# Supplementary material for: A diversified parts list for mammalian genome engineering and molecular recording
Source: Nat Biotechnol. Author manuscript; Available in PMC 2026 Jul 11. (PMC13355316; doi:10.1038/s41587-025-02896-2)
Supplement: TablesS1-S12_Promoter_And_Scaffold_Parts_McDiarmidpdf [file NIHMS2185944-supplement-TablesS1-S12_Promoter_And_Scaffold_Parts_McDiarmidpdf.xlsx]

## Sheet: Table_S1
Promoter_Sequence_Name	Promoter_Sequence	Full_U6p_pegRNA_iBC_Seq_With_Restriction_Sites	iPSC_iBC_Normalized_Edit_Score	mESC_iBC_Normalized_Edit_Score	K562_iBC_Normalized_Edit_Score	HEK293T_iBC_Normalized_Edit_Score	HEK293T_synHEK3_iBC_Normalized_Edit_Score	Promoter_Class	Within_5x_Standard_Across_Contexts	Above_Standard_Across_Contexts
Ornithorhynchus_anatinus_RNU6-2_ENSOANG00000045249	TTCTCCCCGTGGGCTCCGACCTCTCCCACAATGCCCCACGCTCATTTGCATACTAAAACCTCTTTCTGTGGCCCAAATCTTCCACGGCCTAGCCCGGCTCGGCCCAGTTCCGGGCAGCAATGAGAAAAGATTTCGGCGAAGACTACCTGGAGCAGTGAGAATTTCTAGGGCACAAAATGTGAAATCACCCTAACCAAAAGGGAAGAGCTTTCGGCGAGCTCTATATAGAGCCGCGAAAGGTCTAGCATTC	TTATATAGTGAGGTCTCGGTGCTTCTATTCTCCCCGTGGGCTCCGACCTCTCCCACAATGCCCCACGCTCATTTGCATACTAAAACCTCTTTCTGTGGCCCAAATCTTCCACGGCCTAGCCCGGCTCGGCCCAGTTCCGGGCAGCAATGAGAAAAGATTTCGGCGAAGACTACCTGGAGCAGTGAGAATTTCTAGGGCACAAAATGTGAAATCACCCTAACCAAAAGGGAAGAGCTTTCGGCGAGCTCTATATAGAGCCGCGAAAGGTCTAGCATTCGGCCCAGACTGAGCACGTGAGTTTTAGAGCTAGAAATAGCAAGTTAAAATAAGGCTAGTCCGTTATCAACTTGAAAAAGTGGGACCGAGTCGGTCCTCTGCCATCAGGGGACGTGCTCAGTC…	47.37	29.68	49.13	31	26.3872	Evolutionarily_Diversified	TRUE	TRUE
SynU61-8	CGTGAGCGATTTCCCATGATTCCTTCATATTTGCATAAATAGAGCTGCTTGTTGATAGAAATGAAAAATAAAGTCCTGGGTTTAGCTCTTTTAACTATTCGGTATTCCTGACAAAAATAAAATTTTGAAAAAATGGTAGGATCATAGAATTTGAGTATTGAATTAATGTAATGTAAGAACTTACTTACCGTAACTTGAAAGTAACTGTTGTTTCTGCTTTTATATATAGTAGGCACTAGGACACCAGAT	TAGTGAGGTCTCGGTGCCGTGAGCGATTTCCCATGATTCCTTCATATTTGCATAAATAGAGCTGCTTGTTGATAGAAATGAAAAATAAAGTCCTGGGTTTAGCTCTTTTAACTATTCGGTATTCCTGACAAAAATAAAATTTTGAAAAAATGGTAGGATCATAGAATTTGAGTATTGAATTAATGTAATGTAAGAACTTACTTACCGTAACTTGAAAGTAACTGTTGTTTCTGCTTTTATATATAGTAGGCACTAGGACACCAGATGGCCCAGACTGAGCACGTGAGTTTTAGAGCTAGAAATAGCAAGTTAAAATAAGGCTAGTCCGTTATCAACTTGAAAAAGTGGGACCGAGTCGGTCCTCTGCCATCAGCTCGCGTGCTCAGTCTGTTTTTGAGA…	15.34	0.2	11.74	9.4	13.2837	Synthetically_Diversified	TRUE	FALSE
SynU61_3BP_Spacer-91	CTGGGGCAATTTCCCATGATTCCTTCATACAATTTGCATACATTATATGATTGTAAAGAGTATAAATTTAATATTACTTCACATAAGCCAACTATAAGGTGGTATCAGGAAGATAAACTAGGTGGTATATTATGTATTCTTAGTAATGAGAATTCTAATAAGCAGAAAGTAAATTGTCTAGATTGGCTTACCGTAACTTGAAAGTATAGTTCTTGTCGCTTTTTATATATGAAGAGCGCAAGACTCCTAGAT	TAGTGAGGTCTCGGTGCCTGGGGCAATTTCCCATGATTCCTTCATACAATTTGCATACATTATATGATTGTAAAGAGTATAAATTTAATATTACTTCACATAAGCCAACTATAAGGTGGTATCAGGAAGATAAACTAGGTGGTATATTATGTATTCTTAGTAATGAGAATTCTAATAAGCAGAAAGTAAATTGTCTAGATTGGCTTACCGTAACTTGAAAGTATAGTTCTTGTCGCTTTTTATATATGAAGAGCGCAAGACTCCTAGATGGCCCAGACTGAGCACGTGAGTTTTAGAGCTAGAAATAGCAAGTTAAAATAAGGCTAGTCCGTTATCAACTTGAAAAAGTGGGACCGAGTCGGTCCTCTGCCATCAAACCGCGTGCTCAGTCTGTTTTTG…	7.59	3.56	9.26	13.82	13.3948	Synthetically_Diversified	TRUE	FALSE
Chelydra_serpentina_RNU6-2_ENSCSRG00000002895	TAATAGGGAACGCTGGGACGGTGGCGGGCGAGAGAGGCCGGGCCTTTCCAACCTCATTTGTATATTCAAATAAGGAGAGCCGCTCTGGTTCCCAGCATGCACCGCGAAATGAGAATGGTACAAAAATTTAAAGGCTTAACCAGGATAAACATAAAAAAGCGCCACCCAACGTGTTAGATTCTATTGGTCGTCTTCTCTAATTATTAACGCATCCCTCTGTAGCAACAATATTGTTCACCCTAATATATAAATTATAATATATCTGGAGGTTTAAATAGCAATGTGGCTCCACTTATATTT	TTATATAGTGAGGTCTCGGTGCTAATAGGGAACGCTGGGACGGTGGCGGGCGAGAGAGGCCGGGCCTTTCCAACCTCATTTGTATATTCAAATAAGGAGAGCCGCTCTGGTTCCCAGCATGCACCGCGAAATGAGAATGGTACAAAAATTTAAAGGCTTAACCAGGATAAACATAAAAAAGCGCCACCCAACGTGTTAGATTCTATTGGTCGTCTTCTCTAATTATTAACGCATCCCTCTGTAGCAACAATATTGTTCACCCTAATATATAAATTATAATATATCTGGAGGTTTAAATAGCAATGTGGCTCCACTTATATTTGGCCCAGACTGAGCACGTGAGTTTTAGAGCTAGAAATAGCAAGTTAAAATAAGGCTAGTCCGTTATCAACTTGAAAA…	30.1	3.21	36.37	26.18	43.21	Evolutionarily_Diversified	TRUE	FALSE
Ursus_thibetanus_thibetanus_RNU6-8_ENSUTTG00000011871	CCCAGCGCGACGGCCACAGGACCCACAGTCCCAGGCCTAGGTCCCGCGAACGGCCCCCTTACCCAAGGTGCTCCGGGCGCGGCGTTCATTTGCATGTCCCTGCCGACAGGTAAACTCGGCAGGTCGTCGCGGTCTAGCCAGCGTAGCACTAAACGTGCGAGCCTCATGGGTGGCTCCTTGTCACCACAGTTCCCCCCAGGCGGTCCGTGGTCACGGGAGAGGCGCGCATTTCGGTCACCCTAACTAAGAGGGGTGAGAGGTTCTCCGAGCCTTATATATGTGGTGGACGAAGTTTAAACC	TTATATAGTGAGGTCTCGGTGCCCCAGCGCGACGGCCACAGGACCCACAGTCCCAGGCCTAGGTCCCGCGAACGGCCCCCTTACCCAAGGTGCTCCGGGCGCGGCGTTCATTTGCATGTCCCTGCCGACAGGTAAACTCGGCAGGTCGTCGCGGTCTAGCCAGCGTAGCACTAAACGTGCGAGCCTCATGGGTGGCTCCTTGTCACCACAGTTCCCCCCAGGCGGTCCGTGGTCACGGGAGAGGCGCGCATTTCGGTCACCCTAACTAAGAGGGGTGAGAGGTTCTCCGAGCCTTATATATGTGGTGGACGAAGTTTAAACCGGCCCAGACTGAGCACGTGAGTTTTAGAGCTAGAAATAGCAAGTTAAAATAAGGCTAGTCCGTTATCAACTTGAAAA…	15.56	34.34	20.53	12.79	10.4452	Evolutionarily_Diversified	TRUE	FALSE
Peromyscus_maniculatus_bairdii_RNU6-8_ENSPEMG00000030233	AACGAATAATGACCCCTGGAAAACAGAAACCCCAGCGCATCGTCATCAGACACAATGCGAGCCTAGGTTAGCCCCTGATGGCAGTAGGCGACATAAAGGACTGCTAGTAACATTTCCGTATTTCCTAATGGTCGGGTGGTTGGGCATGGTTTTGTTCCCCGGTGTCTGTTTTCGAAGTTCTCATCACCGGAACTTTCAAGCGGCGAAACCACCACGCACTGGAGAGAGAGCTGTGCGGTCCGAGGCTAGCCCCTCCGCGGCTCAGTGCCCGGGAGGCTAAACTGCGCGCGATCCCGGCATGCCCCGCGGGCAGAGAGCGGAGCTCTCACTGCACTTCTTAGGCGAAGAGGGCTCGCCGGCCTCTTACCCGACGTGCACCGGGCGCTCATTTGCATGTCT…	TAGTGAGGTCTCGGTGCAACGAATAATGACCCCTGGAAAACAGAAACCCCAGCGCATCGTCATCAGACACAATGCGAGCCTAGGTTAGCCCCTGATGGCAGTAGGCGACATAAAGGACTGCTAGTAACATTTCCGTATTTCCTAATGGTCGGGTGGTTGGGCATGGTTTTGTTCCCCGGTGTCTGTTTTCGAAGTTCTCATCACCGGAACTTTCAAGCGGCGAAACCACCACGCACTGGAGAGAGAGCTGTGCGGTCCGAGGCTAGCCCCTCCGCGGCTCAGTGCCCGGGAGGCTAAACTGCGCGCGATCCCGGCATGCCCCGCGGGCAGAGAGCGGAGCTCTCACTGCACTTCTTAGGCGAAGAGGGCTCGCCGGCCTCTTACCCGACGTGCACCGGG…	9.58	28.12	9.17	15.52	9.29626	Evolutionarily_Diversified	TRUE	FALSE
Camelus_dromedarius_U6_ENSCDRG00005003424	TTATATTAGAACGCGCACCACGTGACCCAGCGTGCCTGCCCGCGCCGTCCGCCAGGCGCACCGAGGTCGGTAGGGAGGGCAAATTTCCCATGGTCCCTTCATTTGCATATGGGATGTAACAGGGTTAGGGAGACAATTAGATTTCAGCTAGTCGTAACTACAAAAGATAATGACAGCATGTGTGATACAGAAGGTAGTAACTTCTTAGATACTTTAGAATTAAAAATAAAATTGACAGTAAAATCGCCATAATCGGGAAGATTTTGGTATTATTAGCTTTATATACTTCGTGAGCGAGCTCACTAGTC	TTATATAGTGAGGTCTCGGTGCTTATATTAGAACGCGCACCACGTGACCCAGCGTGCCTGCCCGCGCCGTCCGCCAGGCGCACCGAGGTCGGTAGGGAGGGCAAATTTCCCATGGTCCCTTCATTTGCATATGGGATGTAACAGGGTTAGGGAGACAATTAGATTTCAGCTAGTCGTAACTACAAAAGATAATGACAGCATGTGTGATACAGAAGGTAGTAACTTCTTAGATACTTTAGAATTAAAAATAAAATTGACAGTAAAATCGCCATAATCGGGAAGATTTTGGTATTATTAGCTTTATATACTTCGTGAGCGAGCTCACTAGTCGGCCCAGACTGAGCACGTGAGTTTTAGAGCTAGAAATAGCAAGTTAAAATAAGGCTAGTCCGTTATCAA…	16.71	12.17	27.33	18.64	18.8128	Evolutionarily_Diversified	TRUE	FALSE
Podarcis_muralis_RNU6-8_ENSPMRG00000023411	ACCTTTCCCTCTCCCTTCATCTCCAGTTGTGGCTACTGCGAGGACCTCCAGATGTTGCTGTCCTCCTACCTCCCAATCCCCAGCCCCTTAGCCAGCATGCCCAATGGTCAGGGGCGAGGGGAGTTATAATTCAGCCCTGTTGGGTATCCCTACCCCCAGCATGCACAAAGATCAGGGCTGGATGGGAGTCCAGCAACCTCTTGCAAGACCCCTGCTTCCCCATCCCTGCACCCCAGTTGCTCCACCTACAAAGGAAACTCCTTGTTGCGCCTCTGCATGAGTGCCTGCTCTGTCTTGCATTAGGACTGACAGCCCCAACCATAGGAGAGGTGACGACAGCAGCCTTCATTTGCATACTGCCCTCCCCACAATTCAATGCGGTTGGACACCATCAGGAAT…	TAGTGAGGTCTCGGTGCACCTTTCCCTCTCCCTTCATCTCCAGTTGTGGCTACTGCGAGGACCTCCAGATGTTGCTGTCCTCCTACCTCCCAATCCCCAGCCCCTTAGCCAGCATGCCCAATGGTCAGGGGCGAGGGGAGTTATAATTCAGCCCTGTTGGGTATCCCTACCCCCAGCATGCACAAAGATCAGGGCTGGATGGGAGTCCAGCAACCTCTTGCAAGACCCCTGCTTCCCCATCCCTGCACCCCAGTTGCTCCACCTACAAAGGAAACTCCTTGTTGCGCCTCTGCATGAGTGCCTGCTCTGTCTTGCATTAGGACTGACAGCCCCAACCATAGGAGAGGTGACGACAGCAGCCTTCATTTGCATACTGCCCTCCCCACAATTCAATGCGGT…	8.39	24.23	15.1	15.02	17.0495	Evolutionarily_Diversified	TRUE	FALSE
Peromyscus_maniculatus_bairdii_RNU6-8_ENSPEMG00000029323	AGGACCGACTCTGCCAGGGGGCGGGGCGGCGTCCCCCTTCATTTGCATGTGGCTTCCTATTGGCGGCTACCCCCGAGGGGGCGGGGTCTTATGGAGCACGTCGCGGAGGGGCGGAGTCCGGTGAGGAAGTTATTGGCATAGGCATCCGCATCAGTCCACCGTGCACAGGGTTTCTTGACACCTGCTCATTAGCATGACGTTTCCCATTGGCTGCGTCAGCGCTGAGGGGGCGGAGTTTATAGGCTAGCTTATTAGCATAGAGTTTCGCCAGAGCACCTCACAACGCTGGGGTCTGCGCGGCCGGGTCCGGGCTACGGGTGGGGGGCGGAGCCTCGTGATGCCTGTCTTATTTGCATATAGTTTCCCAGAAGGCTCCGCGGGTGAAAGTGCCGTTTAGAG…	TAGTGAGGTCTCGGTGCAGGACCGACTCTGCCAGGGGGCGGGGCGGCGTCCCCCTTCATTTGCATGTGGCTTCCTATTGGCGGCTACCCCCGAGGGGGCGGGGTCTTATGGAGCACGTCGCGGAGGGGCGGAGTCCGGTGAGGAAGTTATTGGCATAGGCATCCGCATCAGTCCACCGTGCACAGGGTTTCTTGACACCTGCTCATTAGCATGACGTTTCCCATTGGCTGCGTCAGCGCTGAGGGGGCGGAGTTTATAGGCTAGCTTATTAGCATAGAGTTTCGCCAGAGCACCTCACAACGCTGGGGTCTGCGCGGCCGGGTCCGGGCTACGGGTGGGGGGCGGAGCCTCGTGATGCCTGTCTTATTTGCATATAGTTTCCCAGAAGGCTCCGCGGGT…	14.32	23.53	12.99	17.4	15.3655	Evolutionarily_Diversified	TRUE	FALSE
Cairina_moschata_domestica_RNU6-8_ENSCMMG00000004654	CCCACGCGCAGGGGATGCTGGGACGGTGGCGGACCGCGGCAGGCTCCGCCCCGTATGTAAATATTTCGTTCCCTCCCGGCATGCACCGCGCGCGGCCGGCTGAGCTGCGGGGATCTCAGCCCCCAAAAAGACAAAAATTAGGAGGAAAAAGACAGACGGGGAATGAAAAATGAGGCGTAGTGGTGGTCGGAGAGTGAGTTTATAAGGATAGGGGTGTGAGCACTGAGAAAAGAACTCGCTGTGTGCTAGAAGTTATAAAATAGAGGAGGTTTAAATAGCTTCGCGGGGGTGGCTACGATC	TTATATAGTGAGGTCTCGGTGCCCCACGCGCAGGGGATGCTGGGACGGTGGCGGACCGCGGCAGGCTCCGCCCCGTATGTAAATATTTCGTTCCCTCCCGGCATGCACCGCGCGCGGCCGGCTGAGCTGCGGGGATCTCAGCCCCCAAAAAGACAAAAATTAGGAGGAAAAAGACAGACGGGGAATGAAAAATGAGGCGTAGTGGTGGTCGGAGAGTGAGTTTATAAGGATAGGGGTGTGAGCACTGAGAAAAGAACTCGCTGTGTGCTAGAAGTTATAAAATAGAGGAGGTTTAAATAGCTTCGCGGGGGTGGCTACGATCGGCCCAGACTGAGCACGTGAGTTTTAGAGCTAGAAATAGCAAGTTAAAATAAGGCTAGTCCGTTATCAACTTGAAAA…	18.73	15.65	22.14	20.24	18.6224	Evolutionarily_Diversified	TRUE	FALSE
Camarhynchus_parvulus_RNU6-2_ENSCPVG00000016608	GCGCGCCCAGGGCACGACGGGACGGTGGAGGACCCGCTCCGGCCAGGCCCCGCCTCCATGCAAATGAAATTTCCCACCATGCATCGCGCGCAGGCGACAACTTGGGGCGCCAGTTCGACCTCAAAAATGGTAAAAATTTCACCAAAACGGAAGATTTAGAATGAAGAAATTAGGACGTATCGCCTGGGAGAGTGATCGTGTGAAGAAAAGCGCAGGGGGCGGGACTAAGACACACTCACACTGAGGTAAAAATCGTAGATTATAGGAGGTTTAAATAGCCCTGCGAGTTCAGGGCGATTC	TTATATAGTGAGGTCTCGGTGCTTCTAGCGCGCCCAGGGCACGACGGGACGGTGGAGGACCCGCTCCGGCCAGGCCCCGCCTCCATGCAAATGAAATTTCCCACCATGCATCGCGCGCAGGCGACAACTTGGGGCGCCAGTTCGACCTCAAAAATGGTAAAAATTTCACCAAAACGGAAGATTTAGAATGAAGAAATTAGGACGTATCGCCTGGGAGAGTGATCGTGTGAAGAAAAGCGCAGGGGGCGGGACTAAGACACACTCACACTGAGGTAAAAATCGTAGATTATAGGAGGTTTAAATAGCCCTGCGAGTTCAGGGCGATTCGGCCCAGACTGAGCACGTGAGTTTTAGAGCTAGAAATAGCAAGTTAAAATAAGGCTAGTCCGTTATCAACTT…	16.35	3.54	20.56	11.04	10.8125	Evolutionarily_Diversified	TRUE	FALSE
Canis_lupus_dingo_RNU6-8_ENSCAFG00020008041	CGAGCGCGCGGGCTGCGCGCACCACGTGACCGACTTCGGGAGCGCGCTGGGGTCTGGCGGGCCGAGGGCCAATTTCCCATGGTCCCTTCATTTGCATACACGACGTTGGCCGGTTGGGGAAGCCATTAGGATTAATCCGGCCGCGATCACAGAAATGCAACGACTATATGTACAACATACAAGAGGTCATAACTAGGCATGGACAGTTGGGGATTTTGAAAAGCGCGCAGCAGAGTCGCCATAAGCGTAAAAGTCTCGGCATATTAGAGTTTATATAGTCCTTGGGAAAGCGTGTAGTTC	TTATATAGTGAGGTCTCGGTGCCGAGCGCGCGGGCTGCGCGCACCACGTGACCGACTTCGGGAGCGCGCTGGGGTCTGGCGGGCCGAGGGCCAATTTCCCATGGTCCCTTCATTTGCATACACGACGTTGGCCGGTTGGGGAAGCCATTAGGATTAATCCGGCCGCGATCACAGAAATGCAACGACTATATGTACAACATACAAGAGGTCATAACTAGGCATGGACAGTTGGGGATTTTGAAAAGCGCGCAGCAGAGTCGCCATAAGCGTAAAAGTCTCGGCATATTAGAGTTTATATAGTCCTTGGGAAAGCGTGTAGTTCGGCCCAGACTGAGCACGTGAGTTTTAGAGCTAGAAATAGCAAGTTAAAATAAGGCTAGTCCGTTATCAACTTGAAAA…	13.31	13.91	19.17	18.02	16.7639	Evolutionarily_Diversified	TRUE	FALSE
Podarcis_muralis_RNU6-8_ENSPMRG00000020949	ATTTTTTAAAAAAAGCACTTTTATTTTTCCCTGAATGTGATTGGGTACGTTGGGGGAAAATGTTCAAAGAATGAAATTTTTATTTTACTTCCTCAACTCACCCACACAATACTTTTCATGAATGCAGCTCCACCTGTTGAATTTCTACCTGCGTCGTGAAGAAAGCTATTGCAGATGCCGAAGGAGAACTCCCAATCCCCCTCCCCCGTCATTTGACCTCTTTGATTCCCCAGTACCGATTAATTCCGGAAGCTGCGGTCGAAAACCGGAAATGATGTCCCATCGCAGAAGCACTTTTCCTACCTCTTTGTCCCAAGGTTCACCCGCCCCGTCAGCCTCATTATGAAGACCCCGCCTCCTTTCCCCATCATGCATCGCCAGAGCAATGCCAAGTTTCCT…	TAGTGAGGTCTCGGTGCATTTTTTAAAAAAAGCACTTTTATTTTTCCCTGAATGTGATTGGGTACGTTGGGGGAAAATGTTCAAAGAATGAAATTTTTATTTTACTTCCTCAACTCACCCACACAATACTTTTCATGAATGCAGCTCCACCTGTTGAATTTCTACCTGCGTCGTGAAGAAAGCTATTGCAGATGCCGAAGGAGAACTCCCAATCCCCCTCCCCCGTCATTTGACCTCTTTGATTCCCCAGTACCGATTAATTCCGGAAGCTGCGGTCGAAAACCGGAAATGATGTCCCATCGCAGAAGCACTTTTCCTACCTCTTTGTCCCAAGGTTCACCCGCCCCGTCAGCCTCATTATGAAGACCCCGCCTCCTTTCCCCATCATGCATCGCCAGA…	9.98	16.68	10.31	19.14	18.4614	Evolutionarily_Diversified	TRUE	FALSE
Ochotona_princeps_RNU6-8_ENSOPRG00000020494	CGCGGGAGGAACGCGCCCGCTCTCGCAGCCCCGAGCTCCGGCAGGCCAGCATACCTACCCGTGATGCCCCGGGCGCTCATTTGCATGCGCGCACAACAGGTAAGCCCGAGTCAGGTCCGCGGGCGTCCTGCCTGGCCCGTGTTCACAGCGCAAAATCGCCGCTCCTGGGGAACTGGTGCCGTGCTAAACAACGGCCCTAACCATGCCCAGCTGCTCGCCAGGGCGCGCGAGTTACTCACCATCAGTAATAAAGGAGAGGCCTCGCCGACCTTTATATAGGCTGCGGACGGAGGTCATACC	TTATATAGTGAGGTCTCGGTGCCGCGGGAGGAACGCGCCCGCTCTCGCAGCCCCGAGCTCCGGCAGGCCAGCATACCTACCCGTGATGCCCCGGGCGCTCATTTGCATGCGCGCACAACAGGTAAGCCCGAGTCAGGTCCGCGGGCGTCCTGCCTGGCCCGTGTTCACAGCGCAAAATCGCCGCTCCTGGGGAACTGGTGCCGTGCTAAACAACGGCCCTAACCATGCCCAGCTGCTCGCCAGGGCGCGCGAGTTACTCACCATCAGTAATAAAGGAGAGGCCTCGCCGACCTTTATATAGGCTGCGGACGGAGGTCATACCGGCCCAGACTGAGCACGTGAGTTTTAGAGCTAGAAATAGCAAGTTAAAATAAGGCTAGTCCGTTATCAACTTGAAAA…	14.93	17.71	11.91	19.01	10.5487	Evolutionarily_Diversified	TRUE	FALSE
Cavia_porcellus_RNU6-8_ENSCPOG00000037344	CCTGTCAGAGTCCATCAGATTGCGCCTCACCAACCAGCTCCTGCGTGGAATGGAAACTTATCGGTGACATTCCTGTTGCTGCCCGCGGAATCCGTGACATCCGCATATGGCGGAGACTGTTCCAAAACTGGAGTCGATAACTGAGCTCTAGGCAGTTAACTTCAGAGCTTTCTAGCACAAGGACCCTAGGTCATGATGAAATATCGGGCATAAGTTCCATATTTTTCTGTGACACCGCGTACTCGATTCAGGGTCTTAGTGACCTAGCAGGTCAACAGTTCCCTTAGTTCCCAGACACTTTAGGGAGGCTCCCAGCATGCCCCGCGACGGCCGCAGACCTCTCAAATGCAGCCTGCCTGGGAGGCCTTTTACCCAACATGCTCCGGGAGCTCATTTGCA…	TAGTGAGGTCTCGGTGCCCTGTCAGAGTCCATCAGATTGCGCCTCACCAACCAGCTCCTGCGTGGAATGGAAACTTATCGGTGACATTCCTGTTGCTGCCCGCGGAATCCGTGACATCCGCATATGGCGGAGACTGTTCCAAAACTGGAGTCGATAACTGAGCTCTAGGCAGTTAACTTCAGAGCTTTCTAGCACAAGGACCCTAGGTCATGATGAAATATCGGGCATAAGTTCCATATTTTTCTGTGACACCGCGTACTCGATTCAGGGTCTTAGTGACCTAGCAGGTCAACAGTTCCCTTAGTTCCCAGACACTTTAGGGAGGCTCCCAGCATGCCCCGCGACGGCCGCAGACCTCTCAAATGCAGCCTGCCTGGGAGGCCTTTTACCCAACATGCT…	11.73	19.01	12.08	13.43	8.72603	Evolutionarily_Diversified	TRUE	FALSE
Mus_musculus_RNU6-8_ENSMUSG00000064489	TATAGCCCTTTATGTTATGACAATTTCTAAGATGGCATCTTTGAAATCAAGTAAATTTGAGAGCGAGCTGAGTATTAAGCGATATAGAAAGGACTTGCTGTAATGTAAGATATAGTAAAGGACTTACTAATGGTAGGGTAGTTAGGGACTTTTGTTTGTTCCCTACTTTCTGTTTCCAATGTGCTTATCCCTAGAACGTTTAAGTGGTGAAACCAACTAGTCTAGAGCTGTGCGGTACGGAGTCTGCCGGCTCACAGAAGTTGAGGCTTCACCGCCCGCAGTCCCGGCATGCCGCGCGGGGAGAGAGCCACGAACTCACCACCTTCCCTAGGCCTCCAGAGGAAGACTATTACCCGACATGCACCGGGCTCTAATTTGCATACCCCCCCCCGTGGTAAA…	TAGTGAGGTCTCGGTGCTATAGCCCTTTATGTTATGACAATTTCTAAGATGGCATCTTTGAAATCAAGTAAATTTGAGAGCGAGCTGAGTATTAAGCGATATAGAAAGGACTTGCTGTAATGTAAGATATAGTAAAGGACTTACTAATGGTAGGGTAGTTAGGGACTTTTGTTTGTTCCCTACTTTCTGTTTCCAATGTGCTTATCCCTAGAACGTTTAAGTGGTGAAACCAACTAGTCTAGAGCTGTGCGGTACGGAGTCTGCCGGCTCACAGAAGTTGAGGCTTCACCGCCCGCAGTCCCGGCATGCCGCGCGGGGAGAGAGCCACGAACTCACCACCTTCCCTAGGCCTCCAGAGGAAGACTATTACCCGACATGCACCGGGCTCTAATTTGCATA…	14.24	17.55	10.81	8.07	9.83867	Evolutionarily_Diversified	TRUE	FALSE
Echinops_telfairi_RNU6-8_ENSETEG00000021251	TCTACGGTGAGTGGCGGCCGAGAACCCACAGCTCCGGGCCAAGGGCCTGCCACAGGGCCCTTACCCAAGGTGCCCCGGGTCCTCATTTGCATGTCCCACCTGACAAGGAAACCTCGCAGGGCAATCTGCGGTCTAACGATCATGTTCTTCAACGGTGCAAGCTTTGTGATGTCGGTCAATTTCATCAAATTTCACTAGCATGCTGAGATCGACGTTGGAAGACATCTAAATTACAAACCATAACCTTAAAATGAAAGATTCGCTAGGTCCCTATATAGCTTCTGGCGTGGTAAGCAGTTT	TAGTGAGGTCTCGGTGCTCTACGGTGAGTGGCGGCCGAGAACCCACAGCTCCGGGCCAAGGGCCTGCCACAGGGCCCTTACCCAAGGTGCCCCGGGTCCTCATTTGCATGTCCCACCTGACAAGGAAACCTCGCAGGGCAATCTGCGGTCTAACGATCATGTTCTTCAACGGTGCAAGCTTTGTGATGTCGGTCAATTTCATCAAATTTCACTAGCATGCTGAGATCGACGTTGGAAGACATCTAAATTACAAACCATAACCTTAAAATGAAAGATTCGCTAGGTCCCTATATAGCTTCTGGCGTGGTAAGCAGTTTGGCCCAGACTGAGCACGTGAGTTTTAGAGCTAGAAATAGCAAGTTAAAATAAGGCTAGTCCGTTATCAACTTGAAAAAGTGG…	16.98	8.25	14.87	11.65	17.354	Evolutionarily_Diversified	TRUE	FALSE
Human_RNU6-2	AGAACGCTGGGATGCCAGCGGCGCCCGCGGAGGCCTCACCCCCTACCTCGGCCGCTCCAGGGGGCGGGCCTGCATCTGGGCCACCTCTTTTGCATATTGGCACCCACAATCCACCGCGGCTATGAGGCCAGTATAAGGCGGTAAAATTACGATAAGATATGGGATTTTACGTGATCGAAGACATCAAAGTAAGCGTAAGCACGAAAGTTGTTCTGCAACATACCACTGTAGGAAATTATGCTAAATATGAAACCGACCATAAGTTATCCTAACCAAAAGATGATTTGATTGAAGGGCTTAAAATAGGTGTGACAGTAACCCTTGAGTC	TTATATAGTGAGGTCTCGGTGCTTCTAAGAACGCTGGGATGCCAGCGGCGCCCGCGGAGGCCTCACCCCCTACCTCGGCCGCTCCAGGGGGCGGGCCTGCATCTGGGCCACCTCTTTTGCATATTGGCACCCACAATCCACCGCGGCTATGAGGCCAGTATAAGGCGGTAAAATTACGATAAGATATGGGATTTTACGTGATCGAAGACATCAAAGTAAGCGTAAGCACGAAAGTTGTTCTGCAACATACCACTGTAGGAAATTATGCTAAATATGAAACCGACCATAAGTTATCCTAACCAAAAGATGATTTGATTGAAGGGCTTAAAATAGGTGTGACAGTAACCCTTGAGTCGGCCCAGACTGAGCACGTGAGTTTTAGAGCTAGAAATAGCAAGT…	16.37	13.71	14.15	14.47	11.0887	Evolutionarily_Diversified	TRUE	FALSE
Human_RNU6-8	GCGGGCTGAGCTCCGCGGCACGAGAACTCAAAGCCCCCGGCCTGGGTCCTACGCGGGGCCCTTTACCCAGGGTGCCCCGGGCGCTCATTTGCATGTCCCACCCAACAGGTAAACCTGACAGGTCATCGCGGCCAGGTACGACCTGGCGGTCAGAGCACCAAACATACGAGCCTTGTGATGAGTTCCGTTGCATGAAATTCTCCCAAAGGCTCCAAGATGGACAGGAAAGGGCGCGGTTCGGTCACCGTAAGTAGAATAGGTGAAAGACTCCCGTGCCTTATAAGGCCTGTGGGTGACTTCTTCTCAAC	TTATATAGTGAGGTCTCGGTGCTTCTAGCGGGCTGAGCTCCGCGGCACGAGAACTCAAAGCCCCCGGCCTGGGTCCTACGCGGGGCCCTTTACCCAGGGTGCCCCGGGCGCTCATTTGCATGTCCCACCCAACAGGTAAACCTGACAGGTCATCGCGGCCAGGTACGACCTGGCGGTCAGAGCACCAAACATACGAGCCTTGTGATGAGTTCCGTTGCATGAAATTCTCCCAAAGGCTCCAAGATGGACAGGAAAGGGCGCGGTTCGGTCACCGTAAGTAGAATAGGTGAAAGACTCCCGTGCCTTATAAGGCCTGTGGGTGACTTCTTCTCAACGGCCCAGACTGAGCACGTGAGTTTTAGAGCTAGAAATAGCAAGTTAAAATAAGGCTAGTCCGTT…	15.75	11.7	9.63	8.44	8.64129	Evolutionarily_Diversified	TRUE	FALSE
Erinaceus_europaeus_RNU6-8_ENSEEUG00000018029	CCAGCTCGCGCCTCCCGGCATGCTCCGCGCGCTGAGCGCCACTGCCTCAGTAACCAAAGACCCCAGTCTGGGACCATTACCCAAGATGCCACTGGCCCTTATTTGCATGTCCCCCGCGACAGGTGAGGCCGCGCCCCATGACTGTAGCCCCAAACATGCCAATCTTGTGAGCTGATTCCATTACATAGGTATATTATAAACATTTCAGGACTATCAAGAAAGCATGTAACAGACTCGCCGTAACTAGAAAAGGTTAGAGACAGCTGTACCTTATATATCTGGCGGATCCAGCCTTGTAAC	TTATATAGTGAGGTCTCGGTGCCCAGCTCGCGCCTCCCGGCATGCTCCGCGCGCTGAGCGCCACTGCCTCAGTAACCAAAGACCCCAGTCTGGGACCATTACCCAAGATGCCACTGGCCCTTATTTGCATGTCCCCCGCGACAGGTGAGGCCGCGCCCCATGACTGTAGCCCCAAACATGCCAATCTTGTGAGCTGATTCCATTACATAGGTATATTATAAACATTTCAGGACTATCAAGAAAGCATGTAACAGACTCGCCGTAACTAGAAAAGGTTAGAGACAGCTGTACCTTATATATCTGGCGGATCCAGCCTTGTAACGGCCCAGACTGAGCACGTGAGTTTTAGAGCTAGAAATAGCAAGTTAAAATAAGGCTAGTCCGTTATCAACTTGAAAA…	13.88	12.86	11.45	15.74	23.3223	Evolutionarily_Diversified	TRUE	FALSE
Adamson_et_al_pU6	AGCCGCAGCCCTAGGCCGCCCCGCCCAGCCTCTTCCGGTTCGCGGTCGGTGGCTCCAGACCTCGCGGTGGTTATGGGTCCTAGCCTGACCATCGGTTCGCAAACGTTTCGGGGGCACGGACTCCACTTCTGTGGGGCCCTCATTGGCACCACGGTCCCAGGCCCTCAAAAACCACTCGCGCAGTGCACACGCTTCTCCGCGTAGTTCCGGGTACAATACGCCGCCGCATCCCCCTCCGCCACGCGCCAGGAGGACTCCAGGGACAACCGCTGGGCTCGCAGACCCGCAATAGTGAGAGAAGCGCTAGGGGAACGAGCACCACGTGACCGAGCGTGACAGTAAGGCGCGCGGAGGTCGGGCGGGCAGAGGGCCAATTTCCCATGGTCCCTTCATTTGCAT…	TAGTGAGGTCTCGGTGCAGCCGCAGCCCTAGGCCGCCCCGCCCAGCCTCTTCCGGTTCGCGGTCGGTGGCTCCAGACCTCGCGGTGGTTATGGGTCCTAGCCTGACCATCGGTTCGCAAACGTTTCGGGGGCACGGACTCCACTTCTGTGGGGCCCTCATTGGCACCACGGTCCCAGGCCCTCAAAAACCACTCGCGCAGTGCACACGCTTCTCCGCGTAGTTCCGGGTACAATACGCCGCCGCATCCCCCTCCGCCACGCGCCAGGAGGACTCCAGGGACAACCGCTGGGCTCGCAGACCCGCAATAGTGAGAGAAGCGCTAGGGGAACGAGCACCACGTGACCGAGCGTGACAGTAAGGCGCGCGGAGGTCGGGCGGGCAGAGGGCCAATTTCCCAT…	8.77	6.54	8.98	15.57	12.7532	Evolutionarily_Diversified	TRUE	FALSE
Cairina_moschata_domestica_RNU6-8_ENSCMMG00000005141	TGGGAGGGAGGCAGCGGGGGGGGTCATTTGCATAAAGATTTACCCAGAAGGCATCGGGGGCGGCGGGAGGGGAGCAAACGGTGGAATTTGGGGAGATTGGGGTGAAAACAGAGGCAATCGGGGCGTGCTGTTGCGGAGGGAAGCTGCGGAGCGGTAATAGGACTAGTAACAAATAAAAAATTCTGCCACCCTATCCTTAACATTTTTTCGTGGTGACACTTTAAATAGCGCTGCGGGGGCAGTTGGTTCC	TTATATAGTGAGGTCTCGGTGCTTCTATGGGAGGGAGGCAGCGGGGGGGGTCATTTGCATAAAGATTTACCCAGAAGGCATCGGGGGCGGCGGGAGGGGAGCAAACGGTGGAATTTGGGGAGATTGGGGTGAAAACAGAGGCAATCGGGGCGTGCTGTTGCGGAGGGAAGCTGCGGAGCGGTAATAGGACTAGTAACAAATAAAAAATTCTGCCACCCTATCCTTAACATTTTTTCGTGGTGACACTTTAAATAGCGCTGCGGGGGCAGTTGGTTCCGGCCCAGACTGAGCACGTGAGTTTTAGAGCTAGAAATAGCAAGTTAAAATAAGGCTAGTCCGTTATCAACTTGAAAAAGTGGGACCGAGTCGGTCCTCTGCCATCAACACGCGTGCTCAGTC…	15.22	5.03	11.39	8.78	11.0352	Evolutionarily_Diversified	TRUE	FALSE
Podarcis_muralis_RNU6-8_ENSPMRG00000023412	GTTAAATTGCTAGTTTTTGGGACATTCCCCCCCAGGGGTAGCAAATGAACTCTTCCATTCCCCCCCTACTCACCAACGCTCTATCCAGGCTGCCCGGCTGCTCTGCGCCTGCGCCAACTCCTGCTGCCCTAGTTAAGGACCCCTTCCTCGCAGCTGTCTTCAGGAGTGCCTGAAAAAAACAACAAAAATAAAATAATTTTAAAAACCGCACGGCAACCACACGCATCCCTTCCCTCTTCTGTCCAAACGGGCTCGTTTCAGTGGGGCGAGTCAAATCTCCCCTTTTCTTTTCAGGCATTTCAATAGACAAAGCGAGGGCCTCTCTCTCAACCCGCCTCTCGCCTGTTCAATAGGAAAAGCCTGAGGAGGGGTCATATTTGCATAGGCGGCCTCCCAGCA…	TAGTGAGGTCTCGGTGCGTTAAATTGCTAGTTTTTGGGACATTCCCCCCCAGGGGTAGCAAATGAACTCTTCCATTCCCCCCCTACTCACCAACGCTCTATCCAGGCTGCCCGGCTGCTCTGCGCCTGCGCCAACTCCTGCTGCCCTAGTTAAGGACCCCTTCCTCGCAGCTGTCTTCAGGAGTGCCTGAAAAAAACAACAAAAATAAAATAATTTTAAAAACCGCACGGCAACCACACGCATCCCTTCCCTCTTCTGTCCAAACGGGCTCGTTTCAGTGGGGCGAGTCAAATCTCCCCTTTTCTTTTCAGGCATTTCAATAGACAAAGCGAGGGCCTCTCTCTCAACCCGCCTCTCGCCTGTTCAATAGGAAAAGCCTGAGGAGGGGTCATATTTGCA…	8.71	3.22	14.6	5.38	3.66944	Evolutionarily_Diversified	TRUE	FALSE
Human_RNU6-9	ACCTGGTCGGCCCGTGCGCCAAGCTCAGCGGGCGTCCGCGGTGCGATCTTCCCTAGCGCCTCGGGTCTGGCGCCGCCATCTTCCTCGGTAACAACCAGTCGCCTGAGGCGTGGGGCCGCCTCCCAAAGACTTCTGGGAGGGCGGTGCGGCTCAGGCTCTGCCCCGCCTCCGGGGCTATTTGCATACGACCATTTCCAGTAATTCCCAGCAGCCACCGTAGCTATATTTGGTAGAACAACGAGCACTTTCTCAACTCCAGTCAATAACTACGTTAGTTGCATTACACATTGGGCTAATATAAATAGAGGTTAAATCTCTAGGTCATTTAAGAGAAGTCGGCCTATGTGTACAGACATTTGTTCCAGGGGCTTTAAATAGCTGGTGGTGGAACTCAATATTC	TTATATAGTGAGGTCTCGGTGCACCTGGTCGGCCCGTGCGCCAAGCTCAGCGGGCGTCCGCGGTGCGATCTTCCCTAGCGCCTCGGGTCTGGCGCCGCCATCTTCCTCGGTAACAACCAGTCGCCTGAGGCGTGGGGCCGCCTCCCAAAGACTTCTGGGAGGGCGGTGCGGCTCAGGCTCTGCCCCGCCTCCGGGGCTATTTGCATACGACCATTTCCAGTAATTCCCAGCAGCCACCGTAGCTATATTTGGTAGAACAACGAGCACTTTCTCAACTCCAGTCAATAACTACGTTAGTTGCATTACACATTGGGCTAATATAAATAGAGGTTAAATCTCTAGGTCATTTAAGAGAAGTCGGCCTATGTGTACAGACATTTGTTCCAGGGGCTTTAAATA…	14.53	7.27	11.05	8.52	10.0967	Evolutionarily_Diversified	TRUE	FALSE
Adamson_et_al_bU6-2	CGTGACCGAGCTTGTCTGCCCGCGCAGTCCACTAGACAGACGCGCAGAGGTCGGGCGGGCCTAGGGCCAATTTCCCATGGTTCCCTTCATTTGCATATATGATGTAATAAGGTTATGGAGACTATTAAACTTAGCCCTAATCAAACTATATGATGATAATGTGTGTGGTACAAAAGGTCATAACTTATTATATACTTTGAAACTTAAAAAAGGGTTACAGTTTAGTCACCATAACTGTAAAATTTTTTCTATTCTTAGCTTTATATAGTTCTTGAGAGGCCATGTTTATG	TAGTGAGGTCTCGGTGCCGTGACCGAGCTTGTCTGCCCGCGCAGTCCACTAGACAGACGCGCAGAGGTCGGGCGGGCCTAGGGCCAATTTCCCATGGTTCCCTTCATTTGCATATATGATGTAATAAGGTTATGGAGACTATTAAACTTAGCCCTAATCAAACTATATGATGATAATGTGTGTGGTACAAAAGGTCATAACTTATTATATACTTTGAAACTTAAAAAAGGGTTACAGTTTAGTCACCATAACTGTAAAATTTTTTCTATTCTTAGCTTTATATAGTTCTTGAGAGGCCATGTTTATGGGCCCAGACTGAGCACGTGAGTTTTAGAGCTAGAAATAGCAAGTTAAAATAAGGCTAGTCCGTTATCAACTTGAAAAAGTGGGACCGAGTCG…	10.49	5.45	13.79	7.17	5.36766	Evolutionarily_Diversified	TRUE	FALSE
Manacus_vitellinus_RNU6-2_ENSMVIG00005019009	CGCCGCAGGTTATGGAGAAGGGACGACGCGTGAGGAGCCCCCGCGTGCCGCCCCGCCCCAGAGGGCTTTGCGCTTATTTGCATACAGCGCTGCATTTGCATAAATTGGGGCGCTGGATTTAGGCTCTGTTTTCCCAATTTCCACCTTCTCCCGCCCCTCCCGACCTGAGGCATTGTCGGGGGTCCGTGTTACAGTTACACGACCGGCACCACCGGCCCGTCCCACCCACCCGGGGTCACCGTGACCTTGCGGAACACGGATTCCCGCGGTACAAATACCGGCATGGCCACCCTCCCAGTC	TTATATAGTGAGGTCTCGGTGCCGCCGCAGGTTATGGAGAAGGGACGACGCGTGAGGAGCCCCCGCGTGCCGCCCCGCCCCAGAGGGCTTTGCGCTTATTTGCATACAGCGCTGCATTTGCATAAATTGGGGCGCTGGATTTAGGCTCTGTTTTCCCAATTTCCACCTTCTCCCGCCCCTCCCGACCTGAGGCATTGTCGGGGGTCCGTGTTACAGTTACACGACCGGCACCACCGGCCCGTCCCACCCACCCGGGGTCACCGTGACCTTGCGGAACACGGATTCCCGCGGTACAAATACCGGCATGGCCACCCTCCCAGTCGGCCCAGACTGAGCACGTGAGTTTTAGAGCTAGAAATAGCAAGTTAAAATAAGGCTAGTCCGTTATCAACTTGAAAA…	9.64	8.38	12.29	7.92	6.96497	Evolutionarily_Diversified	TRUE	FALSE
Salvator_merianae_RNU6-8_ENSSMRG00000013204	CTTAATAAACAACCCAGGGCTGCACCCCTAGGACTGTGTGTGTCCACTTCTTCTTAGGAAGAGGAGGAGGAGTTAATCTACATATTCCATTTCCCAGCATGCACTGGGACCCAAAAGATGGGTGGGAAAATTATTATAATGTTTTATAATGCTGTACTTAAGAGCAGGAGAGGAAGGAAGGTCAGGAAAGACACAGAAAAAGAGGAAAATAATGGAAGATCCTATTTGGTTACAGTCACCATGGCAGGAAAATAGTGACAGATGGAGGCTTTATATAGCAAACGGCTAGAGTCATGATTT	TTATATAGTGAGGTCTCGGTGCCTTAATAAACAACCCAGGGCTGCACCCCTAGGACTGTGTGTGTCCACTTCTTCTTAGGAAGAGGAGGAGGAGTTAATCTACATATTCCATTTCCCAGCATGCACTGGGACCCAAAAGATGGGTGGGAAAATTATTATAATGTTTTATAATGCTGTACTTAAGAGCAGGAGAGGAAGGAAGGTCAGGAAAGACACAGAAAAAGAGGAAAATAATGGAAGATCCTATTTGGTTACAGTCACCATGGCAGGAAAATAGTGACAGATGGAGGCTTTATATAGCAAACGGCTAGAGTCATGATTTGGCCCAGACTGAGCACGTGAGTTTTAGAGCTAGAAATAGCAAGTTAAAATAAGGCTAGTCCGTTATCAACTTGAAAA…	9.33	5.07	11.31	5.93	5.93301	Evolutionarily_Diversified	TRUE	FALSE
Rattus_norvegicus_RNU6-8_ENSRNOG00000052473	AATAGACTGCACCCCACACTCTCGAGGTGCTCACCGAACCTTGGCTACGCACCAAGAGTACGGGGCCGATAGTTCTGGGACCGAGCCGGTCTGTGCTGGGGAGGGATCACCTGGCGGGTTGGGCACACTTCTACAGGCACTGCGCTCCTACGTCGCAGTGGAATAGGTAACAAGTTCCATATTTTAGTGTGTGTGGGAGGGAGTAGTAGGTGATCGATTCGGGGCCCTGGTGACTTAGCTACCACACATTTCCCAAGCTCCCCACAGATGTCGGAAAAAAGGAGAGCCTCTCAGTGCGCCGGGATAGCGGACTGCTTAGAGAACTCTGCTTCCCAGGCCTCTAGAGAAGGGCTTTTACCCGACGTGCACCGGGCGCTTATTTGCATATCTCAGAGGTAA…	TAGTGAGGTCTCGGTGCAATAGACTGCACCCCACACTCTCGAGGTGCTCACCGAACCTTGGCTACGCACCAAGAGTACGGGGCCGATAGTTCTGGGACCGAGCCGGTCTGTGCTGGGGAGGGATCACCTGGCGGGTTGGGCACACTTCTACAGGCACTGCGCTCCTACGTCGCAGTGGAATAGGTAACAAGTTCCATATTTTAGTGTGTGTGGGAGGGAGTAGTAGGTGATCGATTCGGGGCCCTGGTGACTTAGCTACCACACATTTCCCAAGCTCCCCACAGATGTCGGAAAAAAGGAGAGCCTCTCAGTGCGCCGGGATAGCGGACTGCTTAGAGAACTCTGCTTCCCAGGCCTCTAGAGAAGGGCTTTTACCCGACGTGCACCGGGCGCTTATTT…	9.88	8.84	8.19	10.06	3.65214	Evolutionarily_Diversified	TRUE	FALSE
SynU61_3BP_Spacer-84	GTGCCAGGATTTCCCATGATTCCTTCATGAAATTTGCATACCTCATTAACTCGGTGAGTCAATTGATTCGGAGGACAAGGCATAAAAAAATAATTATGATAGTATATAGGTAAATTAATATCTAGATTGTTATATTAGATGGGTTTGATAAATATAAGAAAACTGATCTGTATGATAATTTCGAATCTTACCGTAACTTGAAAGTAGTCTTCTTTTTGGACTTTATATATAGTCGAGTAGGCCCAAGAACTA	TAGTGAGGTCTCGGTGCGTGCCAGGATTTCCCATGATTCCTTCATGAAATTTGCATACCTCATTAACTCGGTGAGTCAATTGATTCGGAGGACAAGGCATAAAAAAATAATTATGATAGTATATAGGTAAATTAATATCTAGATTGTTATATTAGATGGGTTTGATAAATATAAGAAAACTGATCTGTATGATAATTTCGAATCTTACCGTAACTTGAAAGTAGTCTTCTTTTTGGACTTTATATATAGTCGAGTAGGCCCAAGAACTAGGCCCAGACTGAGCACGTGAGTTTTAGAGCTAGAAATAGCAAGTTAAAATAAGGCTAGTCCGTTATCAACTTGAAAAAGTGGGACCGAGTCGGTCCTCTGCCATCAACTTGCGTGCTCAGTCTGTTTTTG…	6.25	0.36	16.55	0	7.11077	Synthetically_Diversified	FALSE	FALSE
SynU61-1	GGCTGAGCATTTCCCATGATTCCTTCATATTTGCATTTTAATTTAGAAAATGGACAATGACCTTAGATTGACTGATTATTATTGAAGAAAAGACTTAGTCAAAAACTTTAGTTGTTTATGTTAAAAGGATTGTTCTAGATATAGGGTAGCTAAGCATAAAATTAAAATGGTATCACACAAGGTCTTACCGTAACTTGAAAGTAGTCTTTATTTCCTGGTTTATATATGAACCACAGGTCATCTGAAGGA	TAGTGAGGTCTCGGTGCGGCTGAGCATTTCCCATGATTCCTTCATATTTGCATTTTAATTTAGAAAATGGACAATGACCTTAGATTGACTGATTATTATTGAAGAAAAGACTTAGTCAAAAACTTTAGTTGTTTATGTTAAAAGGATTGTTCTAGATATAGGGTAGCTAAGCATAAAATTAAAATGGTATCACACAAGGTCTTACCGTAACTTGAAAGTAGTCTTTATTTCCTGGTTTATATATGAACCACAGGTCATCTGAAGGAGGCCCAGACTGAGCACGTGAGTTTTAGAGCTAGAAATAGCAAGTTAAAATAAGGCTAGTCCGTTATCAACTTGAAAAAGTGGGACCGAGTCGGTCCTCTGCCATCACCCCACGTGCTCAGTCTGTTTTTGAGA…	4.78	3.47	6.15	15.62	5.02595	Synthetically_Diversified	FALSE	FALSE
SynU6_VSPH-67	TCAGGGCGATTTCCCATCATTCCTTCATATTTGCATATACTGAGTCAAGTTAGGACATATAATATAGCTTTAATTTTATTAAACTCCATGCGTGAAAAAAACTAAATAGTGTTGAGTCAGACTGGGATTTAAATTTTTAAAGGGTTATAGTTCAGTAATAATAGGAATACTGAAATATTGAAGCTTACCGTAACTTGAAAGTATTCTGCTCTGTATTGTTTATATATCGGAATAGAGGATCCGCTAACA	TAGTGAGGTCTCGGTGCTCAGGGCGATTTCCCATCATTCCTTCATATTTGCATATACTGAGTCAAGTTAGGACATATAATATAGCTTTAATTTTATTAAACTCCATGCGTGAAAAAAACTAAATAGTGTTGAGTCAGACTGGGATTTAAATTTTTAAAGGGTTATAGTTCAGTAATAATAGGAATACTGAAATATTGAAGCTTACCGTAACTTGAAAGTATTCTGCTCTGTATTGTTTATATATCGGAATAGAGGATCCGCTAACAGGCCCAGACTGAGCACGTGAGTTTTAGAGCTAGAAATAGCAAGTTAAAATAAGGCTAGTCCGTTATCAACTTGAAAAAGTGGGACCGAGTCGGTCCTCTGCCATCAGTGTGCGTGCTCAGTCTGTTTTTGAGA…	5.84	2.29	11.1	14.93	2.6471	Synthetically_Diversified	FALSE	FALSE
SynU61-12	GCTCAGGGATTTCCCATGATTCCTTCATATTTGCATTTGTTGCAAAAGGATATTACTATTGCAAAACGTAGAGAAACATTTATCAGTTACAGTATTTTTAGTAGATCAGATAAAAGATGTTATCTAGTGTCTTGTTTAAGGAAGTGTCAATAATCAATAGGTAGATCATATAAAGAATAGTAACTTACCGTAACTTGAAAGTAGTTGTCTTTCGATTCTTTATATATCAAGGAGAAGTACGTGCCTCAA	TAGTGAGGTCTCGGTGCGCTCAGGGATTTCCCATGATTCCTTCATATTTGCATTTGTTGCAAAAGGATATTACTATTGCAAAACGTAGAGAAACATTTATCAGTTACAGTATTTTTAGTAGATCAGATAAAAGATGTTATCTAGTGTCTTGTTTAAGGAAGTGTCAATAATCAATAGGTAGATCATATAAAGAATAGTAACTTACCGTAACTTGAAAGTAGTTGTCTTTCGATTCTTTATATATCAAGGAGAAGTACGTGCCTCAAGGCCCAGACTGAGCACGTGAGTTTTAGAGCTAGAAATAGCAAGTTAAAATAAGGCTAGTCCGTTATCAACTTGAAAAAGTGGGACCGAGTCGGTCCTCTGCCATCATCATACGTGCTCAGTCTGTTTTTGAGA…	2.62	1.12	4.9	14.55	2.72198	Synthetically_Diversified	FALSE	FALSE
SynU6_VSPH-81	TCAGGCGGATTTCCCATGAGTCCTTCATATTTGCATGTATGGATCAATTGTGTATCTAAACAGCAGGATCGTAATATTTTTACATTAGGTTTAACGCTTTCAACGATAGTAAGCTAAGACTTTTGGTAAAATTAAAATATTGATGAAGTTCATAAGAATTAAAGTAAGTAATGTTAAAAGGAACTTACCGTAACTTGAAAGTATTTTTTTGCAGCCGTTTTATATATCACAGATGCGAGATACGGTAAC	TAGTGAGGTCTCGGTGCTCAGGCGGATTTCCCATGAGTCCTTCATATTTGCATGTATGGATCAATTGTGTATCTAAACAGCAGGATCGTAATATTTTTACATTAGGTTTAACGCTTTCAACGATAGTAAGCTAAGACTTTTGGTAAAATTAAAATATTGATGAAGTTCATAAGAATTAAAGTAAGTAATGTTAAAAGGAACTTACCGTAACTTGAAAGTATTTTTTTGCAGCCGTTTTATATATCACAGATGCGAGATACGGTAACGGCCCAGACTGAGCACGTGAGTTTTAGAGCTAGAAATAGCAAGTTAAAATAAGGCTAGTCCGTTATCAACTTGAAAAAGTGGGACCGAGTCGGTCCTCTGCCATCAGGGAACGTGCTCAGTCTGTTTTTGAGA…	5.27	3.44	10.16	6.16	4.45609	Synthetically_Diversified	FALSE	FALSE
SynU61-37	GCGGGCATATTTCCCATGATTCCTTCATATTTGCATACTAACTAAAAATTGCTTTATGGCTAAGATATCTAAATTTGTCGCGAAAAATTAAAAACCGAACAATTGGAATATTATGTATGATTACTAAAATTATTTACTTAAAGAGTATATTGGGATTGACGAGTTGTGAAATGGAAGATTTGGCTTACCGTAACTTGAAAGTATGTATGCTTTCTGCTTTTATATATATAAAGACGGGCGACTCACATG	TAGTGAGGTCTCGGTGCGCGGGCATATTTCCCATGATTCCTTCATATTTGCATACTAACTAAAAATTGCTTTATGGCTAAGATATCTAAATTTGTCGCGAAAAATTAAAAACCGAACAATTGGAATATTATGTATGATTACTAAAATTATTTACTTAAAGAGTATATTGGGATTGACGAGTTGTGAAATGGAAGATTTGGCTTACCGTAACTTGAAAGTATGTATGCTTTCTGCTTTTATATATATAAAGACGGGCGACTCACATGGGCCCAGACTGAGCACGTGAGTTTTAGAGCTAGAAATAGCAAGTTAAAATAAGGCTAGTCCGTTATCAACTTGAAAAAGTGGGACCGAGTCGGTCCTCTGCCATCAAGGATCGTGCTCAGTCTGTTTTTGAGA…	4.39	4.85	3.31	8.77	4.09898	Synthetically_Diversified	FALSE	FALSE
SynU61-10	GCGATGGCATTTCCCATGATTCCTTCATATTTGCATAATAAATTTTTTTCGAGGATATAGATTGTTGTTAGAGCATAATTAATCTCCCAAAGGCCGTAGTAAAACAGATAGTGAATGAAAAGTTAATTGAATTAATGTTAAGAGTAATACTATAATATAATCAGGTATTTAAGCATGATTGCGCTTACCGTAACTTGAAAGTACGCATTTTTTGGTCTTTTATATATACCAGAGGTCGGGACTTAAACA	TAGTGAGGTCTCGGTGCGCGATGGCATTTCCCATGATTCCTTCATATTTGCATAATAAATTTTTTTCGAGGATATAGATTGTTGTTAGAGCATAATTAATCTCCCAAAGGCCGTAGTAAAACAGATAGTGAATGAAAAGTTAATTGAATTAATGTTAAGAGTAATACTATAATATAATCAGGTATTTAAGCATGATTGCGCTTACCGTAACTTGAAAGTACGCATTTTTTGGTCTTTTATATATACCAGAGGTCGGGACTTAAACAGGCCCAGACTGAGCACGTGAGTTTTAGAGCTAGAAATAGCAAGTTAAAATAAGGCTAGTCCGTTATCAACTTGAAAAAGTGGGACCGAGTCGGTCCTCTGCCATCACCAGGCGTGCTCAGTCTGTTTTTGAGA…	4.17	5.7	7.72	7.96	8.99598	Synthetically_Diversified	FALSE	FALSE
SynU6_VSPH-56	TGGACCGGAATTCCCATGATTCCTTCATATTTGCATACAAATAGAATAGATTATAGTTACGCTGTAAATATTAGGGAATTTAGGAGAAGTTTTTTTATGATTTCCAACGATTACTATAAAACTTTAATAGGTTGTATTCATGATTCCATAGGATAGGGTAAAGAGCAATTATTGGACAAAAAACTTACCGTAACTTGAAAGTACGATTTTTTTTCGCGTTTATATATAAACAAGAGCGGCCTTTAGGAC	TAGTGAGGTCTCGGTGCTGGACCGGAATTCCCATGATTCCTTCATATTTGCATACAAATAGAATAGATTATAGTTACGCTGTAAATATTAGGGAATTTAGGAGAAGTTTTTTTATGATTTCCAACGATTACTATAAAACTTTAATAGGTTGTATTCATGATTCCATAGGATAGGGTAAAGAGCAATTATTGGACAAAAAACTTACCGTAACTTGAAAGTACGATTTTTTTTCGCGTTTATATATAAACAAGAGCGGCCTTTAGGACGGCCCAGACTGAGCACGTGAGTTTTAGAGCTAGAAATAGCAAGTTAAAATAAGGCTAGTCCGTTATCAACTTGAAAAAGTGGGACCGAGTCGGTCCTCTGCCATCACCCCGCGTGCTCAGTCTGTTTTTGAGA…	2.54	0.59	4.72	7.62	4.18067	Synthetically_Diversified	FALSE	FALSE
SynU6_VSPH-59	GGCGGCATATATCCCATGATTCCTTCATATTTGCATTACTGGCTTTTTTGTAATTATAGGATCTAATAGAAGAGTATTTACTAAAAAAACGTGGGTGGGTTATAAAACGTTTAAGTATAGTCAAATCAAAATAATCATAGTACAATGAACACTGATAATATTGATGTATAAAATTTAGGCGTGCTTACCGTAACTTGAAAGTACTAGTGCTTTTTCTGTTTATATATAGTCCCAAGCAGGAGCAATAGT	TAGTGAGGTCTCGGTGCGGCGGCATATATCCCATGATTCCTTCATATTTGCATTACTGGCTTTTTTGTAATTATAGGATCTAATAGAAGAGTATTTACTAAAAAAACGTGGGTGGGTTATAAAACGTTTAAGTATAGTCAAATCAAAATAATCATAGTACAATGAACACTGATAATATTGATGTATAAAATTTAGGCGTGCTTACCGTAACTTGAAAGTACTAGTGCTTTTTCTGTTTATATATAGTCCCAAGCAGGAGCAATAGTGGCCCAGACTGAGCACGTGAGTTTTAGAGCTAGAAATAGCAAGTTAAAATAAGGCTAGTCCGTTATCAACTTGAAAAAGTGGGACCGAGTCGGTCCTCTGCCATCACGAACCGTGCTCAGTCTGTTTTTGAGA…	0.47	1.45	1.1	7.43	2.23144	Synthetically_Diversified	FALSE	FALSE
SynU6_VSPH-75	TGCCGAGGATTTCCCATGATTCCTTTATATTTGCATTCTGTGACCTGATTTGAAAAAATAATATGAGTCCGGGAAATAAATAAGATGACGTCGATAATTTTTTAAAAATAATTGTACTTACACAAGTGGGTAGTGAAGATTATCATAAGATTTGCCAAAAAATTTTGTAATAAATTGAGGTTTCTTACCGTAACTTGAAAGTATTTTATTGTGTCCGCTTTATATATAAACTAAGGCACGCGGCGATTA	TAGTGAGGTCTCGGTGCTGCCGAGGATTTCCCATGATTCCTTTATATTTGCATTCTGTGACCTGATTTGAAAAAATAATATGAGTCCGGGAAATAAATAAGATGACGTCGATAATTTTTTAAAAATAATTGTACTTACACAAGTGGGTAGTGAAGATTATCATAAGATTTGCCAAAAAATTTTGTAATAAATTGAGGTTTCTTACCGTAACTTGAAAGTATTTTATTGTGTCCGCTTTATATATAAACTAAGGCACGCGGCGATTAGGCCCAGACTGAGCACGTGAGTTTTAGAGCTAGAAATAGCAAGTTAAAATAAGGCTAGTCCGTTATCAACTTGAAAAAGTGGGACCGAGTCGGTCCTCTGCCATCAGGCTGCGTGCTCAGTCTGTTTTTGAGA…	6.58	0.53	4.89	2.51	2.73081	Synthetically_Diversified	FALSE	FALSE
SynU6_VSPH-65	GGGTCCAGATTTCCCACGATTCCTTCATATTTGCATTGCACGTTTTTAACATCATATAAGAAAAATTGATATTTAATAGAAGAGGTGGGTAGTCTAAATTATGTCATAAATATAAAATAAAGTTAATGTAGACTAAAAGCTACAGTTAATGTCTATATTAGGATATTTCGCTAAAGGGCTTGGCTTACCGTAACTTGAAAGTATTGCCTTTGGTATTCTTTATATATAATCCGAGGCAAGAGGCTATCA	TAGTGAGGTCTCGGTGCGGGTCCAGATTTCCCACGATTCCTTCATATTTGCATTGCACGTTTTTAACATCATATAAGAAAAATTGATATTTAATAGAAGAGGTGGGTAGTCTAAATTATGTCATAAATATAAAATAAAGTTAATGTAGACTAAAAGCTACAGTTAATGTCTATATTAGGATATTTCGCTAAAGGGCTTGGCTTACCGTAACTTGAAAGTATTGCCTTTGGTATTCTTTATATATAATCCGAGGCAAGAGGCTATCAGGCCCAGACTGAGCACGTGAGTTTTAGAGCTAGAAATAGCAAGTTAAAATAAGGCTAGTCCGTTATCAACTTGAAAAAGTGGGACCGAGTCGGTCCTCTGCCATCACCCGACGTGCTCAGTCTGTTTTTGAGA…	3.94	3.85	4.08	5.97	9.39903	Synthetically_Diversified	FALSE	FALSE
SynU61-5	CGGCAGTGATTTCCCATGATTCCTTCATATTTGCATGTAACGTAGATATACTTACTGAGGATTGATTAATTAGAGAACAAATTAAGTGAAAACATTAGCCTTAATGTGAATTGTAGCTATGTAGAGATATAAAAAAGAGCCCATTATATATCTTATATTTCAATTTATGGATTAAGAGGTATGCTTACCGTAACTTGAAAGTAGCTATTTTGCTTCTGTTTATATATTGAAAGCGCCCTGGAAAAACGT	TAGTGAGGTCTCGGTGCCGGCAGTGATTTCCCATGATTCCTTCATATTTGCATGTAACGTAGATATACTTACTGAGGATTGATTAATTAGAGAACAAATTAAGTGAAAACATTAGCCTTAATGTGAATTGTAGCTATGTAGAGATATAAAAAAGAGCCCATTATATATCTTATATTTCAATTTATGGATTAAGAGGTATGCTTACCGTAACTTGAAAGTAGCTATTTTGCTTCTGTTTATATATTGAAAGCGCCCTGGAAAAACGTGGCCCAGACTGAGCACGTGAGTTTTAGAGCTAGAAATAGCAAGTTAAAATAAGGCTAGTCCGTTATCAACTTGAAAAAGTGGGACCGAGTCGGTCCTCTGCCATCAAGGAGCGTGCTCAGTCTGTTTTTGAGA…	2.61	0.46	5.84	1.26	3.31008	Synthetically_Diversified	FALSE	FALSE
SynU61-38	TGGAGGCCATTTCCCATGATTCCTTCATATTTGCATGTAAATTTTGTAAAAGGTAAGGTCGAAATCATTAAAATTATATCAAAATTTATATGTTGACAGATTATATTGATTGATTAAGGGACAGTGAATGGATAAGTTAGAATTTAGGTCGGTCTAAAAAATGAAATTGTCCCACTACATTACCTTACCGTAACTTGAAAGTAAGTCGTTGTCTTTTCTTTATATATACACAGCTTGCAGGGATCAGAA	TAGTGAGGTCTCGGTGCTGGAGGCCATTTCCCATGATTCCTTCATATTTGCATGTAAATTTTGTAAAAGGTAAGGTCGAAATCATTAAAATTATATCAAAATTTATATGTTGACAGATTATATTGATTGATTAAGGGACAGTGAATGGATAAGTTAGAATTTAGGTCGGTCTAAAAAATGAAATTGTCCCACTACATTACCTTACCGTAACTTGAAAGTAAGTCGTTGTCTTTTCTTTATATATACACAGCTTGCAGGGATCAGAAGGCCCAGACTGAGCACGTGAGTTTTAGAGCTAGAAATAGCAAGTTAAAATAAGGCTAGTCCGTTATCAACTTGAAAAAGTGGGACCGAGTCGGTCCTCTGCCATCAGCTTGCGTGCTCAGTCTGTTTTTGAGA…	4.4	0.15	5.35	0.91	1.32773	Synthetically_Diversified	FALSE	FALSE
SynU61-19	GGGCCAGTATTTCCCATGATTCCTTCATATTTGCATAATTTGTTATTTTAGTCTCGGAGAAAACAGTGTCTGTTATATTACAGGAATAAATTAATGATGGTATGAAGTATAGATTTAAAAATAACCCAATAATGGTAGAGTAAACAAAGGCACGCTAATTAAGATACTTTATTTTATGGAGATCTTACCGTAACTTGAAAGTAGCGACTTTTTCTTTGTTTATATATACAAGTCGATGTGGCACAAACG	TAGTGAGGTCTCGGTGCGGGCCAGTATTTCCCATGATTCCTTCATATTTGCATAATTTGTTATTTTAGTCTCGGAGAAAACAGTGTCTGTTATATTACAGGAATAAATTAATGATGGTATGAAGTATAGATTTAAAAATAACCCAATAATGGTAGAGTAAACAAAGGCACGCTAATTAAGATACTTTATTTTATGGAGATCTTACCGTAACTTGAAAGTAGCGACTTTTTCTTTGTTTATATATACAAGTCGATGTGGCACAAACGGGCCCAGACTGAGCACGTGAGTTTTAGAGCTAGAAATAGCAAGTTAAAATAAGGCTAGTCCGTTATCAACTTGAAAAAGTGGGACCGAGTCGGTCCTCTGCCATCAGCTTACGTGCTCAGTCTGTTTTTGAGA…	3	0.12	5.33	0.28	2.72918	Synthetically_Diversified	FALSE	FALSE
SynU61_3BP_Spacer-92	CGCGGAGTATTTCCCATGATTCCTTCATGCAATTTGCATGATATAATATGAATATGTACATATTCCATCTGATAATGAAAAATGTTCAGAAATTCATTAATGTTGATGGAAATAAGAGTGATTAAGATGATATTAATTTATGAGCTGATTTGTGAGTACATTACCTACAAAAGGGAATCGAGTCTACTTACCGTAACTTGAAAGTAGTCTTTGATCGTCTTTTTATATATTACTGGGAACGACTCCGAAGAA	TAGTGAGGTCTCGGTGCCGCGGAGTATTTCCCATGATTCCTTCATGCAATTTGCATGATATAATATGAATATGTACATATTCCATCTGATAATGAAAAATGTTCAGAAATTCATTAATGTTGATGGAAATAAGAGTGATTAAGATGATATTAATTTATGAGCTGATTTGTGAGTACATTACCTACAAAAGGGAATCGAGTCTACTTACCGTAACTTGAAAGTAGTCTTTGATCGTCTTTTTATATATTACTGGGAACGACTCCGAAGAAGGCCCAGACTGAGCACGTGAGTTTTAGAGCTAGAAATAGCAAGTTAAAATAAGGCTAGTCCGTTATCAACTTGAAAAAGTGGGACCGAGTCGGTCCTCTGCCATCAGCAGACGTGCTCAGTCTGTTTTTG…	2.02	0.52	4.9	2.04	0.609206	Synthetically_Diversified	FALSE	FALSE
SynU6_VSPH-78	CGTGGGCAATTTCCCATGATTCCTTCCTATTTGCATGACTAACATGGACTTAATAAGTGTTAAGAGTTGCATCAATAGTAATTTGAATATAATAACGTAAAAGTATGTTAATAGTTGATAAATTCTAGGAATAGATGGGTTCCTAAAGTACTGGTCATTCAACTAATTAAGATATAGATTATGCTTACCGTAACTTGAAAGTATTGCTATGTCTCTTGTTTATATATCGAACCGACCGGATGAGTAAAT	TAGTGAGGTCTCGGTGCCGTGGGCAATTTCCCATGATTCCTTCCTATTTGCATGACTAACATGGACTTAATAAGTGTTAAGAGTTGCATCAATAGTAATTTGAATATAATAACGTAAAAGTATGTTAATAGTTGATAAATTCTAGGAATAGATGGGTTCCTAAAGTACTGGTCATTCAACTAATTAAGATATAGATTATGCTTACCGTAACTTGAAAGTATTGCTATGTCTCTTGTTTATATATCGAACCGACCGGATGAGTAAATGGCCCAGACTGAGCACGTGAGTTTTAGAGCTAGAAATAGCAAGTTAAAATAAGGCTAGTCCGTTATCAACTTGAAAAAGTGGGACCGAGTCGGTCCTCTGCCATCACCGCCCGTGCTCAGTCTGTTTTTGAGA…	1.85	1.97	2.01	4.71	3.99581	Synthetically_Diversified	FALSE	FALSE
SynU61-30	GGCAGGTCATTTCCCATGATTCCTTCATATTTGCATTTGATAAAGAGCTTAATTATAGGTTAAATAAAGAGTTGTAAAAGCTGGGTATGACCGTCAATGAGGTTGATGGCAATACACAAAAAGTTAATTATATTCAGTAATAAACTTTATGAGTTAGCTGATAATGTATCATACATAATTATTCTTACCGTAACTTGAAAGTAGCTTATGTTCTTTCGTTTATATATAGAGAATACTGAGGGCCCTACA	TAGTGAGGTCTCGGTGCGGCAGGTCATTTCCCATGATTCCTTCATATTTGCATTTGATAAAGAGCTTAATTATAGGTTAAATAAAGAGTTGTAAAAGCTGGGTATGACCGTCAATGAGGTTGATGGCAATACACAAAAAGTTAATTATATTCAGTAATAAACTTTATGAGTTAGCTGATAATGTATCATACATAATTATTCTTACCGTAACTTGAAAGTAGCTTATGTTCTTTCGTTTATATATAGAGAATACTGAGGGCCCTACAGGCCCAGACTGAGCACGTGAGTTTTAGAGCTAGAAATAGCAAGTTAAAATAAGGCTAGTCCGTTATCAACTTGAAAAAGTGGGACCGAGTCGGTCCTCTGCCATCAATGAACGTGCTCAGTCTGTTTTTGAGA…	1.79	1.56	4.53	1.64	5.37105	Synthetically_Diversified	FALSE	FALSE
SynU6_VSPH-73	GGAGCCGTATTTCCCATGATTCATTCATATTTGCATTAAATAATTAGGGATGAGCTATGTGGAGAACTAAAGTAGAAACGAAGATGTTTAAGTTCTTCTATAATTATCGAATAAATACTATCCAGTTTCGAAATTTAAAATGTCTTCTGAATAGAAAAGTATATTTGGTTCGAAAATTGATAGCTTACCGTAACTTGAAAGTATTGTGTTATTCTGCCTTTATATATGATGGCCTACAAAAGCAGCGAT	TAGTGAGGTCTCGGTGCGGAGCCGTATTTCCCATGATTCATTCATATTTGCATTAAATAATTAGGGATGAGCTATGTGGAGAACTAAAGTAGAAACGAAGATGTTTAAGTTCTTCTATAATTATCGAATAAATACTATCCAGTTTCGAAATTTAAAATGTCTTCTGAATAGAAAAGTATATTTGGTTCGAAAATTGATAGCTTACCGTAACTTGAAAGTATTGTGTTATTCTGCCTTTATATATGATGGCCTACAAAAGCAGCGATGGCCCAGACTGAGCACGTGAGTTTTAGAGCTAGAAATAGCAAGTTAAAATAAGGCTAGTCCGTTATCAACTTGAAAAAGTGGGACCGAGTCGGTCCTCTGCCATCACCCCCCGTGCTCAGTCTGTTTTTGAGA…	0.06	0.23	0.16	4.25	2.76037	Synthetically_Diversified	FALSE	FALSE
SynU61_3BP_Spacer-99	GTCGAGGCATTTCCCATGATTCCTTCATAAGATTTGCATATGATATCTAAGTAGCATTAAAGGTAAAAAATTGTTGGAAGATGGTTAGTAGCTCACACATTTTATATCTGAGCGATTTCTAGTACATGTTAGGTTGAATAATAGAGTCAGAATGAAATAATCAAAATAGAAGAATTTTATATATCTCTTACCGTAACTTGAAAGTATTTTCTGTTCAGCTGTTTATATATAAGAGCACAGGCGATTCCTAAG	TAGTGAGGTCTCGGTGCGTCGAGGCATTTCCCATGATTCCTTCATAAGATTTGCATATGATATCTAAGTAGCATTAAAGGTAAAAAATTGTTGGAAGATGGTTAGTAGCTCACACATTTTATATCTGAGCGATTTCTAGTACATGTTAGGTTGAATAATAGAGTCAGAATGAAATAATCAAAATAGAAGAATTTTATATATCTCTTACCGTAACTTGAAAGTATTTTCTGTTCAGCTGTTTATATATAAGAGCACAGGCGATTCCTAAGGGCCCAGACTGAGCACGTGAGTTTTAGAGCTAGAAATAGCAAGTTAAAATAAGGCTAGTCCGTTATCAACTTGAAAAAGTGGGACCGAGTCGGTCCTCTGCCATCACTGAACGTGCTCAGTCTGTTTTTG…	3.83	2.41	2.67	4.19	3.11623	Synthetically_Diversified	FALSE	FALSE
SynU6_VSPH-62	GGCAGCTGATTCCCCATGATTCCTTCATATTTGCATAAGTGAGAAAAGTCTAAGGCAGGACTGATAGTACATATATTACATATAATTTGTGAGATGAATCTTATTCTATCAGATTAAAATGGAGATTTATAATTCCTTAATCGATATATTTTCCTATTGAGAATTAATGGGGAAGATAAGAAACTTACCGTAACTTGAAAGTACTGTTGTTTTGCACTTTTATATATTAGGGCAGCTAGGACCCAAAAT	TAGTGAGGTCTCGGTGCGGCAGCTGATTCCCCATGATTCCTTCATATTTGCATAAGTGAGAAAAGTCTAAGGCAGGACTGATAGTACATATATTACATATAATTTGTGAGATGAATCTTATTCTATCAGATTAAAATGGAGATTTATAATTCCTTAATCGATATATTTTCCTATTGAGAATTAATGGGGAAGATAAGAAACTTACCGTAACTTGAAAGTACTGTTGTTTTGCACTTTTATATATTAGGGCAGCTAGGACCCAAAATGGCCCAGACTGAGCACGTGAGTTTTAGAGCTAGAAATAGCAAGTTAAAATAAGGCTAGTCCGTTATCAACTTGAAAAAGTGGGACCGAGTCGGTCCTCTGCCATCAACCACCGTGCTCAGTCTGTTTTTGAGA…	3.94	2.01	2.06	3.93	3.78581	Synthetically_Diversified	FALSE	FALSE
SynU61_3BP_Spacer-102	GGTCAGGCATTTCCCATGATTCCTTCATTAGATTTGCATTTGAATAAGTAAATCAAGGGTTGTTGAGTACAATTTAAGTATTATGCAAGTAAAAGATATGAACTATGATAGTTATAGCAAATATCTCTTTTACAACACTAGAGGAAAGGGAATGAAATTAACATGCTCGGTATATGATTTTTAATTCTTACCGTAACTTGAAAGTAGCTTCAGTGTTTCTTTTTATATATATGGGGCAACGAGCTTCAACAA	TAGTGAGGTCTCGGTGCGGTCAGGCATTTCCCATGATTCCTTCATTAGATTTGCATTTGAATAAGTAAATCAAGGGTTGTTGAGTACAATTTAAGTATTATGCAAGTAAAAGATATGAACTATGATAGTTATAGCAAATATCTCTTTTACAACACTAGAGGAAAGGGAATGAAATTAACATGCTCGGTATATGATTTTTAATTCTTACCGTAACTTGAAAGTAGCTTCAGTGTTTCTTTTTATATATATGGGGCAACGAGCTTCAACAAGGCCCAGACTGAGCACGTGAGTTTTAGAGCTAGAAATAGCAAGTTAAAATAAGGCTAGTCCGTTATCAACTTGAAAAAGTGGGACCGAGTCGGTCCTCTGCCATCAGCAAGCGTGCTCAGTCTGTTTTTG…	2.07	0.32	3.88	2.26	1.18639	Synthetically_Diversified	FALSE	FALSE
SynU61-29	GCGACGTGATTTCCCATGATTCCTTCATATTTGCATATGATGTTTCATAACTTACATAGTGGTTAGTATAGCAAGTAGATATATACCACGGTATATATCTTTATAATAGGTTAGTAGTGATCAAGAGATAAATATACGATTAAATTAGACGATTTTACGAGAAGATATGATAATAAGGAACTTCTTACCGTAACTTGAAAGTAGCTTTGATGCTTTTCTTTATATATGCATGAGGATAACAGCAATGCC	TAGTGAGGTCTCGGTGCGCGACGTGATTTCCCATGATTCCTTCATATTTGCATATGATGTTTCATAACTTACATAGTGGTTAGTATAGCAAGTAGATATATACCACGGTATATATCTTTATAATAGGTTAGTAGTGATCAAGAGATAAATATACGATTAAATTAGACGATTTTACGAGAAGATATGATAATAAGGAACTTCTTACCGTAACTTGAAAGTAGCTTTGATGCTTTTCTTTATATATGCATGAGGATAACAGCAATGCCGGCCCAGACTGAGCACGTGAGTTTTAGAGCTAGAAATAGCAAGTTAAAATAAGGCTAGTCCGTTATCAACTTGAAAAAGTGGGACCGAGTCGGTCCTCTGCCATCAACCGACGTGCTCAGTCTGTTTTTGAGA…	3.53	2.66	3.17	2.63	2.23258	Synthetically_Diversified	FALSE	FALSE
SynU6_VSPH-70	GTGAGCGCATTTCCCATGATGCCTTCATATTTGCATCTAATAGGAGTTAAAAATTTTATGATGTAGGAAGAGTGGTTAACTCTACCATAGTAAAAATTGGTTTAAATTAATAGAACAAAAGCATGGTCTTAGGCAGGTGTAAAAAATTCGTAATAATATTTTATATTCTAGCAAAGTTCAGTTCTTACCGTAACTTGAAAGTATGCTTTGTTTAGCTCTTTATATATGGGGAACCTACAAGACAAGTTC	TAGTGAGGTCTCGGTGCGTGAGCGCATTTCCCATGATGCCTTCATATTTGCATCTAATAGGAGTTAAAAATTTTATGATGTAGGAAGAGTGGTTAACTCTACCATAGTAAAAATTGGTTTAAATTAATAGAACAAAAGCATGGTCTTAGGCAGGTGTAAAAAATTCGTAATAATATTTTATATTCTAGCAAAGTTCAGTTCTTACCGTAACTTGAAAGTATGCTTTGTTTAGCTCTTTATATATGGGGAACCTACAAGACAAGTTCGGCCCAGACTGAGCACGTGAGTTTTAGAGCTAGAAATAGCAAGTTAAAATAAGGCTAGTCCGTTATCAACTTGAAAAAGTGGGACCGAGTCGGTCCTCTGCCATCACGCAGCGTGCTCAGTCTGTTTTTGAGA…	3.5	0.66	3.52	1.15	2.40856	Synthetically_Diversified	FALSE	FALSE
SynU61_3BP_Spacer-103	GCGTAGCGATTTCCCATGATTCCTTCATAGGATTTGCATGAGTATGGAAGGATGCCAGTCATCACCTATAGTTTAGAGAGGATTTTACAGAAATTTTTTAAAAAATAAGTAAAAAATATTGATGCAGCTAGTGATGTCTATAATTTATACTAGCATTTAGTAATGAATTAAAAATTTTGGAGCAATCTTACCGTAACTTGAAAGTAAGTCTTTTCTTCGGTTTTATATATTATAAGTGCGCCACAGCAAGGA	TAGTGAGGTCTCGGTGCGCGTAGCGATTTCCCATGATTCCTTCATAGGATTTGCATGAGTATGGAAGGATGCCAGTCATCACCTATAGTTTAGAGAGGATTTTACAGAAATTTTTTAAAAAATAAGTAAAAAATATTGATGCAGCTAGTGATGTCTATAATTTATACTAGCATTTAGTAATGAATTAAAAATTTTGGAGCAATCTTACCGTAACTTGAAAGTAAGTCTTTTCTTCGGTTTTATATATTATAAGTGCGCCACAGCAAGGAGGCCCAGACTGAGCACGTGAGTTTTAGAGCTAGAAATAGCAAGTTAAAATAAGGCTAGTCCGTTATCAACTTGAAAAAGTGGGACCGAGTCGGTCCTCTGCCATCAACGGCCGTGCTCAGTCTGTTTTTG…	1.57	3.31	2.48	2.56	2.03192	Synthetically_Diversified	FALSE	FALSE
SynU61_3BP_Spacer-87	CGATCGGGATTTCCCATGATTCCTTCATAGAATTTGCATCGCACAACTGGAAAAAGATACTTTATATTAATAGATCAGGTAGTTGTTACTGACGTATTATATAGAAGCAATGAACATTAATACATGTGGTATATAAATGTTACAAGTCATGATTAAAATGAATAAATTGGGTATAGTTTATGGTATCTTACCGTAACTTGAAAGTATGTTTTACGTTGCTCTTTATATATCACAAATGCGTCGTAGAGGACA	TAGTGAGGTCTCGGTGCCGATCGGGATTTCCCATGATTCCTTCATAGAATTTGCATCGCACAACTGGAAAAAGATACTTTATATTAATAGATCAGGTAGTTGTTACTGACGTATTATATAGAAGCAATGAACATTAATACATGTGGTATATAAATGTTACAAGTCATGATTAAAATGAATAAATTGGGTATAGTTTATGGTATCTTACCGTAACTTGAAAGTATGTTTTACGTTGCTCTTTATATATCACAAATGCGTCGTAGAGGACAGGCCCAGACTGAGCACGTGAGTTTTAGAGCTAGAAATAGCAAGTTAAAATAAGGCTAGTCCGTTATCAACTTGAAAAAGTGGGACCGAGTCGGTCCTCTGCCATCAAGGGACGTGCTCAGTCTGTTTTTG…	1.37	0.3	3.24	0.72	1.46069	Synthetically_Diversified	FALSE	FALSE
SynU61_3BP_Spacer-101	CGTGACGGATTTCCCATGATTCCTTCATCAGATTTGCATGAAAAAATTAATTATGAATAAAGGGCAGGCCAGAAGTTAAAATCTAAAATCGCTTAAATGGCACGGGAATTTAATATGAAGCCATTGATTTGAGTTGGAATTTTATAATAGTTAATATAATTCGATACTTGTTTATATTCGGTAAATCTTACCGTAACTTGAAAGTAGTTTCGTTGATTTCCTTTATATATGATACGCAAGCGAATGCAGCTA	TAGTGAGGTCTCGGTGCCGTGACGGATTTCCCATGATTCCTTCATCAGATTTGCATGAAAAAATTAATTATGAATAAAGGGCAGGCCAGAAGTTAAAATCTAAAATCGCTTAAATGGCACGGGAATTTAATATGAAGCCATTGATTTGAGTTGGAATTTTATAATAGTTAATATAATTCGATACTTGTTTATATTCGGTAAATCTTACCGTAACTTGAAAGTAGTTTCGTTGATTTCCTTTATATATGATACGCAAGCGAATGCAGCTAGGCCCAGACTGAGCACGTGAGTTTTAGAGCTAGAAATAGCAAGTTAAAATAAGGCTAGTCCGTTATCAACTTGAAAAAGTGGGACCGAGTCGGTCCTCTGCCATCAGCACCCGTGCTCAGTCTGTTTTTG…	1.15	0.07	3.21	1.58	0.737231	Synthetically_Diversified	FALSE	FALSE
SynU61_3BP_Spacer-107	GTGCAGCGATTTCCCATGATTCCTTCATACGATTTGCATTACTTCTGTATAGTAAAAAATTATAAGGACCAAATTAAACTGTAGAGTATTGGGTATAAAATGTAAAATAGAGCACATATTATCTAAATATAGGAGGTGCAGGAGGCACGTTGATAATTAGTATATTTTAATGAGTTTACTATTTACCTTACCGTAACTTGAAAGTATCTGTATCGTCTTTGTTTATATATACAGAATTCCAGGAAGGACTGC	TAGTGAGGTCTCGGTGCGTGCAGCGATTTCCCATGATTCCTTCATACGATTTGCATTACTTCTGTATAGTAAAAAATTATAAGGACCAAATTAAACTGTAGAGTATTGGGTATAAAATGTAAAATAGAGCACATATTATCTAAATATAGGAGGTGCAGGAGGCACGTTGATAATTAGTATATTTTAATGAGTTTACTATTTACCTTACCGTAACTTGAAAGTATCTGTATCGTCTTTGTTTATATATACAGAATTCCAGGAAGGACTGCGGCCCAGACTGAGCACGTGAGTTTTAGAGCTAGAAATAGCAAGTTAAAATAAGGCTAGTCCGTTATCAACTTGAAAAAGTGGGACCGAGTCGGTCCTCTGCCATCAGGAAACGTGCTCAGTCTGTTTTTG…	1.04	0.56	0.32	3.19	0.110111	Synthetically_Diversified	FALSE	FALSE
SynU61-42	AGGGGTCCATTTCCCATGATTCCTTCATATTTGCATGCAATGTATGAGAGTGCAATTTGTTAAAATATGTTGATACAGAGTTTGAATTTGTTAACCGTAAGCCATGTTTAAAGTCAATAGATTATGCAAAACGAGGATAAAGAAAATTTTTAGTGTTTATAAATACGGTCCAATATAATTAAACTTACCGTAACTTGAAAGTAGTTTCGATCTTTCGTTTTATATATACAAGACGGTTCAAGTCCGAGA	TAGTGAGGTCTCGGTGCAGGGGTCCATTTCCCATGATTCCTTCATATTTGCATGCAATGTATGAGAGTGCAATTTGTTAAAATATGTTGATACAGAGTTTGAATTTGTTAACCGTAAGCCATGTTTAAAGTCAATAGATTATGCAAAACGAGGATAAAGAAAATTTTTAGTGTTTATAAATACGGTCCAATATAATTAAACTTACCGTAACTTGAAAGTAGTTTCGATCTTTCGTTTTATATATACAAGACGGTTCAAGTCCGAGAGGCCCAGACTGAGCACGTGAGTTTTAGAGCTAGAAATAGCAAGTTAAAATAAGGCTAGTCCGTTATCAACTTGAAAAAGTGGGACCGAGTCGGTCCTCTGCCATCAGAGCCCGTGCTCAGTCTGTTTTTGAGA…	3.16	1.51	1.63	2.88	1.85376	Synthetically_Diversified	FALSE	FALSE
SynU61-50	GACCTGGGATTTCCCATGATTCCTTCATATTTGCATTAGAGAAATATTGCGGTATGGTAAAAGAGACTTACTATTTCAAAGTAAGATAATACTTTAATAGTATATGTTTGATCAGAAGCAATGTGTGATAATCATTAAACAAAATGTGTATACACTCTGATAAGATTGTTATCAAGAATTTGGCTTACCGTAACTTGAAAGTAAGCTTCGTTCTTGTTTTTATATATGTAAACGGCGCATTGAAGCAAC	TAGTGAGGTCTCGGTGCGACCTGGGATTTCCCATGATTCCTTCATATTTGCATTAGAGAAATATTGCGGTATGGTAAAAGAGACTTACTATTTCAAAGTAAGATAATACTTTAATAGTATATGTTTGATCAGAAGCAATGTGTGATAATCATTAAACAAAATGTGTATACACTCTGATAAGATTGTTATCAAGAATTTGGCTTACCGTAACTTGAAAGTAAGCTTCGTTCTTGTTTTTATATATGTAAACGGCGCATTGAAGCAACGGCCCAGACTGAGCACGTGAGTTTTAGAGCTAGAAATAGCAAGTTAAAATAAGGCTAGTCCGTTATCAACTTGAAAAAGTGGGACCGAGTCGGTCCTCTGCCATCAAGTACCGTGCTCAGTCTGTTTTTGAGA…	1	0.88	1.69	3.07	3.46931	Synthetically_Diversified	FALSE	FALSE
SynU6_VSPH-57	ACGTGGGCACTTCCCATGATTCCTTCATATTTGCATTGTTATTGAATCTTCTGGAGCACATTACAAAGTTTATGGATAAATTATGGGTAGTCCTATTTGAGGGCAGAAGATTTTAATAAAACGTAGAAGTATATGTTCATACTAATACTTAAATATTGATAAAGAATAAGGACAGATTAATAACTTACCGTAACTTGAAAGTATTGTTCACTCGTTTGTTTATATATGACTGCTGAAACCGAGAAACGT	TAGTGAGGTCTCGGTGCACGTGGGCACTTCCCATGATTCCTTCATATTTGCATTGTTATTGAATCTTCTGGAGCACATTACAAAGTTTATGGATAAATTATGGGTAGTCCTATTTGAGGGCAGAAGATTTTAATAAAACGTAGAAGTATATGTTCATACTAATACTTAAATATTGATAAAGAATAAGGACAGATTAATAACTTACCGTAACTTGAAAGTATTGTTCACTCGTTTGTTTATATATGACTGCTGAAACCGAGAAACGTGGCCCAGACTGAGCACGTGAGTTTTAGAGCTAGAAATAGCAAGTTAAAATAAGGCTAGTCCGTTATCAACTTGAAAAAGTGGGACCGAGTCGGTCCTCTGCCATCAGGGTGCGTGCTCAGTCTGTTTTTGAGA…	1.15	0.15	2.33	3.07	0.76314	Synthetically_Diversified	FALSE	FALSE
SynU61_3BP_Spacer-88	GCCTAGGGATTTCCCATGATTCCTTCATGGAATTTGCATAATATCTAGGAGTGGATGTGATAAATGTTAAGTAGATATTATGTAAAGAAATTAGAATCAACATGCAATCTCTTATGCTTTAAACTTGTAGTAAATTTGGGTTATGCCAAATATTACATATAGCAAATTAATTAGGGGGACTAAATACTTACCGTAACTTGAAAGTATTCATGCTTTGTGTCTTTATATATAAGAGGCCGGAGTTAAACTCCA	TAGTGAGGTCTCGGTGCGCCTAGGGATTTCCCATGATTCCTTCATGGAATTTGCATAATATCTAGGAGTGGATGTGATAAATGTTAAGTAGATATTATGTAAAGAAATTAGAATCAACATGCAATCTCTTATGCTTTAAACTTGTAGTAAATTTGGGTTATGCCAAATATTACATATAGCAAATTAATTAGGGGGACTAAATACTTACCGTAACTTGAAAGTATTCATGCTTTGTGTCTTTATATATAAGAGGCCGGAGTTAAACTCCAGGCCCAGACTGAGCACGTGAGTTTTAGAGCTAGAAATAGCAAGTTAAAATAAGGCTAGTCCGTTATCAACTTGAAAAAGTGGGACCGAGTCGGTCCTCTGCCATCAACTCGCGTGCTCAGTCTGTTTTTG…	2.73	0.5	2.81	0.57	3.98514	Synthetically_Diversified	FALSE	FALSE
SynU61-24	TGCGCAGGATTTCCCATGATTCCTTCATATTTGCATAATCACATAAGTATTGATTTGGCACTTAAAAATAAATATTTTTTTAATTCGACATTACAAAATGAACTGGTGAGTGTCAAAAAGAATTTTTTATTGGTAAGATAACGAGCTTGTGAGAATTTGGGAGAGACATGTTTTAAAAGACAACTTACCGTAACTTGAAAGTATTGTCCAGTTTGTCTTTTATATATAGCAGGAAACACGGACTTGTCA	TAGTGAGGTCTCGGTGCTGCGCAGGATTTCCCATGATTCCTTCATATTTGCATAATCACATAAGTATTGATTTGGCACTTAAAAATAAATATTTTTTTAATTCGACATTACAAAATGAACTGGTGAGTGTCAAAAAGAATTTTTTATTGGTAAGATAACGAGCTTGTGAGAATTTGGGAGAGACATGTTTTAAAAGACAACTTACCGTAACTTGAAAGTATTGTCCAGTTTGTCTTTTATATATAGCAGGAAACACGGACTTGTCAGGCCCAGACTGAGCACGTGAGTTTTAGAGCTAGAAATAGCAAGTTAAAATAAGGCTAGTCCGTTATCAACTTGAAAAAGTGGGACCGAGTCGGTCCTCTGCCATCACCGGTCGTGCTCAGTCTGTTTTTGAGA…	1.83	0.42	2.73	2.13	2.04675	Synthetically_Diversified	FALSE	FALSE
SynU6_VSPH-72	GCCGAGGTATTTCCCATGATCCCTTCATATTTGCATAGAGCATATTGAGAGAAAATTATGTAACTAAGTATAGGCATAGTTATCATAAGAAATTTAGAATTCTGCTCGTATAGTGAGTCGTTATAATTTTACATAATTTGAATGATTATAGACGATAAACAAATAGTTACCTAAATTGGAGGTCTTACCGTAACTTGAAAGTATTCGGATTTCCTTGTTTTATATATATAGCCAGGGAGCGCAATCTAA	TAGTGAGGTCTCGGTGCGCCGAGGTATTTCCCATGATCCCTTCATATTTGCATAGAGCATATTGAGAGAAAATTATGTAACTAAGTATAGGCATAGTTATCATAAGAAATTTAGAATTCTGCTCGTATAGTGAGTCGTTATAATTTTACATAATTTGAATGATTATAGACGATAAACAAATAGTTACCTAAATTGGAGGTCTTACCGTAACTTGAAAGTATTCGGATTTCCTTGTTTTATATATATAGCCAGGGAGCGCAATCTAAGGCCCAGACTGAGCACGTGAGTTTTAGAGCTAGAAATAGCAAGTTAAAATAAGGCTAGTCCGTTATCAACTTGAAAAAGTGGGACCGAGTCGGTCCTCTGCCATCAGGGACCGTGCTCAGTCTGTTTTTGAGA…	1.53	0.3	2.71	2.19	1.4329	Synthetically_Diversified	FALSE	FALSE
SynU61-35	GGGCTGCAATTTCCCATGATTCCTTCATATTTGCATCTAGTAGATTAGCATGAAGACACTTATATATTAATGCAATATAGAAAATGTGAATTAGGAAGGAATTATATATTGAAATTTACTATAACTTATTCGAGCTCATATGGATTAGAAGTGAAGGTATTAGTTACATTGGTAACAGCTATACTTACCGTAACTTGAAAGTATTTGTTCTTAGTCCGTTTATATATAAAGGGACTAACGTCGGCATCA	TAGTGAGGTCTCGGTGCGGGCTGCAATTTCCCATGATTCCTTCATATTTGCATCTAGTAGATTAGCATGAAGACACTTATATATTAATGCAATATAGAAAATGTGAATTAGGAAGGAATTATATATTGAAATTTACTATAACTTATTCGAGCTCATATGGATTAGAAGTGAAGGTATTAGTTACATTGGTAACAGCTATACTTACCGTAACTTGAAAGTATTTGTTCTTAGTCCGTTTATATATAAAGGGACTAACGTCGGCATCAGGCCCAGACTGAGCACGTGAGTTTTAGAGCTAGAAATAGCAAGTTAAAATAAGGCTAGTCCGTTATCAACTTGAAAAAGTGGGACCGAGTCGGTCCTCTGCCATCAATTACCGTGCTCAGTCTGTTTTTGAGA…	0.93	1.62	0	2.64	3.26868	Synthetically_Diversified	FALSE	FALSE
SynU61_3BP_Spacer-111	TAGCGCGGATTTCCCATGATTCCTTCATATGATTTGCATTATAATATACTGTGATACTAAAGAAAAATGATAGCATGATTATATGCAATATACAAGAGTGGATCGATATGTCGTAATCATATATAAATTTATCTAGACAGTAAATATAAACAACATGTTGGTAGGTGGTCTTGTATAATGTTGATGCTTACCGTAACTTGAAAGTATTTTTCGTTGCTGACTTTATATATAATTAGCACCAGGTGGCAACAG	TAGTGAGGTCTCGGTGCTAGCGCGGATTTCCCATGATTCCTTCATATGATTTGCATTATAATATACTGTGATACTAAAGAAAAATGATAGCATGATTATATGCAATATACAAGAGTGGATCGATATGTCGTAATCATATATAAATTTATCTAGACAGTAAATATAAACAACATGTTGGTAGGTGGTCTTGTATAATGTTGATGCTTACCGTAACTTGAAAGTATTTTTCGTTGCTGACTTTATATATAATTAGCACCAGGTGGCAACAGGGCCCAGACTGAGCACGTGAGTTTTAGAGCTAGAAATAGCAAGTTAAAATAAGGCTAGTCCGTTATCAACTTGAAAAAGTGGGACCGAGTCGGTCCTCTGCCATCAGGAACCGTGCTCAGTCTGTTTTTG…	2.03	0.05	2.54	0.33	1.44265	Synthetically_Diversified	FALSE	FALSE
SynU61-22	CATCGGGGATTTCCCATGATTCCTTCATATTTGCATAAATTGGTTAAAGATATATATATTTTTTTGATAAAAAGAGGTAATACGTTGTATGAAAAGAACATTTAGTTATGCAAAATATTAAATATTCGTTATGTGTGACCAAATGATGTGAATTCGACTAGAGGACTATTAACAGACAGCCTGCTTACCGTAACTTGAAAGTATATGTTGCCTTTGCTTTTATATATCATGACCGGCAAATAGGGACAT	TAGTGAGGTCTCGGTGCCATCGGGGATTTCCCATGATTCCTTCATATTTGCATAAATTGGTTAAAGATATATATATTTTTTTGATAAAAAGAGGTAATACGTTGTATGAAAAGAACATTTAGTTATGCAAAATATTAAATATTCGTTATGTGTGACCAAATGATGTGAATTCGACTAGAGGACTATTAACAGACAGCCTGCTTACCGTAACTTGAAAGTATATGTTGCCTTTGCTTTTATATATCATGACCGGCAAATAGGGACATGGCCCAGACTGAGCACGTGAGTTTTAGAGCTAGAAATAGCAAGTTAAAATAAGGCTAGTCCGTTATCAACTTGAAAAAGTGGGACCGAGTCGGTCCTCTGCCATCAAAGCGCGTGCTCAGTCTGTTTTTGAGA…	1	0.25	2.39	0.86	1.34506	Synthetically_Diversified	FALSE	FALSE
SynU61-2	CGGGGTCAATTTCCCATGATTCCTTCATATTTGCATGATTAATTATATATCAAATTTTTATTTTGTATGGGCATGAGTCGAACTTTCCATCAAAAGAGAATATTGAATTATCGAATTAGTTTAATAATCTGTGAGTATGATTAAGAAAAAGGATACACCAAGTAGCAAATAATAGATGGAGTGCTTACCGTAACTTGAAAGTACATCTGTTTTCTGTGTTTATATATCGGTAAGGTAAAACCGATACGC	TAGTGAGGTCTCGGTGCCGGGGTCAATTTCCCATGATTCCTTCATATTTGCATGATTAATTATATATCAAATTTTTATTTTGTATGGGCATGAGTCGAACTTTCCATCAAAAGAGAATATTGAATTATCGAATTAGTTTAATAATCTGTGAGTATGATTAAGAAAAAGGATACACCAAGTAGCAAATAATAGATGGAGTGCTTACCGTAACTTGAAAGTACATCTGTTTTCTGTGTTTATATATCGGTAAGGTAAAACCGATACGCGGCCCAGACTGAGCACGTGAGTTTTAGAGCTAGAAATAGCAAGTTAAAATAAGGCTAGTCCGTTATCAACTTGAAAAAGTGGGACCGAGTCGGTCCTCTGCCATCAAGTTACGTGCTCAGTCTGTTTTTGAGA…	0.59	1.08	0.5	2.23	1.37372	Synthetically_Diversified	FALSE	FALSE
SynU61-40	AGGGGCTCATTTCCCATGATTCCTTCATATTTGCATTGAGGATGAATAAGGTTATAATAAATAATTTATAGAGTTTTGTGAAGTCGAGTGCAACTTTTTGATACCAACAACAGTAATTGGTAAATGATACTAATATTGTTAGTGTGGCAAGTCTAACTCGAAATAGAAAATAAATTCTATAATCTTACCGTAACTTGAAAGTATTTCTGTCGTCTTAGTTTATATATTATACGGGACCGAGATCAAACG	TAGTGAGGTCTCGGTGCAGGGGCTCATTTCCCATGATTCCTTCATATTTGCATTGAGGATGAATAAGGTTATAATAAATAATTTATAGAGTTTTGTGAAGTCGAGTGCAACTTTTTGATACCAACAACAGTAATTGGTAAATGATACTAATATTGTTAGTGTGGCAAGTCTAACTCGAAATAGAAAATAAATTCTATAATCTTACCGTAACTTGAAAGTATTTCTGTCGTCTTAGTTTATATATTATACGGGACCGAGATCAAACGGGCCCAGACTGAGCACGTGAGTTTTAGAGCTAGAAATAGCAAGTTAAAATAAGGCTAGTCCGTTATCAACTTGAAAAAGTGGGACCGAGTCGGTCCTCTGCCATCACAGTACGTGCTCAGTCTGTTTTTGAGA…	0.2	0.28	2.19	1.65	1.10084	Synthetically_Diversified	FALSE	FALSE
SynU61-14	GCTCGGAGATTTCCCATGATTCCTTCATATTTGCATAATTATGACTTTAAAGGAATAATCATGTGCACAAAAGAATGTGCAATAGTATGGATCTTTATTTAATAGAAAAAGAGGTGTATTCAGAGTGATCATCGTTATAAGCATTAAGATACAGATACTAGATATTTTATAGGTTTGATACTACTTACCGTAACTTGAAAGTAATTTGTCTCCGGTTTTTTATATATAGATTGACCGCTAAGCAACAGG	TAGTGAGGTCTCGGTGCGCTCGGAGATTTCCCATGATTCCTTCATATTTGCATAATTATGACTTTAAAGGAATAATCATGTGCACAAAAGAATGTGCAATAGTATGGATCTTTATTTAATAGAAAAAGAGGTGTATTCAGAGTGATCATCGTTATAAGCATTAAGATACAGATACTAGATATTTTATAGGTTTGATACTACTTACCGTAACTTGAAAGTAATTTGTCTCCGGTTTTTTATATATAGATTGACCGCTAAGCAACAGGGGCCCAGACTGAGCACGTGAGTTTTAGAGCTAGAAATAGCAAGTTAAAATAAGGCTAGTCCGTTATCAACTTGAAAAAGTGGGACCGAGTCGGTCCTCTGCCATCAGAACGCGTGCTCAGTCTGTTTTTGAGA…	1.67	0.07	1.96	0.73	1.10434	Synthetically_Diversified	FALSE	FALSE
SynU6_VSPH-63	GATCGGCGATTTACCATGATTCCTTCATATTTGCATTGTAATTTTATATTCTTTTTTGGATATTAAAAGTAATATGACATTTTACGTATAATTAAATTCAAGAAGGGGTTTAATAAACGACATGCATAAATCAAAGGGAGGGTGTAACAAGCGACAACAACAAATTATAAGTTTTAGTTGAGGCTTACCGTAACTTGAAAGTATTCTTTGATTTGGCCTTTATATATACGTGACCAGAAGTGCTCAAAG	TAGTGAGGTCTCGGTGCGATCGGCGATTTACCATGATTCCTTCATATTTGCATTGTAATTTTATATTCTTTTTTGGATATTAAAAGTAATATGACATTTTACGTATAATTAAATTCAAGAAGGGGTTTAATAAACGACATGCATAAATCAAAGGGAGGGTGTAACAAGCGACAACAACAAATTATAAGTTTTAGTTGAGGCTTACCGTAACTTGAAAGTATTCTTTGATTTGGCCTTTATATATACGTGACCAGAAGTGCTCAAAGGGCCCAGACTGAGCACGTGAGTTTTAGAGCTAGAAATAGCAAGTTAAAATAAGGCTAGTCCGTTATCAACTTGAAAAAGTGGGACCGAGTCGGTCCTCTGCCATCAGGGCCCGTGCTCAGTCTGTTTTTGAGA…	1.79	0.15	1.94	0.34	0.749285	Synthetically_Diversified	FALSE	FALSE
SynU61_3BP_Spacer-98	GGGGCTCAATTTCCCATGATTCCTTCATTTAATTTGCATTGGAGTACTAAAATTTATAAAATTATGTTAAACTAATAACAATGTATGTGCCTGTTGATTTAAGGCTGACAAGAGATGTATATAGTAGCAAAAAGGGACGTTAATGGCAGCCTTAGATAAAAATAATTTCTATAGGAATTTTATTTACTTACCGTAACTTGAAAGTATAGTCTTTCCTTTGGTTTATATATCGCTGAAACGGGAAAACCTTAG	TAGTGAGGTCTCGGTGCGGGGCTCAATTTCCCATGATTCCTTCATTTAATTTGCATTGGAGTACTAAAATTTATAAAATTATGTTAAACTAATAACAATGTATGTGCCTGTTGATTTAAGGCTGACAAGAGATGTATATAGTAGCAAAAAGGGACGTTAATGGCAGCCTTAGATAAAAATAATTTCTATAGGAATTTTATTTACTTACCGTAACTTGAAAGTATAGTCTTTCCTTTGGTTTATATATCGCTGAAACGGGAAAACCTTAGGGCCCAGACTGAGCACGTGAGTTTTAGAGCTAGAAATAGCAAGTTAAAATAAGGCTAGTCCGTTATCAACTTGAAAAAGTGGGACCGAGTCGGTCCTCTGCCATCACCCACCGTGCTCAGTCTGTTTTTG…	1.19	0.67	1.77	0.93	1.38459	Synthetically_Diversified	FALSE	FALSE
SynU61-47	GTAGGGCCATTTCCCATGATTCCTTCATATTTGCATTAGTAAATAAGATCAAATTTTAGATAATTTTTATATAGATTGGAAGCCTACACGTATTAATTTAGAATAAAAAGAAATGATTATGGGTGCAAATACTGAAAACGTTTGCATTTATCACGATGTATAGATAGATTTAGTGACTCAGGGCTTACCGTAACTTGAAAGTATTTAGCGTTCTCTGTTTTATATATAAGGACGACTCCATGATGAAGC	TAGTGAGGTCTCGGTGCGTAGGGCCATTTCCCATGATTCCTTCATATTTGCATTAGTAAATAAGATCAAATTTTAGATAATTTTTATATAGATTGGAAGCCTACACGTATTAATTTAGAATAAAAAGAAATGATTATGGGTGCAAATACTGAAAACGTTTGCATTTATCACGATGTATAGATAGATTTAGTGACTCAGGGCTTACCGTAACTTGAAAGTATTTAGCGTTCTCTGTTTTATATATAAGGACGACTCCATGATGAAGCGGCCCAGACTGAGCACGTGAGTTTTAGAGCTAGAAATAGCAAGTTAAAATAAGGCTAGTCCGTTATCAACTTGAAAAAGTGGGACCGAGTCGGTCCTCTGCCATCAATAGACGTGCTCAGTCTGTTTTTGAGA…	0.7	0.74	1.77	1.22	2.09913	Synthetically_Diversified	FALSE	FALSE
SynU61_3BP_Spacer-93	GCAGGGTCATTTCCCATGATTCCTTCATCCAATTTGCATCAGTTTAATAATTTTGAAGTTATTTATGAAAAGTTTTCTGTAACTGGATGAGAGTGATGCTCTATGTACTAATGATCATGATAATTGAATCTTATGCAAAAAAACTGTCGAAAATATTAACATAAGTAATCGGAAAATGAGAGAGTACTTACCGTAACTTGAAAGTAATTGCCTCGTTTTTGTTTATATATAGCCGGAAATCTCGGACATAGA	TAGTGAGGTCTCGGTGCGCAGGGTCATTTCCCATGATTCCTTCATCCAATTTGCATCAGTTTAATAATTTTGAAGTTATTTATGAAAAGTTTTCTGTAACTGGATGAGAGTGATGCTCTATGTACTAATGATCATGATAATTGAATCTTATGCAAAAAAACTGTCGAAAATATTAACATAAGTAATCGGAAAATGAGAGAGTACTTACCGTAACTTGAAAGTAATTGCCTCGTTTTTGTTTATATATAGCCGGAAATCTCGGACATAGAGGCCCAGACTGAGCACGTGAGTTTTAGAGCTAGAAATAGCAAGTTAAAATAAGGCTAGTCCGTTATCAACTTGAAAAAGTGGGACCGAGTCGGTCCTCTGCCATCACTGTACGTGCTCAGTCTGTTTTTG…	0.97	0.71	0.91	1.6	1.49701	Synthetically_Diversified	FALSE	FALSE
SynU6_VSPH-69	GCGCAGTGATTTCCCATGGTTCCTTCATATTTGCATACTTATAAGACCAGTCAAGGACAAATTAAAGGCTTCTATAATTAAATTACATAAAATATATTGCGAAATTTTTGGAAGTTACTTAGTTGAAGTTAGTAAATCGTATAATGATGTCATAAGGTATTTAATGAAGTTAATGATGGGAGCCTTACCGTAACTTGAAAGTATTGTCTTTCTGGCATTTTATATATCACGAATTGAATCACAGGACGG	TAGTGAGGTCTCGGTGCGCGCAGTGATTTCCCATGGTTCCTTCATATTTGCATACTTATAAGACCAGTCAAGGACAAATTAAAGGCTTCTATAATTAAATTACATAAAATATATTGCGAAATTTTTGGAAGTTACTTAGTTGAAGTTAGTAAATCGTATAATGATGTCATAAGGTATTTAATGAAGTTAATGATGGGAGCCTTACCGTAACTTGAAAGTATTGTCTTTCTGGCATTTTATATATCACGAATTGAATCACAGGACGGGGCCCAGACTGAGCACGTGAGTTTTAGAGCTAGAAATAGCAAGTTAAAATAAGGCTAGTCCGTTATCAACTTGAAAAAGTGGGACCGAGTCGGTCCTCTGCCATCACCACCCGTGCTCAGTCTGTTTTTGAGA…	0.67	0.26	0.93	1.57	1.8824	Synthetically_Diversified	FALSE	FALSE
SynU61-18	CTGGGACGATTTCCCATGATTCCTTCATATTTGCATATAAAAAAAAAATATAATGAGTATAAGTGATTTAATGTAACAGACAAAGGATCATTATTGTATGCGGAAGTTAACATTTTTATTCGTTATATTTTAATTAGCACATGAGGTAGCTGTCGAGACATCGCATATGAGATTAAGTAGTATCTTACCGTAACTTGAAAGTATTGATCTTTTGTCGCTTTATATATAAGGTCAGACCAGTATGCCAAG	TAGTGAGGTCTCGGTGCCTGGGACGATTTCCCATGATTCCTTCATATTTGCATATAAAAAAAAAATATAATGAGTATAAGTGATTTAATGTAACAGACAAAGGATCATTATTGTATGCGGAAGTTAACATTTTTATTCGTTATATTTTAATTAGCACATGAGGTAGCTGTCGAGACATCGCATATGAGATTAAGTAGTATCTTACCGTAACTTGAAAGTATTGATCTTTTGTCGCTTTATATATAAGGTCAGACCAGTATGCCAAGGGCCCAGACTGAGCACGTGAGTTTTAGAGCTAGAAATAGCAAGTTAAAATAAGGCTAGTCCGTTATCAACTTGAAAAAGTGGGACCGAGTCGGTCCTCTGCCATCACCTGGCGTGCTCAGTCTGTTTTTGAGA…	1.01	0.88	1.57	1.09	2.66489	Synthetically_Diversified	FALSE	FALSE
SynU61-31	TACGGCGGATTTCCCATGATTCCTTCATATTTGCATCGTTTAAATACTAAAATAAAGCAGCTAGGGAAAATGGATAGTTTTGTTGTATTTTTTGTGTGTATCTCACTAATAGAATACAGTGAATACAAAAAGTAAGGCAAATTAGTGTAGATTAAAATATGAATCTGGATAAAGTTATTCCTACTTACCGTAACTTGAAAGTATCTGTCTCGATGTTTTTTATATATTGCCTGATAGCACCAAAGGAAG	TAGTGAGGTCTCGGTGCTACGGCGGATTTCCCATGATTCCTTCATATTTGCATCGTTTAAATACTAAAATAAAGCAGCTAGGGAAAATGGATAGTTTTGTTGTATTTTTTGTGTGTATCTCACTAATAGAATACAGTGAATACAAAAAGTAAGGCAAATTAGTGTAGATTAAAATATGAATCTGGATAAAGTTATTCCTACTTACCGTAACTTGAAAGTATCTGTCTCGATGTTTTTTATATATTGCCTGATAGCACCAAAGGAAGGGCCCAGACTGAGCACGTGAGTTTTAGAGCTAGAAATAGCAAGTTAAAATAAGGCTAGTCCGTTATCAACTTGAAAAAGTGGGACCGAGTCGGTCCTCTGCCATCAAGATACGTGCTCAGTCTGTTTTTGAGA…	1.54	0.81	0.72	1.55	1.88806	Synthetically_Diversified	FALSE	FALSE
SynU61_3BP_Spacer-89	CGATGGCGATTTCCCATGATTCCTTCATCGAATTTGCATCTAAAATAGTGGGTTGATAACCTTGATTGAAACGAACGTATTCAAAGACATGTGAGAAGATTTAAATAATTAATGAGTATTATATTAAATATTCCAAGGGTTTTCAATAAACATATCATTAAATGTTGCAAAGGTTAGTTGGGATATCTTACCGTAACTTGAAAGTACTTTTTGCTCTGTGATTTATATATTGGAAAGAGAGCCATAACGTCC	TAGTGAGGTCTCGGTGCCGATGGCGATTTCCCATGATTCCTTCATCGAATTTGCATCTAAAATAGTGGGTTGATAACCTTGATTGAAACGAACGTATTCAAAGACATGTGAGAAGATTTAAATAATTAATGAGTATTATATTAAATATTCCAAGGGTTTTCAATAAACATATCATTAAATGTTGCAAAGGTTAGTTGGGATATCTTACCGTAACTTGAAAGTACTTTTTGCTCTGTGATTTATATATTGGAAAGAGAGCCATAACGTCCGGCCCAGACTGAGCACGTGAGTTTTAGAGCTAGAAATAGCAAGTTAAAATAAGGCTAGTCCGTTATCAACTTGAAAAAGTGGGACCGAGTCGGTCCTCTGCCATCAGCGTCCGTGCTCAGTCTGTTTTTG…	1.45	0.24	1.53	0.84	1.00889	Synthetically_Diversified	FALSE	FALSE
SynU61_3BP_Spacer-95	GGCCGTAGATTTCCCATGATTCCTTCATATAATTTGCATTAATATCGATCGGTTAAAATTATACCGATAGTAAGGCGTAAAAATTAATGGGTGTGACTAATTGAAAATAGTTACGCTAAACTAGTTTATTTGTATAAAAATTGAGATATGATGCAAACTACGTTTGAGTTAATGAGCAAAATTATTCTTACCGTAACTTGAAAGTATCTTTGCAGTTCTTGTTTATATATGGTACGCGAAAGTCCTAAAACG	TAGTGAGGTCTCGGTGCGGCCGTAGATTTCCCATGATTCCTTCATATAATTTGCATTAATATCGATCGGTTAAAATTATACCGATAGTAAGGCGTAAAAATTAATGGGTGTGACTAATTGAAAATAGTTACGCTAAACTAGTTTATTTGTATAAAAATTGAGATATGATGCAAACTACGTTTGAGTTAATGAGCAAAATTATTCTTACCGTAACTTGAAAGTATCTTTGCAGTTCTTGTTTATATATGGTACGCGAAAGTCCTAAAACGGGCCCAGACTGAGCACGTGAGTTTTAGAGCTAGAAATAGCAAGTTAAAATAAGGCTAGTCCGTTATCAACTTGAAAAAGTGGGACCGAGTCGGTCCTCTGCCATCAGCGTACGTGCTCAGTCTGTTTTTG…	0.75	0.11	1.51	0.55	0.495245	Synthetically_Diversified	FALSE	FALSE
SynU61-41	GGTAGCCGATTTCCCATGATTCCTTCATATTTGCATAATGGTTAGGATAATGTAATAATGATATTTGCACAATGTAATTTGGAACTAAATAGCAGTATAATACAAACTGTTTAAGTTTCAGTTGGTAAGTGTGTCTCGTTAAAATAGAATAAGGAACTGTTTTAACTAATCATCAAATAGAGACTTACCGTAACTTGAAAGTAGTTGTCCTTCTATGTTTTATATATGCACGTTGTGACACAAAGCAAG	TAGTGAGGTCTCGGTGCGGTAGCCGATTTCCCATGATTCCTTCATATTTGCATAATGGTTAGGATAATGTAATAATGATATTTGCACAATGTAATTTGGAACTAAATAGCAGTATAATACAAACTGTTTAAGTTTCAGTTGGTAAGTGTGTCTCGTTAAAATAGAATAAGGAACTGTTTTAACTAATCATCAAATAGAGACTTACCGTAACTTGAAAGTAGTTGTCCTTCTATGTTTTATATATGCACGTTGTGACACAAAGCAAGGGCCCAGACTGAGCACGTGAGTTTTAGAGCTAGAAATAGCAAGTTAAAATAAGGCTAGTCCGTTATCAACTTGAAAAAGTGGGACCGAGTCGGTCCTCTGCCATCACTGCGCGTGCTCAGTCTGTTTTTGAGA…	0.41	0.09	0.6	1.31	0.53983	Synthetically_Diversified	FALSE	FALSE
SynU61_3BP_Spacer-105	CGCGAGGTATTTCCCATGATTCCTTCATCGGATTTGCATGATAATCATAAGGGCAATATTATGTTTGAGCAAGTTTTTAATGCTATGTAAAATTAAGATAATACGAGATATAAAGGTGCGGGAGTTTAAGCCTCATCTTATAAAACAAATATTTGGTAGGGATCATTAATAATTAAAGTATCTAATCTTACCGTAACTTGAAAGTAAGGTCTTTTTCTCGTTTTATATATCATCACAGAGACTATAGGACGG	TAGTGAGGTCTCGGTGCCGCGAGGTATTTCCCATGATTCCTTCATCGGATTTGCATGATAATCATAAGGGCAATATTATGTTTGAGCAAGTTTTTAATGCTATGTAAAATTAAGATAATACGAGATATAAAGGTGCGGGAGTTTAAGCCTCATCTTATAAAACAAATATTTGGTAGGGATCATTAATAATTAAAGTATCTAATCTTACCGTAACTTGAAAGTAAGGTCTTTTTCTCGTTTTATATATCATCACAGAGACTATAGGACGGGGCCCAGACTGAGCACGTGAGTTTTAGAGCTAGAAATAGCAAGTTAAAATAAGGCTAGTCCGTTATCAACTTGAAAAAGTGGGACCGAGTCGGTCCTCTGCCATCAGGATACGTGCTCAGTCTGTTTTTG…	0.68	0.28	1.22	0.98	0.762074	Synthetically_Diversified	FALSE	FALSE
SynU6_VSPH-61	GCAGCTGGATTACCCATGATTCCTTCATATTTGCATGCCCAATTCAGAGTGTATTGTGGAAAATTGTTAGAAAATTGTAGTGCAATAATAAATAAACAAAGATCATTGTCATGTGTAATTCCAATATAGTAAAAATGTATTATAGTAATGATTAATGGTGTTATGAAGTTAGTCAAATATGCCCTTACCGTAACTTGAAAGTAGTACTCGTGTTCTTTTTTATATATATGGCAAGACCGAACTCAGTGA	TAGTGAGGTCTCGGTGCGCAGCTGGATTACCCATGATTCCTTCATATTTGCATGCCCAATTCAGAGTGTATTGTGGAAAATTGTTAGAAAATTGTAGTGCAATAATAAATAAACAAAGATCATTGTCATGTGTAATTCCAATATAGTAAAAATGTATTATAGTAATGATTAATGGTGTTATGAAGTTAGTCAAATATGCCCTTACCGTAACTTGAAAGTAGTACTCGTGTTCTTTTTTATATATATGGCAAGACCGAACTCAGTGAGGCCCAGACTGAGCACGTGAGTTTTAGAGCTAGAAATAGCAAGTTAAAATAAGGCTAGTCCGTTATCAACTTGAAAAAGTGGGACCGAGTCGGTCCTCTGCCATCAACTACCGTGCTCAGTCTGTTTTTGAGA…	0.66	1.11	0.44	0.76	0.927158	Synthetically_Diversified	FALSE	FALSE
SynU61_3BP_Spacer-104	CGTAGGGCATTTCCCATGATTCCTTCATGGGATTTGCATGTATTAACGACGATGACATTAATCTATAATTAGAATGTTATGTAAAAAATTGTATAAAAGTGTGTTAATGTGTGATATTAAGACAAGAATATTGTTTGTACGGATAAAGAAAATATGTGTCCAAGAATATGCAATCGTACTTAGCTCCTTACCGTAACTTGAAAGTATCTCGGCTATTTTTGTTTATATATGAATGGATCGGATCGACCAAAC	TAGTGAGGTCTCGGTGCCGTAGGGCATTTCCCATGATTCCTTCATGGGATTTGCATGTATTAACGACGATGACATTAATCTATAATTAGAATGTTATGTAAAAAATTGTATAAAAGTGTGTTAATGTGTGATATTAAGACAAGAATATTGTTTGTACGGATAAAGAAAATATGTGTCCAAGAATATGCAATCGTACTTAGCTCCTTACCGTAACTTGAAAGTATCTCGGCTATTTTTGTTTATATATGAATGGATCGGATCGACCAAACGGCCCAGACTGAGCACGTGAGTTTTAGAGCTAGAAATAGCAAGTTAAAATAAGGCTAGTCCGTTATCAACTTGAAAAAGTGGGACCGAGTCGGTCCTCTGCCATCAACCCCCGTGCTCAGTCTGTTTTTG…	1.08	0.44	0.32	1.06	2.47984	Synthetically_Diversified	FALSE	FALSE
SynU61-6	CCGAGTGGATTTCCCATGATTCCTTCATATTTGCATGGAGGTTAGTACATAACGAGTGATATTTAATACATACTTGATAAATGTGAATCGGATAATACTTTTTTAGATAAATATATCACTGAAATAAATAGTAAATTTGTCTATTACTGGGTTAACTTAGGTGTAAAAAAAAAGGATAGGCTCCTTACCGTAACTTGAAAGTATTATTCTCTTCGTGGTTTATATATCCACAAACATACTGGTAGGGAG	TAGTGAGGTCTCGGTGCCCGAGTGGATTTCCCATGATTCCTTCATATTTGCATGGAGGTTAGTACATAACGAGTGATATTTAATACATACTTGATAAATGTGAATCGGATAATACTTTTTTAGATAAATATATCACTGAAATAAATAGTAAATTTGTCTATTACTGGGTTAACTTAGGTGTAAAAAAAAAGGATAGGCTCCTTACCGTAACTTGAAAGTATTATTCTCTTCGTGGTTTATATATCCACAAACATACTGGTAGGGAGGGCCCAGACTGAGCACGTGAGTTTTAGAGCTAGAAATAGCAAGTTAAAATAAGGCTAGTCCGTTATCAACTTGAAAAAGTGGGACCGAGTCGGTCCTCTGCCATCAAGGGCCGTGCTCAGTCTGTTTTTGAGA…	0.79	0.72	0.34	1.04	0.696643	Synthetically_Diversified	FALSE	FALSE
SynU61_3BP_Spacer-110	CGCATGGGATTTCCCATGATTCCTTCATTCGATTTGCATATTATTCGGATAAACGAATATTTTATATGGAGTAGATGTAAATAGCTTGAAATATATCGTGAGTTATTGTATAATGAGAACCAACTTGTAACTAAATTTAGAGTTATGTCGAAAGCCGATTTAATGATTAAACTATATCAGAGAAAGCTTACCGTAACTTGAAAGTACGAGTTTGCTCTTTTTTTATATATTAAGAGGATATAACCCCGGCGA	TAGTGAGGTCTCGGTGCCGCATGGGATTTCCCATGATTCCTTCATTCGATTTGCATATTATTCGGATAAACGAATATTTTATATGGAGTAGATGTAAATAGCTTGAAATATATCGTGAGTTATTGTATAATGAGAACCAACTTGTAACTAAATTTAGAGTTATGTCGAAAGCCGATTTAATGATTAAACTATATCAGAGAAAGCTTACCGTAACTTGAAAGTACGAGTTTGCTCTTTTTTTATATATTAAGAGGATATAACCCCGGCGAGGCCCAGACTGAGCACGTGAGTTTTAGAGCTAGAAATAGCAAGTTAAAATAAGGCTAGTCCGTTATCAACTTGAAAAAGTGGGACCGAGTCGGTCCTCTGCCATCAACGTTCGTGCTCAGTCTGTTTTTG…	0.4	1.04	0.74	0.54	2.72889	Synthetically_Diversified	FALSE	FALSE
SynU61-7	CGCGAGTGATTTCCCATGATTCCTTCATATTTGCATAAAAGCAGATTATGAGCCAACCACGAAATTTTTAGTAGGTGGAAGATTTATATAATTAGTTGCAATGGTATCATCAAGTGAGGTGGTATAGAAGTATACTACCATAATAATATTTTTTTTATATAAAAATATTGAGAAAGATTAGCTCTTACCGTAACTTGAAAGTACCCTTATGTTTGGTTTTTATATATTCGAGCCCAAAAATTAGCGGGA	TAGTGAGGTCTCGGTGCCGCGAGTGATTTCCCATGATTCCTTCATATTTGCATAAAAGCAGATTATGAGCCAACCACGAAATTTTTAGTAGGTGGAAGATTTATATAATTAGTTGCAATGGTATCATCAAGTGAGGTGGTATAGAAGTATACTACCATAATAATATTTTTTTTATATAAAAATATTGAGAAAGATTAGCTCTTACCGTAACTTGAAAGTACCCTTATGTTTGGTTTTTATATATTCGAGCCCAAAAATTAGCGGGAGGCCCAGACTGAGCACGTGAGTTTTAGAGCTAGAAATAGCAAGTTAAAATAAGGCTAGTCCGTTATCAACTTGAAAAAGTGGGACCGAGTCGGTCCTCTGCCATCACCTTTCGTGCTCAGTCTGTTTTTGAGA…	0.24	0.17	0.37	0.87	0.90605	Synthetically_Diversified	FALSE	FALSE
SynU6_VSPH-64	CGTCGAGGATTTCCCCTGATTCCTTCATATTTGCATAATGTGAGTTAAATTCTCATATATAATCCAAAACTAGGCGAAAGAAGATTCGAATGCTTAGATTGGATAGTAAAATATTAAATTTTGTCAAAACCTGAACAAGGAATTTGAGAGATTTCATGTAAATGGTTGATTATATTGTATTAGCTTACCGTAACTTGAAAGTATGTCTCATTCTTGGTTTTATATATAACTTGAGGACATAAGACGGCC	TAGTGAGGTCTCGGTGCCGTCGAGGATTTCCCCTGATTCCTTCATATTTGCATAATGTGAGTTAAATTCTCATATATAATCCAAAACTAGGCGAAAGAAGATTCGAATGCTTAGATTGGATAGTAAAATATTAAATTTTGTCAAAACCTGAACAAGGAATTTGAGAGATTTCATGTAAATGGTTGATTATATTGTATTAGCTTACCGTAACTTGAAAGTATGTCTCATTCTTGGTTTTATATATAACTTGAGGACATAAGACGGCCGGCCCAGACTGAGCACGTGAGTTTTAGAGCTAGAAATAGCAAGTTAAAATAAGGCTAGTCCGTTATCAACTTGAAAAAGTGGGACCGAGTCGGTCCTCTGCCATCAACCTACGTGCTCAGTCTGTTTTTGAGA…	0.32	0.23	0.74	0.58	1.16276	Synthetically_Diversified	FALSE	FALSE
SynU61-48	CTGGACGGATTTCCCATGATTCCTTCATATTTGCATTTTATTAGGTATAAAATATAAGCAAAAGGAACATGAACTTTAGTGGTTATAGTAATTTTTCGCAATATAATGTGTACTCGGTGAAATTAAATAGACCGTGTATAGAAATGCTAAAAAAGCCTATAAATAGGTTAGTATTCGAATTGTCTTACCGTAACTTGAAAGTATGTTTTTGAGTCTCCTTTATATATAAAGTGACCGCAAACTCGATGG	TAGTGAGGTCTCGGTGCCTGGACGGATTTCCCATGATTCCTTCATATTTGCATTTTATTAGGTATAAAATATAAGCAAAAGGAACATGAACTTTAGTGGTTATAGTAATTTTTCGCAATATAATGTGTACTCGGTGAAATTAAATAGACCGTGTATAGAAATGCTAAAAAAGCCTATAAATAGGTTAGTATTCGAATTGTCTTACCGTAACTTGAAAGTATGTTTTTGAGTCTCCTTTATATATAAAGTGACCGCAAACTCGATGGGGCCCAGACTGAGCACGTGAGTTTTAGAGCTAGAAATAGCAAGTTAAAATAAGGCTAGTCCGTTATCAACTTGAAAAAGTGGGACCGAGTCGGTCCTCTGCCATCATAGCCCGTGCTCAGTCTGTTTTTGAGA…	0.24	0.08	0.72	0.03	1.06763	Synthetically_Diversified	FALSE	FALSE
SynU6_VSPH-54	AGGCCTGGCTTTCCCATGATTCCTTCATATTTGCATGGCAAGGTGAAAGAGTATGTGTACTTGATAAGTTGGTGATATCATGTAATTAATAGTAAAAGATGAAATTAACTAATTTTGACTATATTGTCCATGTAAAATATCCGAGTTGTTAATATAAATAAACACGCTTGTCAATAAAATGATCTTACCGTAACTTGAAAGTAGTTCCTCGTTATTGTTTTATATATTCCGATGTGGACAAGAACACGA	TAGTGAGGTCTCGGTGCAGGCCTGGCTTTCCCATGATTCCTTCATATTTGCATGGCAAGGTGAAAGAGTATGTGTACTTGATAAGTTGGTGATATCATGTAATTAATAGTAAAAGATGAAATTAACTAATTTTGACTATATTGTCCATGTAAAATATCCGAGTTGTTAATATAAATAAACACGCTTGTCAATAAAATGATCTTACCGTAACTTGAAAGTAGTTCCTCGTTATTGTTTTATATATTCCGATGTGGACAAGAACACGAGGCCCAGACTGAGCACGTGAGTTTTAGAGCTAGAAATAGCAAGTTAAAATAAGGCTAGTCCGTTATCAACTTGAAAAAGTGGGACCGAGTCGGTCCTCTGCCATCAAGTAGCGTGCTCAGTCTGTTTTTGAGA…	0.33	0.04	0.69	0.42	0.767758	Synthetically_Diversified	FALSE	FALSE
SynU61-15	CCAGGTGGATTTCCCATGATTCCTTCATATTTGCATTAGACGTGTATACAAATAATTGATGTAAATATAAGATCTCGTGATTTGAATAAAAAGGAATTATAAGTTAATAAAACTTTGCGGTGTCTAGAATCTTTAAACGTAATTGTTTTTGCTAACAATAAATGCTAAGAATATTGGAGAGCGCTTACCGTAACTTGAAAGTACGTTAGTTTCGTCTTTTTATATATCTTAACGAAGTAGAGCGGAACC	TAGTGAGGTCTCGGTGCCCAGGTGGATTTCCCATGATTCCTTCATATTTGCATTAGACGTGTATACAAATAATTGATGTAAATATAAGATCTCGTGATTTGAATAAAAAGGAATTATAAGTTAATAAAACTTTGCGGTGTCTAGAATCTTTAAACGTAATTGTTTTTGCTAACAATAAATGCTAAGAATATTGGAGAGCGCTTACCGTAACTTGAAAGTACGTTAGTTTCGTCTTTTTATATATCTTAACGAAGTAGAGCGGAACCGGCCCAGACTGAGCACGTGAGTTTTAGAGCTAGAAATAGCAAGTTAAAATAAGGCTAGTCCGTTATCAACTTGAAAAAGTGGGACCGAGTCGGTCCTCTGCCATCAGTGTACGTGCTCAGTCTGTTTTTGAGA…	0.65	0.27	0.67	0.18	0.2916	Synthetically_Diversified	FALSE	FALSE
SynU61-26	TCCGGAGGATTTCCCATGATTCCTTCATATTTGCATTGCTAGAGGTCATGCATAAATTCTCAAAACATATGTGTCGATTATGAATAAACATTGATTAATATTAGAACAAATTCCTGTGGTTTATTGATAGAATGTGAAGTTATATTAAATTGAAAATGTGTACAAAAGTGTAAGAGCGATAATCTTACCGTAACTTGAAAGTAACTGTGCTTGTTTCTTTTATATATCAGCTGGAGGAAACCCAGTAAT	TAGTGAGGTCTCGGTGCTCCGGAGGATTTCCCATGATTCCTTCATATTTGCATTGCTAGAGGTCATGCATAAATTCTCAAAACATATGTGTCGATTATGAATAAACATTGATTAATATTAGAACAAATTCCTGTGGTTTATTGATAGAATGTGAAGTTATATTAAATTGAAAATGTGTACAAAAGTGTAAGAGCGATAATCTTACCGTAACTTGAAAGTAACTGTGCTTGTTTCTTTTATATATCAGCTGGAGGAAACCCAGTAATGGCCCAGACTGAGCACGTGAGTTTTAGAGCTAGAAATAGCAAGTTAAAATAAGGCTAGTCCGTTATCAACTTGAAAAAGTGGGACCGAGTCGGTCCTCTGCCATCACCTAGCGTGCTCAGTCTGTTTTTGAGA…	0.15	0.08	0.62	0.36	0.323739	Synthetically_Diversified	FALSE	FALSE
SynU6_VSPH-74	GGTCCGAGATTTCCCATGATTCTTTCATATTTGCATTATTATTTGTTCTTTTAACAAGTCATAGTAAAGTAGAAGAGAATTAGAGGTGTAATGTTACCCAAGAACAAAGGCTGCAAGGATGTTATCGGTAGATTTTATTGCTAAAAAATTAGCAATTAAATATAGATTGTCTATAAATGAATACTTACCGTAACTTGAAAGTATCCTTTTTGTAGTGCTTTATATATATGAAAGCCTTCGAGGAGCCAA	TAGTGAGGTCTCGGTGCGGTCCGAGATTTCCCATGATTCTTTCATATTTGCATTATTATTTGTTCTTTTAACAAGTCATAGTAAAGTAGAAGAGAATTAGAGGTGTAATGTTACCCAAGAACAAAGGCTGCAAGGATGTTATCGGTAGATTTTATTGCTAAAAAATTAGCAATTAAATATAGATTGTCTATAAATGAATACTTACCGTAACTTGAAAGTATCCTTTTTGTAGTGCTTTATATATATGAAAGCCTTCGAGGAGCCAAGGCCCAGACTGAGCACGTGAGTTTTAGAGCTAGAAATAGCAAGTTAAAATAAGGCTAGTCCGTTATCAACTTGAAAAAGTGGGACCGAGTCGGTCCTCTGCCATCACCCAGCGTGCTCAGTCTGTTTTTGAGA…	0.61	0.03	0.23	0.11	0.973622	Synthetically_Diversified	FALSE	FALSE
SynU61-49	GCGAGCTGATTTCCCATGATTCCTTCATATTTGCATTTTTAAAATGCATATTAATATAGCTTATGGTCAGTGAAATGAAAATAGTTACCGAGAGTACAATGTACGATTAAGTTAAGGAGTAAGTAGGTCTTCTAGACCAGATAATTTTTTTTGAAGAATTTAAAAGTAATAGAACATTAGTCACTTACCGTAACTTGAAAGTATAGTTCTTGGTCTTCTTTATATATAATGGTAGGTCAACCCACAAGG	TAGTGAGGTCTCGGTGCGCGAGCTGATTTCCCATGATTCCTTCATATTTGCATTTTTAAAATGCATATTAATATAGCTTATGGTCAGTGAAATGAAAATAGTTACCGAGAGTACAATGTACGATTAAGTTAAGGAGTAAGTAGGTCTTCTAGACCAGATAATTTTTTTTGAAGAATTTAAAAGTAATAGAACATTAGTCACTTACCGTAACTTGAAAGTATAGTTCTTGGTCTTCTTTATATATAATGGTAGGTCAACCCACAAGGGGCCCAGACTGAGCACGTGAGTTTTAGAGCTAGAAATAGCAAGTTAAAATAAGGCTAGTCCGTTATCAACTTGAAAAAGTGGGACCGAGTCGGTCCTCTGCCATCACTATACGTGCTCAGTCTGTTTTTGAGA…	0.48	0.07	0.55	0.49	0.979317	Synthetically_Diversified	FALSE	FALSE
SynU6_VSPH-66	CGAGTCGGATTTCCCAGGATTCCTTCATATTTGCATTAACTATACAAAACACGATACATAGAAATATTGGATGTGTAAGTGAAAGATTTTGGGTAAAACTAAGCTTAGTATATACTGGTGATCACTTTAGTAATTTATAAATTGTAAGCATTTATAAAAAGGTAACAGTGTGATTGAGACTTTCTTACCGTAACTTGAAAGTAGTCTTGCTTCTTGTATTTATATATAACAAGACAACTTGGCAGGCGT	TAGTGAGGTCTCGGTGCCGAGTCGGATTTCCCAGGATTCCTTCATATTTGCATTAACTATACAAAACACGATACATAGAAATATTGGATGTGTAAGTGAAAGATTTTGGGTAAAACTAAGCTTAGTATATACTGGTGATCACTTTAGTAATTTATAAATTGTAAGCATTTATAAAAAGGTAACAGTGTGATTGAGACTTTCTTACCGTAACTTGAAAGTAGTCTTGCTTCTTGTATTTATATATAACAAGACAACTTGGCAGGCGTGGCCCAGACTGAGCACGTGAGTTTTAGAGCTAGAAATAGCAAGTTAAAATAAGGCTAGTCCGTTATCAACTTGAAAAAGTGGGACCGAGTCGGTCCTCTGCCATCACCACACGTGCTCAGTCTGTTTTTGAGA…	0.39	0.01	0.2	0.17	0.147692	Synthetically_Diversified	FALSE	FALSE
SynU61-39	GCCGGGATATTTCCCATGATTCCTTCATATTTGCATGTAAAGGGGAAATATCTAATTATACATTAAGAGGAAATATAGGTATAACTGAAAGTAATAAGTATTGAATTTCAAGTAAAATGGCAGTGATATTCTAAGAGTTTTATTACTCTAATCGAAAATGTTAAATTTGACTCTGGTATGTCCCTTACCGTAACTTGAAAGTACTTTTCTCGTAGGTTTTTATATATGCCGATAAAATGATGAGGCCCA	TAGTGAGGTCTCGGTGCGCCGGGATATTTCCCATGATTCCTTCATATTTGCATGTAAAGGGGAAATATCTAATTATACATTAAGAGGAAATATAGGTATAACTGAAAGTAATAAGTATTGAATTTCAAGTAAAATGGCAGTGATATTCTAAGAGTTTTATTACTCTAATCGAAAATGTTAAATTTGACTCTGGTATGTCCCTTACCGTAACTTGAAAGTACTTTTCTCGTAGGTTTTTATATATGCCGATAAAATGATGAGGCCCAGGCCCAGACTGAGCACGTGAGTTTTAGAGCTAGAAATAGCAAGTTAAAATAAGGCTAGTCCGTTATCAACTTGAAAAAGTGGGACCGAGTCGGTCCTCTGCCATCAGCCTACGTGCTCAGTCTGTTTTTGAGA…	0.21	0.06	0.37	0.25	0.32787	Synthetically_Diversified	FALSE	FALSE
SynU61-36	AGGCTGGCATTTCCCATGATTCCTTCATATTTGCATAGTAGAAATAATGAAGATATATAATAAATTCTGGATTGCCGGATACAATCTATAGGTTTCGAAGATATGAGCCTTGATTGACATATAGACTGATTTTATATAAAACAAGCTATGTAGAAATATGAAAAATAGTATTTTAGTCTGGTTCTTACCGTAACTTGAAAGTAGCTTCGTTTGTATCTTTTATATATTTAACAGACAAACGGCGAGTCG	TAGTGAGGTCTCGGTGCAGGCTGGCATTTCCCATGATTCCTTCATATTTGCATAGTAGAAATAATGAAGATATATAATAAATTCTGGATTGCCGGATACAATCTATAGGTTTCGAAGATATGAGCCTTGATTGACATATAGACTGATTTTATATAAAACAAGCTATGTAGAAATATGAAAAATAGTATTTTAGTCTGGTTCTTACCGTAACTTGAAAGTAGCTTCGTTTGTATCTTTTATATATTTAACAGACAAACGGCGAGTCGGGCCCAGACTGAGCACGTGAGTTTTAGAGCTAGAAATAGCAAGTTAAAATAAGGCTAGTCCGTTATCAACTTGAAAAAGTGGGACCGAGTCGGTCCTCTGCCATCAGCAACCGTGCTCAGTCTGTTTTTGAGA…	0.25	0.12	0.33	0.07	0.217234	Synthetically_Diversified	FALSE	FALSE
SynU6_VSPH-60	TCGGGAGCATCTCCCATGATTCCTTCATATTTGCATAAAGGACTGTATTTATTTTGAGCGCTCAACTAGAGTTGTGTGTTAACTCTCAGGAAATTATATTTCAAGAAAAAAAAAATAAATATGCTGAGTAACATATATGCTTGTGGATAAAGTATCGAGATGATAAATATATTATATTGGATACTTACCGTAACTTGAAAGTAGTTTCGTACTGTTCTTTTATATATGAAACATTAAGGGACTCACGGC	TAGTGAGGTCTCGGTGCTCGGGAGCATCTCCCATGATTCCTTCATATTTGCATAAAGGACTGTATTTATTTTGAGCGCTCAACTAGAGTTGTGTGTTAACTCTCAGGAAATTATATTTCAAGAAAAAAAAAATAAATATGCTGAGTAACATATATGCTTGTGGATAAAGTATCGAGATGATAAATATATTATATTGGATACTTACCGTAACTTGAAAGTAGTTTCGTACTGTTCTTTTATATATGAAACATTAAGGGACTCACGGCGGCCCAGACTGAGCACGTGAGTTTTAGAGCTAGAAATAGCAAGTTAAAATAAGGCTAGTCCGTTATCAACTTGAAAAAGTGGGACCGAGTCGGTCCTCTGCCATCAGCTAACGTGCTCAGTCTGTTTTTGAGA…	0.11	0.07	0.15	0.27	0.541265	Synthetically_Diversified	FALSE	FALSE
SynU6_VSPH-71	GACGGGTCATTTCCCATGATACCTTCATATTTGCATGGAAAATGTTGTATGATGGGATATCAGATAATAACATAAAATAAAAGGAAAAGAATTATCATATTATTGGTTCGTTTGAATGTAGAACGTTAACACCGAATGCTTCTAATTTTAAAGTTTATTTCTAATACACAAGAATTGTGGTAGCTTACCGTAACTTGAAAGTACTTTCGTCTGTATTGTTTATATATTAAGAAGCTCAAGCGCCGGATA	TAGTGAGGTCTCGGTGCGACGGGTCATTTCCCATGATACCTTCATATTTGCATGGAAAATGTTGTATGATGGGATATCAGATAATAACATAAAATAAAAGGAAAAGAATTATCATATTATTGGTTCGTTTGAATGTAGAACGTTAACACCGAATGCTTCTAATTTTAAAGTTTATTTCTAATACACAAGAATTGTGGTAGCTTACCGTAACTTGAAAGTACTTTCGTCTGTATTGTTTATATATTAAGAAGCTCAAGCGCCGGATAGGCCCAGACTGAGCACGTGAGTTTTAGAGCTAGAAATAGCAAGTTAAAATAAGGCTAGTCCGTTATCAACTTGAAAAAGTGGGACCGAGTCGGTCCTCTGCCATCATCGTGCGTGCTCAGTCTGTTTTTGAGA…	0.24	0.06	0.18	0.24	0.419151	Synthetically_Diversified	FALSE	FALSE
SynU6_VSPH-76	TCGGGGCAATTTCCCATGATTCCTTAATATTTGCATAACATTTTGAGATCTGAAGTAAGATAGTGAGTTAAATACTATCCAATAGTAGGTATCGAGGCATTAAGAGTTTACATTAATATGTATAGACTTTCACAAGGAAGTTGTAACAAAAGTATTGAAGTAAAATGAATAGTTTCTTTAATTCTTACCGTAACTTGAAAGTACTGGTTTCAGCTTTTTTTATATATTACGTAACAGCCACTAAGGAGG	TAGTGAGGTCTCGGTGCTCGGGGCAATTTCCCATGATTCCTTAATATTTGCATAACATTTTGAGATCTGAAGTAAGATAGTGAGTTAAATACTATCCAATAGTAGGTATCGAGGCATTAAGAGTTTACATTAATATGTATAGACTTTCACAAGGAAGTTGTAACAAAAGTATTGAAGTAAAATGAATAGTTTCTTTAATTCTTACCGTAACTTGAAAGTACTGGTTTCAGCTTTTTTTATATATTACGTAACAGCCACTAAGGAGGGGCCCAGACTGAGCACGTGAGTTTTAGAGCTAGAAATAGCAAGTTAAAATAAGGCTAGTCCGTTATCAACTTGAAAAAGTGGGACCGAGTCGGTCCTCTGCCATCAAATGACGTGCTCAGTCTGTTTTTGAGA…	0.11	0.23	0.2	0.08	0.21799	Synthetically_Diversified	FALSE	FALSE
SynU61_3BP_Spacer-112	CCGTAGGGATTTCCCATGATTCCTTCATGTGATTTGCATTGTATGAAAGATTATCGAATAATAGTGAGGAAGTATCCTTCGGGGGATCTATTTAAGAGAAATATTTTAAAAAAACAATTAGAACTTATTCTGTAAATAAATTACTTATTCATAGTGAGTATAAGTGTGAGAAATACTGGATATCCTCTTACCGTAACTTGAAAGTAACTTGTCGTTGTTCTTTTATATATGACAGATGGCATATCAGCACAG	TAGTGAGGTCTCGGTGCCCGTAGGGATTTCCCATGATTCCTTCATGTGATTTGCATTGTATGAAAGATTATCGAATAATAGTGAGGAAGTATCCTTCGGGGGATCTATTTAAGAGAAATATTTTAAAAAAACAATTAGAACTTATTCTGTAAATAAATTACTTATTCATAGTGAGTATAAGTGTGAGAAATACTGGATATCCTCTTACCGTAACTTGAAAGTAACTTGTCGTTGTTCTTTTATATATGACAGATGGCATATCAGCACAGGGCCCAGACTGAGCACGTGAGTTTTAGAGCTAGAAATAGCAAGTTAAAATAAGGCTAGTCCGTTATCAACTTGAAAAAGTGGGACCGAGTCGGTCCTCTGCCATCAGCGGTCGTGCTCAGTCTGTTTTTG…	0.16	0.13	0.2	0.09	0.575182	Synthetically_Diversified	FALSE	FALSE
SynU61_3BP_Spacer-108	CGGCTGAGATTTCCCATGATTCCTTCATGCGATTTGCATATATATAGTATATTGCATTTTTATCTTAAATCGATAGTAAAAATGTTAAAAGTAATTTTCATACTAAGAATAGACAGAAGAGCAAAGTGTTTTAGTATTATCAGTACCATGATATGGAATAGATGGAGCGATGTATCATCATGAGGACTTACCGTAACTTGAAAGTATGGCTACTGTCTTTTTTTATATATCACGACCAAGAGGTGTCAAGTA	TAGTGAGGTCTCGGTGCCGGCTGAGATTTCCCATGATTCCTTCATGCGATTTGCATATATATAGTATATTGCATTTTTATCTTAAATCGATAGTAAAAATGTTAAAAGTAATTTTCATACTAAGAATAGACAGAAGAGCAAAGTGTTTTAGTATTATCAGTACCATGATATGGAATAGATGGAGCGATGTATCATCATGAGGACTTACCGTAACTTGAAAGTATGGCTACTGTCTTTTTTTATATATCACGACCAAGAGGTGTCAAGTAGGCCCAGACTGAGCACGTGAGTTTTAGAGCTAGAAATAGCAAGTTAAAATAAGGCTAGTCCGTTATCAACTTGAAAAAGTGGGACCGAGTCGGTCCTCTGCCATCAACGACCGTGCTCAGTCTGTTTTTG…	0.07	0.02	0.18	0.07	0.0834661	Synthetically_Diversified	FALSE	FALSE
SynU61-33	TGGGCGCAATTTCCCATGATTCCTTCATATTTGCATTGAATCTTATAAATAAAAATGTCCATATTTATTAACGGTGGGCAGCTTATAATAAAGGTGATTTGTCGTCAAGAAACTTATAACATTAGAAAAATGTGTGAATCAGCGTAGTTTGTAGATATGAGTGAAAACAAATATTTTAATTAGCTTACCGTAACTTGAAAGTAGTACTCGTCTGTTTTTTTATATATGCATGAAGAAATCGCGGCACTA	TAGTGAGGTCTCGGTGCTGGGCGCAATTTCCCATGATTCCTTCATATTTGCATTGAATCTTATAAATAAAAATGTCCATATTTATTAACGGTGGGCAGCTTATAATAAAGGTGATTTGTCGTCAAGAAACTTATAACATTAGAAAAATGTGTGAATCAGCGTAGTTTGTAGATATGAGTGAAAACAAATATTTTAATTAGCTTACCGTAACTTGAAAGTAGTACTCGTCTGTTTTTTTATATATGCATGAAGAAATCGCGGCACTAGGCCCAGACTGAGCACGTGAGTTTTAGAGCTAGAAATAGCAAGTTAAAATAAGGCTAGTCCGTTATCAACTTGAAAAAGTGGGACCGAGTCGGTCCTCTGCCATCAGCTACCGTGCTCAGTCTGTTTTTGAGA…	0.05	0.01	0.15	0.01	0.04135	Synthetically_Diversified	FALSE	FALSE
SynU6_VSPH-53	GTGGCCAGGTTTCCCATGATTCCTTCATATTTGCATGAGAAATTTTATCTATACTTGTACATGAAATACAGGTTTGTAGATTCAAATTATTAATAGATTATGAAAATGGGAAAGATGATGTTTTGCGATAGAAAAAGTATTCACATATAAAGCCGGTAAAGTGCAATTGCCATTTTAAGAATTCTTACCGTAACTTGAAAGTATGTTATGCCGCTTTTTTTATATATAGTCACCAAAATGGGAGTCCAG	TAGTGAGGTCTCGGTGCGTGGCCAGGTTTCCCATGATTCCTTCATATTTGCATGAGAAATTTTATCTATACTTGTACATGAAATACAGGTTTGTAGATTCAAATTATTAATAGATTATGAAAATGGGAAAGATGATGTTTTGCGATAGAAAAAGTATTCACATATAAAGCCGGTAAAGTGCAATTGCCATTTTAAGAATTCTTACCGTAACTTGAAAGTATGTTATGCCGCTTTTTTTATATATAGTCACCAAAATGGGAGTCCAGGGCCCAGACTGAGCACGTGAGTTTTAGAGCTAGAAATAGCAAGTTAAAATAAGGCTAGTCCGTTATCAACTTGAAAAAGTGGGACCGAGTCGGTCCTCTGCCATCAAGGGGCGTGCTCAGTCTGTTTTTGAGA…	0.07	0.05	0.1	0.09	0.155034	Synthetically_Diversified	FALSE	FALSE
SynU61-45	GGGATGCCATTTCCCATGATTCCTTCATATTTGCATGTGTCAATTTTTATATATTACATGAATAGTAGAAGATTGTATGTTCTGGAAATGCTACAAAGAAAGTATGATAGATTCGATAGTTTTTTATTGAGAAAACAAACTGATATCAAAATAGAATGGTTATATCAACACACTAGTGAGATGCTTACCGTAACTTGAAAGTATTGCCTGCTGTATTTTTTATATATCTCGTGTCGAAAAACACGGAAG	TAGTGAGGTCTCGGTGCGGGATGCCATTTCCCATGATTCCTTCATATTTGCATGTGTCAATTTTTATATATTACATGAATAGTAGAAGATTGTATGTTCTGGAAATGCTACAAAGAAAGTATGATAGATTCGATAGTTTTTTATTGAGAAAACAAACTGATATCAAAATAGAATGGTTATATCAACACACTAGTGAGATGCTTACCGTAACTTGAAAGTATTGCCTGCTGTATTTTTTATATATCTCGTGTCGAAAAACACGGAAGGGCCCAGACTGAGCACGTGAGTTTTAGAGCTAGAAATAGCAAGTTAAAATAAGGCTAGTCCGTTATCAACTTGAAAAAGTGGGACCGAGTCGGTCCTCTGCCATCACGATGCGTGCTCAGTCTGTTTTTGAGA…	0.02	0.02	0.03	0.09	0.071085	Synthetically_Diversified	FALSE	FALSE
SynU61_3BP_Spacer-90	CGGCGATGATTTCCCATGATTCCTTCATTGAATTTGCATTATATTAGTAACATACCTGAGGGATAAACTTAACTGTATATTTATTATTAAAAGTAAAAATTATACTATGAAGGATTGTCGGGGTAGTGGATTAAATCATCAATAAACCGAAATAGTGTAATGTAACGGTGCGATTTATTATGTAAACTTACCGTAACTTGAAAGTATGTTCGGCTTTCTTATTTATATATGACGAAAGCCGATAAGCTGCAT	TAGTGAGGTCTCGGTGCCGGCGATGATTTCCCATGATTCCTTCATTGAATTTGCATTATATTAGTAACATACCTGAGGGATAAACTTAACTGTATATTTATTATTAAAAGTAAAAATTATACTATGAAGGATTGTCGGGGTAGTGGATTAAATCATCAATAAACCGAAATAGTGTAATGTAACGGTGCGATTTATTATGTAAACTTACCGTAACTTGAAAGTATGTTCGGCTTTCTTATTTATATATGACGAAAGCCGATAAGCTGCATGGCCCAGACTGAGCACGTGAGTTTTAGAGCTAGAAATAGCAAGTTAAAATAAGGCTAGTCCGTTATCAACTTGAAAAAGTGGGACCGAGTCGGTCCTCTGCCATCAGGATGCGTGCTCAGTCTGTTTTTG…	0.02	0.06	0.04	0.04	0.0997736	Synthetically_Diversified	FALSE	FALSE
SynU6_VSPH-77	CAGCTGGGATTTCCCATGATTCCTTCTTATTTGCATTATAGCATAACTGTAATATGTCCTATGTTAGTAGATGGAATGTATAAAATCTTACTACATATTAAGATACAGATGTAATATTTTGGAACAAAGAATGGAGTGCAGGAATAGCACGGATGATATAAAATACTAATTTTATATATGTGTCTTACCGTAACTTGAAAGTAGTTCTCGGATCTTTTTTTATATATATCCGTTAAGAAGGACAACGCG	TAGTGAGGTCTCGGTGCCAGCTGGGATTTCCCATGATTCCTTCTTATTTGCATTATAGCATAACTGTAATATGTCCTATGTTAGTAGATGGAATGTATAAAATCTTACTACATATTAAGATACAGATGTAATATTTTGGAACAAAGAATGGAGTGCAGGAATAGCACGGATGATATAAAATACTAATTTTATATATGTGTCTTACCGTAACTTGAAAGTAGTTCTCGGATCTTTTTTTATATATATCCGTTAAGAAGGACAACGCGGGCCCAGACTGAGCACGTGAGTTTTAGAGCTAGAAATAGCAAGTTAAAATAAGGCTAGTCCGTTATCAACTTGAAAAAGTGGGACCGAGTCGGTCCTCTGCCATCAACGAGCGTGCTCAGTCTGTTTTTGAGA…	0.03	0.02	0	0.03	0.12432	Synthetically_Diversified	FALSE	FALSE
SynU61-52	GCGAGGCTATTTCCCATGATTCCTTCATATTTGCATTGTTGAGTAGATTTTAATGTCAGGTTGTCACATTACTGTAGAATACTAAGTTACGTAGAAAGAGATAATTGGAATAAAAAATACACAGCACATATTCTATCAACTTTGGAGTATTATATAAAAGTTTGAAGGTAAATTTGAAATGATCTTACCGTAACTTGAAAGTATGTTAGTCCTGCTTTTTTATATATGCCTGGCAGTTAAAGCAAAACG	TAGTGAGGTCTCGGTGCGCGAGGCTATTTCCCATGATTCCTTCATATTTGCATTGTTGAGTAGATTTTAATGTCAGGTTGTCACATTACTGTAGAATACTAAGTTACGTAGAAAGAGATAATTGGAATAAAAAATACACAGCACATATTCTATCAACTTTGGAGTATTATATAAAAGTTTGAAGGTAAATTTGAAATGATCTTACCGTAACTTGAAAGTATGTTAGTCCTGCTTTTTTATATATGCCTGGCAGTTAAAGCAAAACGGGCCCAGACTGAGCACGTGAGTTTTAGAGCTAGAAATAGCAAGTTAAAATAAGGCTAGTCCGTTATCAACTTGAAAAAGTGGGACCGAGTCGGTCCTCTGCCATCAAGACCCGTGCTCAGTCTGTTTTTGAGA…	0	0.01	0	0	0	Synthetically_Diversified	FALSE	FALSE
SynU61-20	CTGGCAGGATTTCCCATGATTCCTTCATATTTGCATAGAAGTGAAAGATCAAACCGTTAATTAATATGTTTGATGATAGTTAATTATAGAAGAAAATACCATTTGGAAGATGATCCGTACTAGATGGATCAATAAACTTGTGAGATTATGAAAGATTAAGAGTCCTATTTCATTTATATTTGACTTACCGTAACTTGAAAGTAGGCTCTTGCATTTTTTTTATATATATACAGTGATCAGGGCCACGAA	TAGTGAGGTCTCGGTGCCTGGCAGGATTTCCCATGATTCCTTCATATTTGCATAGAAGTGAAAGATCAAACCGTTAATTAATATGTTTGATGATAGTTAATTATAGAAGAAAATACCATTTGGAAGATGATCCGTACTAGATGGATCAATAAACTTGTGAGATTATGAAAGATTAAGAGTCCTATTTCATTTATATTTGACTTACCGTAACTTGAAAGTAGGCTCTTGCATTTTTTTTATATATATACAGTGATCAGGGCCACGAAGGCCCAGACTGAGCACGTGAGTTTTAGAGCTAGAAATAGCAAGTTAAAATAAGGCTAGTCCGTTATCAACTTGAAAAAGTGGGACCGAGTCGGTCCTCTGCCATCAGAAAGCGTGCTCAGTCTGTTTTTGAGA…	0	0	0	0	0	Synthetically_Diversified	FALSE	FALSE
SynU61-13	CGGGGCATATTTCCCATGATTCCTTCATATTTGCATGAAAAATAACACAGATCTAAAAGGTATTAGTCATATAGTGTCAGTTTCCATTTAAAAAGTAGGTAAAGTGAATACACATCGGATTCATGATTTCATTTGTGCAATAGGAAGAATATATAAGTTAAAATGTTTTAGTTTGAATGATTGCTTACCGTAACTTGAAAGTACGTTCTTTGTACTGTTTTATATATTGGTAGATGCCAAGCCCAAAAG	TAGTGAGGTCTCGGTGCCGGGGCATATTTCCCATGATTCCTTCATATTTGCATGAAAAATAACACAGATCTAAAAGGTATTAGTCATATAGTGTCAGTTTCCATTTAAAAAGTAGGTAAAGTGAATACACATCGGATTCATGATTTCATTTGTGCAATAGGAAGAATATATAAGTTAAAATGTTTTAGTTTGAATGATTGCTTACCGTAACTTGAAAGTACGTTCTTTGTACTGTTTTATATATTGGTAGATGCCAAGCCCAAAAGGGCCCAGACTGAGCACGTGAGTTTTAGAGCTAGAAATAGCAAGTTAAAATAAGGCTAGTCCGTTATCAACTTGAAAAAGTGGGACCGAGTCGGTCCTCTGCCATCACAGTGCGTGCTCAGTCTGTTTTTGAGA…	0	0	0	0	0	Synthetically_Diversified	FALSE	FALSE
SynU61-43	GCGGGTACATTTCCCATGATTCCTTCATATTTGCATGTTTAAAAAGGTCGATATTTAAAGGGATTGATTGGTAATTTAAGCCTACGATACTATAGGACCGTATGAAATAATGAAAAACCTGAAATCTATAGAATATAGTTTTGTTTACAATATATAGAAACAGTTGGAGATATTTGAATCTTACTTACCGTAACTTGAAAGTACTTTGTAGTTGTCCTTTTATATATCACGTATGGAGGTAACGAAACC	TAGTGAGGTCTCGGTGCGCGGGTACATTTCCCATGATTCCTTCATATTTGCATGTTTAAAAAGGTCGATATTTAAAGGGATTGATTGGTAATTTAAGCCTACGATACTATAGGACCGTATGAAATAATGAAAAACCTGAAATCTATAGAATATAGTTTTGTTTACAATATATAGAAACAGTTGGAGATATTTGAATCTTACTTACCGTAACTTGAAAGTACTTTGTAGTTGTCCTTTTATATATCACGTATGGAGGTAACGAAACCGGCCCAGACTGAGCACGTGAGTTTTAGAGCTAGAAATAGCAAGTTAAAATAAGGCTAGTCCGTTATCAACTTGAAAAAGTGGGACCGAGTCGGTCCTCTGCCATCAACTTACGTGCTCAGTCTGTTTTTGAGA…	0	0	0	0	0	Synthetically_Diversified	FALSE	FALSE
SynU61_3BP_Spacer-96	TGCGGCGAATTTCCCATGATTCCTTCATGTAATTTGCATGTACTAATAAGCGAAAGTTAATGTATATATATGTTCATTAAACTTTCGTGAGCAAAATACGCACTAAGGTAAAGCATATATTCAAATGGAAATTAGTATAGTCTTATTGAGTAGAATATATAGGTAGAGAAAATCTAGTGTTGTATTCTTACCGTAACTTGAAAGTATCTGTTGTTTGCTCATTTATATATGACGCGTAAAGACATCCTGAAG	TAGTGAGGTCTCGGTGCTGCGGCGAATTTCCCATGATTCCTTCATGTAATTTGCATGTACTAATAAGCGAAAGTTAATGTATATATATGTTCATTAAACTTTCGTGAGCAAAATACGCACTAAGGTAAAGCATATATTCAAATGGAAATTAGTATAGTCTTATTGAGTAGAATATATAGGTAGAGAAAATCTAGTGTTGTATTCTTACCGTAACTTGAAAGTATCTGTTGTTTGCTCATTTATATATGACGCGTAAAGACATCCTGAAGGGCCCAGACTGAGCACGTGAGTTTTAGAGCTAGAAATAGCAAGTTAAAATAAGGCTAGTCCGTTATCAACTTGAAAAAGTGGGACCGAGTCGGTCCTCTGCCATCAAAGCACGTGCTCAGTCTGTTTTTG…	0	0	0	0	0	Synthetically_Diversified	FALSE	FALSE
SynU61-9	GGCGTGCAATTTCCCATGATTCCTTCATATTTGCATTATTATTAGTATTGCTACTAAAAGCCTTGTGTAAATTAAGTATAACAGAACGATTGGAACGATCTATTAAGTAGCTTTAAAAAGTGCATATGGAAGTAAAGAGATCTTTGCGAGTTTCATGTATATAAATGAAAATTATTAAATGAGCTTACCGTAACTTGAAAGTAGCGTCATCTTTGTTTTTTATATATGGGCAACAAAAGACTCGTTGCA	TAGTGAGGTCTCGGTGCGGCGTGCAATTTCCCATGATTCCTTCATATTTGCATTATTATTAGTATTGCTACTAAAAGCCTTGTGTAAATTAAGTATAACAGAACGATTGGAACGATCTATTAAGTAGCTTTAAAAAGTGCATATGGAAGTAAAGAGATCTTTGCGAGTTTCATGTATATAAATGAAAATTATTAAATGAGCTTACCGTAACTTGAAAGTAGCGTCATCTTTGTTTTTTATATATGGGCAACAAAAGACTCGTTGCAGGCCCAGACTGAGCACGTGAGTTTTAGAGCTAGAAATAGCAAGTTAAAATAAGGCTAGTCCGTTATCAACTTGAAAAAGTGGGACCGAGTCGGTCCTCTGCCATCATCATGCGTGCTCAGTCTGTTTTTGAGA…	0	0	0	0	0	Synthetically_Diversified	FALSE	FALSE
SynU61-34	AGCGCTGGATTTCCCATGATTCCTTCATATTTGCATTTGATTAGACATGAGTCTAATATAAATCATTTTAAAGATACAGCTAGGTACTGATTAGGTATACAGCTCTGTATTAAATTAGTGAATTTACATATAAATATTTGTTGGAAAAGAGTGAGATTAAATATGCAAAGAATATCCGAAGGTCTTACCGTAACTTGAAAGTACGGGTTTCTTTTCATTTTATATATGGAACTCAGAAGGGACTCAATC	TAGTGAGGTCTCGGTGCAGCGCTGGATTTCCCATGATTCCTTCATATTTGCATTTGATTAGACATGAGTCTAATATAAATCATTTTAAAGATACAGCTAGGTACTGATTAGGTATACAGCTCTGTATTAAATTAGTGAATTTACATATAAATATTTGTTGGAAAAGAGTGAGATTAAATATGCAAAGAATATCCGAAGGTCTTACCGTAACTTGAAAGTACGGGTTTCTTTTCATTTTATATATGGAACTCAGAAGGGACTCAATCGGCCCAGACTGAGCACGTGAGTTTTAGAGCTAGAAATAGCAAGTTAAAATAAGGCTAGTCCGTTATCAACTTGAAAAAGTGGGACCGAGTCGGTCCTCTGCCATCAGAGCGCGTGCTCAGTCTGTTTTTGAGA…	0	0	0	0	0	Synthetically_Diversified	FALSE	FALSE
SynU61_3BP_Spacer-94	GGGTGCACATTTCCCATGATTCCTTCATTCAATTTGCATAATGATTTCGTCGAATCAAATATTAGTGTCTAATTAAATGTGATCCCAATTGGTAGTGGTATGTATAAGAGAATTTAAAAACGTTATAGTCAGTAAAAAGAACTATGGTATTAGATAAAGCAAGAAGAGATTAAATTTCATTTCTTGCTTACCGTAACTTGAAAGTATCTTCTTCGGTTTGATTTATATATAGAAGGGCAGATACTATCGCCA	TAGTGAGGTCTCGGTGCGGGTGCACATTTCCCATGATTCCTTCATTCAATTTGCATAATGATTTCGTCGAATCAAATATTAGTGTCTAATTAAATGTGATCCCAATTGGTAGTGGTATGTATAAGAGAATTTAAAAACGTTATAGTCAGTAAAAAGAACTATGGTATTAGATAAAGCAAGAAGAGATTAAATTTCATTTCTTGCTTACCGTAACTTGAAAGTATCTTCTTCGGTTTGATTTATATATAGAAGGGCAGATACTATCGCCAGGCCCAGACTGAGCACGTGAGTTTTAGAGCTAGAAATAGCAAGTTAAAATAAGGCTAGTCCGTTATCAACTTGAAAAAGTGGGACCGAGTCGGTCCTCTGCCATCAGCAAACGTGCTCAGTCTGTTTTTG…	0	0	0	0	0	Synthetically_Diversified	FALSE	FALSE
SynU61_3BP_Spacer-83	ACTGCGGGATTTCCCATGATTCCTTCATAAAATTTGCATAATGACCAAATAGGTATTATACTGTTCTACACATTCAAGAGATTGTAGCTTAAATATGAATGAATATAGGATTGTAATTGGAATGGAGTAATTTATAATGAGGTGTTAATGAAATATAGTCCAGAATAATCAGTTATAGCATTACTACTTACCGTAACTTGAAAGTATGTACTTTCGTGTCTTTTATATATAGCAACGCGAAGGTACTAAGCT	TAGTGAGGTCTCGGTGCACTGCGGGATTTCCCATGATTCCTTCATAAAATTTGCATAATGACCAAATAGGTATTATACTGTTCTACACATTCAAGAGATTGTAGCTTAAATATGAATGAATATAGGATTGTAATTGGAATGGAGTAATTTATAATGAGGTGTTAATGAAATATAGTCCAGAATAATCAGTTATAGCATTACTACTTACCGTAACTTGAAAGTATGTACTTTCGTGTCTTTTATATATAGCAACGCGAAGGTACTAAGCTGGCCCAGACTGAGCACGTGAGTTTTAGAGCTAGAAATAGCAAGTTAAAATAAGGCTAGTCCGTTATCAACTTGAAAAAGTGGGACCGAGTCGGTCCTCTGCCATCAGCGAGCGTGCTCAGTCTGTTTTTG…	0	0	0	0	0	Synthetically_Diversified	FALSE	FALSE
SynU61_3BP_Spacer-100	GGCGGATCATTTCCCATGATTCCTTCATGAGATTTGCATATTATAATTGAGGTGTCTAAAGGGGAAGTTCAAGAGTAATCTTCATAAACTATGAGCATAGATATAAGTGTGTATCCTACCATAATAAACAATTGTTGACTATTTTAGAAATCAGATTATAATTAGTAAATATGGTTGTTAGGAAAACTTACCGTAACTTGAAAGTAGTCAGTTTTTTCTCGTTTATATATATGCTTGAACAAAACGGGGACC	TAGTGAGGTCTCGGTGCGGCGGATCATTTCCCATGATTCCTTCATGAGATTTGCATATTATAATTGAGGTGTCTAAAGGGGAAGTTCAAGAGTAATCTTCATAAACTATGAGCATAGATATAAGTGTGTATCCTACCATAATAAACAATTGTTGACTATTTTAGAAATCAGATTATAATTAGTAAATATGGTTGTTAGGAAAACTTACCGTAACTTGAAAGTAGTCAGTTTTTTCTCGTTTATATATATGCTTGAACAAAACGGGGACCGGCCCAGACTGAGCACGTGAGTTTTAGAGCTAGAAATAGCAAGTTAAAATAAGGCTAGTCCGTTATCAACTTGAAAAAGTGGGACCGAGTCGGTCCTCTGCCATCAGCCCGCGTGCTCAGTCTGTTTTTG…	0	0	0	0	0	Synthetically_Diversified	FALSE	FALSE
SynU61_3BP_Spacer-109	AGGCGTCGATTTCCCATGATTCCTTCATCCGATTTGCATTTTAGTCAATGAGAACATAGCGTAAGAGGATTGTTAATATGATCTTTTTAAAGCTATGGAGCATATAAGTAATCAAATGACTCAATGCGTATAACTAAAAAGACTTGATGAAAATTTATGATTTAAGTAGTCTTTATTGAGAATGAACTTACCGTAACTTGAAAGTACTCTTATGTGTGTCTTTTATATATTCGGAAAGTCGCTGCCAAGAAA	TAGTGAGGTCTCGGTGCAGGCGTCGATTTCCCATGATTCCTTCATCCGATTTGCATTTTAGTCAATGAGAACATAGCGTAAGAGGATTGTTAATATGATCTTTTTAAAGCTATGGAGCATATAAGTAATCAAATGACTCAATGCGTATAACTAAAAAGACTTGATGAAAATTTATGATTTAAGTAGTCTTTATTGAGAATGAACTTACCGTAACTTGAAAGTACTCTTATGTGTGTCTTTTATATATTCGGAAAGTCGCTGCCAAGAAAGGCCCAGACTGAGCACGTGAGTTTTAGAGCTAGAAATAGCAAGTTAAAATAAGGCTAGTCCGTTATCAACTTGAAAAAGTGGGACCGAGTCGGTCCTCTGCCATCAACAGACGTGCTCAGTCTGTTTTTG…	0	0	0	0	0	Synthetically_Diversified	FALSE	FALSE
SynU61-27	TGGGGACCATTTCCCATGATTCCTTCATATTTGCATTTTGAGTTACCATACGTCATTATTATATAATAGAAGATGACTGTTCGAAGTTTTAGAAGTAATTTGAACTAATAAATGATTGGCTGAAAATATTGGAACGGGATATCAAATTATAAAATATATAAAAAGTAAACTCGGTATTTGCGGCTTACCGTAACTTGAAAGTATGTTTGTCGTTTCCATTTATATATCGTGACACCAAGTACAGATGAG	TAGTGAGGTCTCGGTGCTGGGGACCATTTCCCATGATTCCTTCATATTTGCATTTTGAGTTACCATACGTCATTATTATATAATAGAAGATGACTGTTCGAAGTTTTAGAAGTAATTTGAACTAATAAATGATTGGCTGAAAATATTGGAACGGGATATCAAATTATAAAATATATAAAAAGTAAACTCGGTATTTGCGGCTTACCGTAACTTGAAAGTATGTTTGTCGTTTCCATTTATATATCGTGACACCAAGTACAGATGAGGGCCCAGACTGAGCACGTGAGTTTTAGAGCTAGAAATAGCAAGTTAAAATAAGGCTAGTCCGTTATCAACTTGAAAAAGTGGGACCGAGTCGGTCCTCTGCCATCAAACAACGTGCTCAGTCTGTTTTTGAGA…	0	0	0	0	0	Synthetically_Diversified	FALSE	FALSE
SynU61_3BP_Spacer-106	GTGCCGAGATTTCCCATGATTCCTTCATTGGATTTGCATTAGTATACACTCCAATATAAAATGCTGTGTGAGAATGACTTTGGTTCAAAACATGTTTTCTAGAGTAAATTCGGGTATTAATTTAATTGATGGATATAGAGGTAAATATGGAGAGAATATAATATTAACAAGAAATTGCTATAACTACTTACCGTAACTTGAAAGTAATGTGTCTCTTCGTTTTTATATATGAATACCGAACCCAATGGAGTG	TAGTGAGGTCTCGGTGCGTGCCGAGATTTCCCATGATTCCTTCATTGGATTTGCATTAGTATACACTCCAATATAAAATGCTGTGTGAGAATGACTTTGGTTCAAAACATGTTTTCTAGAGTAAATTCGGGTATTAATTTAATTGATGGATATAGAGGTAAATATGGAGAGAATATAATATTAACAAGAAATTGCTATAACTACTTACCGTAACTTGAAAGTAATGTGTCTCTTCGTTTTTATATATGAATACCGAACCCAATGGAGTGGGCCCAGACTGAGCACGTGAGTTTTAGAGCTAGAAATAGCAAGTTAAAATAAGGCTAGTCCGTTATCAACTTGAAAAAGTGGGACCGAGTCGGTCCTCTGCCATCAGGTCGCGTGCTCAGTCTGTTTTTG…	0	0	0	0	0	Synthetically_Diversified	FALSE	FALSE
SynU61_3BP_Spacer-86	AGCGCGTGATTTCCCATGATTCCTTCATTAAATTTGCATGTTTATTTTTTATTTTAAAAAACTTTCATGTTTATTGTTAAGATAAGATTCAGAAAAAACACGAAAGTATGACTCTAGCGTTACCGTTGTAGAAAATTAAGCGTAATATAAACGAGAAAGAGGAATATGTAGAATGGGGTTATCATACTTACCGTAACTTGAAAGTAAGTCGTCTTCTGTTTTTTATATATAACTGGCTTACGAAGCGAAGCA	TAGTGAGGTCTCGGTGCAGCGCGTGATTTCCCATGATTCCTTCATTAAATTTGCATGTTTATTTTTTATTTTAAAAAACTTTCATGTTTATTGTTAAGATAAGATTCAGAAAAAACACGAAAGTATGACTCTAGCGTTACCGTTGTAGAAAATTAAGCGTAATATAAACGAGAAAGAGGAATATGTAGAATGGGGTTATCATACTTACCGTAACTTGAAAGTAAGTCGTCTTCTGTTTTTTATATATAACTGGCTTACGAAGCGAAGCAGGCCCAGACTGAGCACGTGAGTTTTAGAGCTAGAAATAGCAAGTTAAAATAAGGCTAGTCCGTTATCAACTTGAAAAAGTGGGACCGAGTCGGTCCTCTGCCATCACGCCACGTGCTCAGTCTGTTTTTG…	0	0	0	0	0	Synthetically_Diversified	FALSE	FALSE
SynU61-32	TGGGGCACATTTCCCATGATTCCTTCATATTTGCATCAATTTTGGGATAAAACAAAAACTTGAAACTGTGTAATTTTTGTAAATCATAATACGTGATAGTGTAATTACTGCTATCGCTAAGTTTACAAGAAATAATGAAGTTGTTAAGATGATATTTAAATCACAAGTAGATAGGTGATGTAGCTTACCGTAACTTGAAAGTATATTGTCTCGTGTCTTTTATATATATCACAAGAATGTGGCACAGGC	TAGTGAGGTCTCGGTGCTGGGGCACATTTCCCATGATTCCTTCATATTTGCATCAATTTTGGGATAAAACAAAAACTTGAAACTGTGTAATTTTTGTAAATCATAATACGTGATAGTGTAATTACTGCTATCGCTAAGTTTACAAGAAATAATGAAGTTGTTAAGATGATATTTAAATCACAAGTAGATAGGTGATGTAGCTTACCGTAACTTGAAAGTATATTGTCTCGTGTCTTTTATATATATCACAAGAATGTGGCACAGGCGGCCCAGACTGAGCACGTGAGTTTTAGAGCTAGAAATAGCAAGTTAAAATAAGGCTAGTCCGTTATCAACTTGAAAAAGTGGGACCGAGTCGGTCCTCTGCCATCAAGCGACGTGCTCAGTCTGTTTTTGAGA…	0	0	0	0	0	Synthetically_Diversified	FALSE	FALSE
SynU61-28	GCGGTAGCATTTCCCATGATTCCTTCATATTTGCATTGCATAAATGAAGTTTAATATGTAGGTCGTTACGAAGTTCAGAGTTGTTTGTATAAATTTTAATTGTTAAGAAAAAAGGTTTCCCTTATTGCTAGATATAAATAAATGAGAGGTAATAGCATGAACGCATAAAATTATAAAACAGTCCTTACCGTAACTTGAAAGTATCTTCGACGTTGTTTTTTATATATAACGAGCGAGTAGTCCTGAACA	TAGTGAGGTCTCGGTGCGCGGTAGCATTTCCCATGATTCCTTCATATTTGCATTGCATAAATGAAGTTTAATATGTAGGTCGTTACGAAGTTCAGAGTTGTTTGTATAAATTTTAATTGTTAAGAAAAAAGGTTTCCCTTATTGCTAGATATAAATAAATGAGAGGTAATAGCATGAACGCATAAAATTATAAAACAGTCCTTACCGTAACTTGAAAGTATCTTCGACGTTGTTTTTTATATATAACGAGCGAGTAGTCCTGAACAGGCCCAGACTGAGCACGTGAGTTTTAGAGCTAGAAATAGCAAGTTAAAATAAGGCTAGTCCGTTATCAACTTGAAAAAGTGGGACCGAGTCGGTCCTCTGCCATCAAGCTACGTGCTCAGTCTGTTTTTGAGA…	0	0	0	0	0	Synthetically_Diversified	FALSE	FALSE
SynU61-23	GGCGAGCTATTTCCCATGATTCCTTCATATTTGCATCTAATTATAAATTAAAGATAATCAGTGATTCATTTGTGAACCGAATGTGAAGAATTCGTACAATATGAATCTATTAGGATAACAATCTATTGTCGGTGGTAGAAGTTGGAACGTTATAAATTTGAAGAGAAAAGATTCAATTTATATCTTACCGTAACTTGAAAGTAGCTTTTTCCTTGGTATTTATATATGCTGACTGCAGAACGCTGAAAA	TAGTGAGGTCTCGGTGCGGCGAGCTATTTCCCATGATTCCTTCATATTTGCATCTAATTATAAATTAAAGATAATCAGTGATTCATTTGTGAACCGAATGTGAAGAATTCGTACAATATGAATCTATTAGGATAACAATCTATTGTCGGTGGTAGAAGTTGGAACGTTATAAATTTGAAGAGAAAAGATTCAATTTATATCTTACCGTAACTTGAAAGTAGCTTTTTCCTTGGTATTTATATATGCTGACTGCAGAACGCTGAAAAGGCCCAGACTGAGCACGTGAGTTTTAGAGCTAGAAATAGCAAGTTAAAATAAGGCTAGTCCGTTATCAACTTGAAAAAGTGGGACCGAGTCGGTCCTCTGCCATCAAGCCGCGTGCTCAGTCTGTTTTTGAGA…	0	0	0	0	0	Synthetically_Diversified	FALSE	FALSE
SynU61-16	AGGTCGCGATTTCCCATGATTCCTTCATATTTGCATAATTATATATAGAACTAAATAACGATATGAATCTAAGTGGGTGGTACTAGACTATGTAATATTAATTGCATAAAGAAAGTTAATTGGCGTTATGTATAATTCTTGAAATAGCAGTAATACTATGAAAAACGTTAAGTTCGGATGTCTCTTACCGTAACTTGAAAGTATGTTTGCGCTTTATCTTTATATATAGCGCATGTCACCGATAAGGAA	TAGTGAGGTCTCGGTGCAGGTCGCGATTTCCCATGATTCCTTCATATTTGCATAATTATATATAGAACTAAATAACGATATGAATCTAAGTGGGTGGTACTAGACTATGTAATATTAATTGCATAAAGAAAGTTAATTGGCGTTATGTATAATTCTTGAAATAGCAGTAATACTATGAAAAACGTTAAGTTCGGATGTCTCTTACCGTAACTTGAAAGTATGTTTGCGCTTTATCTTTATATATAGCGCATGTCACCGATAAGGAAGGCCCAGACTGAGCACGTGAGTTTTAGAGCTAGAAATAGCAAGTTAAAATAAGGCTAGTCCGTTATCAACTTGAAAAAGTGGGACCGAGTCGGTCCTCTGCCATCAACGCACGTGCTCAGTCTGTTTTTGAGA…	0	0	0	0	0	Synthetically_Diversified	FALSE	FALSE
SynU6_VSPH-80	TCGAGGGCATTTCCCATGATTCCTTCAAATTTGCATGGAAAATGCGACATCTTGTGATATCTAGTAAAATATATGGAGATTAATATCATTTCGATAGGTCATAAGTGAAAATGTAATAATGAAGTAGATATATCGCTTCGTATTATAATTTGGAGATTAGATGTCTAACTAACGATTAAAATACTTACCGTAACTTGAAAGTAGTTCTCCATTTTGTGTTTATATATACGATAAGCAGACCAAGTGCTG	TAGTGAGGTCTCGGTGCTCGAGGGCATTTCCCATGATTCCTTCAAATTTGCATGGAAAATGCGACATCTTGTGATATCTAGTAAAATATATGGAGATTAATATCATTTCGATAGGTCATAAGTGAAAATGTAATAATGAAGTAGATATATCGCTTCGTATTATAATTTGGAGATTAGATGTCTAACTAACGATTAAAATACTTACCGTAACTTGAAAGTAGTTCTCCATTTTGTGTTTATATATACGATAAGCAGACCAAGTGCTGGGCCCAGACTGAGCACGTGAGTTTTAGAGCTAGAAATAGCAAGTTAAAATAAGGCTAGTCCGTTATCAACTTGAAAAAGTGGGACCGAGTCGGTCCTCTGCCATCACTGACCGTGCTCAGTCTGTTTTTGAGA…	0	0	0	0	0	Synthetically_Diversified	FALSE	FALSE
SynU61_3BP_Spacer-97	GTCGCGAGATTTCCCATGATTCCTTCATCTAATTTGCATTAATCTGATGAAGGAAAGAGTTATGAATCGTATTATAATTAATGGTGTTACGACTTAATAAGAAATAATACTTTCCAGTTAAGGGTGGTTAGAACATGTTCTTAAGATTTATTTAAGTTAAGCGAGTAATACAACATAAGAACAATTCTTACCGTAACTTGAAAGTATTTCTTGTGGTCACTTTTATATATCCGGTATGACAAAGGGCCTAAA	TAGTGAGGTCTCGGTGCGTCGCGAGATTTCCCATGATTCCTTCATCTAATTTGCATTAATCTGATGAAGGAAAGAGTTATGAATCGTATTATAATTAATGGTGTTACGACTTAATAAGAAATAATACTTTCCAGTTAAGGGTGGTTAGAACATGTTCTTAAGATTTATTTAAGTTAAGCGAGTAATACAACATAAGAACAATTCTTACCGTAACTTGAAAGTATTTCTTGTGGTCACTTTTATATATCCGGTATGACAAAGGGCCTAAAGGCCCAGACTGAGCACGTGAGTTTTAGAGCTAGAAATAGCAAGTTAAAATAAGGCTAGTCCGTTATCAACTTGAAAAAGTGGGACCGAGTCGGTCCTCTGCCATCAGCGATCGTGCTCAGTCTGTTTTTG…	0	0	0	0	0	Synthetically_Diversified	FALSE	FALSE
SynU61-17	GGGGCCATATTTCCCATGATTCCTTCATATTTGCATTGAATAATGAGTATAGAAATTATTGCATGGAGATATCGCAGGGTTCAAACCGGTTCTGATATTAATTATGGATATTTAAACTAGATATAACTTGAAAAATTCTAAATGTATCATATTGGCAGACAGAAATTTAGAGATAAATGTTATCTTACCGTAACTTGAAAGTAGTTTTCGGTTCCTATTTTATATATAAGTAGGAAGCACTCTACGAGC	TAGTGAGGTCTCGGTGCGGGGCCATATTTCCCATGATTCCTTCATATTTGCATTGAATAATGAGTATAGAAATTATTGCATGGAGATATCGCAGGGTTCAAACCGGTTCTGATATTAATTATGGATATTTAAACTAGATATAACTTGAAAAATTCTAAATGTATCATATTGGCAGACAGAAATTTAGAGATAAATGTTATCTTACCGTAACTTGAAAGTAGTTTTCGGTTCCTATTTTATATATAAGTAGGAAGCACTCTACGAGCGGCCCAGACTGAGCACGTGAGTTTTAGAGCTAGAAATAGCAAGTTAAAATAAGGCTAGTCCGTTATCAACTTGAAAAAGTGGGACCGAGTCGGTCCTCTGCCATCAAAATGCGTGCTCAGTCTGTTTTTGAGA…	0	0	0	0	0	Synthetically_Diversified	FALSE	FALSE
SynU6_VSPH-79	CGGCTAGGATTTCCCATGATTCCTTCAGATTTGCATATGTGAGACAAGAAAGATAACTCTGAATTAAGCTTATCGGAGGGTAATATAGAAGAATTATTGTAATGTCGAGTTAAAAACTTTTAACTAAAGATATAGTGTTATTTCTAAAAAGAAATTATCACAGCAGTGTTTCTTTGGTTAAATCTTACCGTAACTTGAAAGTATTGCCATTCGTTTGTTTTATATATGAACCTCGGAGAGACTCATGAA	TAGTGAGGTCTCGGTGCCGGCTAGGATTTCCCATGATTCCTTCAGATTTGCATATGTGAGACAAGAAAGATAACTCTGAATTAAGCTTATCGGAGGGTAATATAGAAGAATTATTGTAATGTCGAGTTAAAAACTTTTAACTAAAGATATAGTGTTATTTCTAAAAAGAAATTATCACAGCAGTGTTTCTTTGGTTAAATCTTACCGTAACTTGAAAGTATTGCCATTCGTTTGTTTTATATATGAACCTCGGAGAGACTCATGAAGGCCCAGACTGAGCACGTGAGTTTTAGAGCTAGAAATAGCAAGTTAAAATAAGGCTAGTCCGTTATCAACTTGAAAAAGTGGGACCGAGTCGGTCCTCTGCCATCAGGCTACGTGCTCAGTCTGTTTTTGAGA…	0	0	0	0	0	Synthetically_Diversified	FALSE	FALSE
SynU61-25	CGGTACGGATTTCCCATGATTCCTTCATATTTGCATTCACTTGTTTAAAGAGTTATATTATAAAGGATAAAAATTAAATTCAACGGAAATTGTTTAGAGGGAGCAAAAGATGGAAAATACTATGAATTATCTAGAGTTTATAGTTATTAGTGATAATCTCATACGATTGCATTTAGAGCCTGACTTACCGTAACTTGAAAGTACTGCACTGGTTTTTTTTTATATATGCGCTAACGCATAAAAGCTAGG	TAGTGAGGTCTCGGTGCCGGTACGGATTTCCCATGATTCCTTCATATTTGCATTCACTTGTTTAAAGAGTTATATTATAAAGGATAAAAATTAAATTCAACGGAAATTGTTTAGAGGGAGCAAAAGATGGAAAATACTATGAATTATCTAGAGTTTATAGTTATTAGTGATAATCTCATACGATTGCATTTAGAGCCTGACTTACCGTAACTTGAAAGTACTGCACTGGTTTTTTTTTATATATGCGCTAACGCATAAAAGCTAGGGGCCCAGACTGAGCACGTGAGTTTTAGAGCTAGAAATAGCAAGTTAAAATAAGGCTAGTCCGTTATCAACTTGAAAAAGTGGGACCGAGTCGGTCCTCTGCCATCACTATGCGTGCTCAGTCTGTTTTTGAGA…	0	0	0	0	0	Synthetically_Diversified	FALSE	FALSE
SynU6_VSPH-58	GCGTGAGCATGTCCCATGATTCCTTCATATTTGCATTAATAATAATAGGAGAAATTTTAAAATATTTTACGAAAATCAACAGATTTAGAATCAAACATATTGTAGGCATCAACAAGAGTCGTATGCTTTATACTTGAATGATTAGGGGCAGTGTATGTTTTACAATGAATAGTGTGATTGTAACTTACCGTAACTTGAAAGTATGTCCTTTTTTGGCATTTATATATATAATGCGACACGAAGGTGCCA	TAGTGAGGTCTCGGTGCGCGTGAGCATGTCCCATGATTCCTTCATATTTGCATTAATAATAATAGGAGAAATTTTAAAATATTTTACGAAAATCAACAGATTTAGAATCAAACATATTGTAGGCATCAACAAGAGTCGTATGCTTTATACTTGAATGATTAGGGGCAGTGTATGTTTTACAATGAATAGTGTGATTGTAACTTACCGTAACTTGAAAGTATGTCCTTTTTTGGCATTTATATATATAATGCGACACGAAGGTGCCAGGCCCAGACTGAGCACGTGAGTTTTAGAGCTAGAAATAGCAAGTTAAAATAAGGCTAGTCCGTTATCAACTTGAAAAAGTGGGACCGAGTCGGTCCTCTGCCATCAAAGACCGTGCTCAGTCTGTTTTTGAGA…	0	0	0	0	0	Synthetically_Diversified	FALSE	FALSE
SynU61-11	GCGGCTGAATTTCCCATGATTCCTTCATATTTGCATTCGCAATAGTAAACATAAAATTATGAAGTTAGTGAATATAATTCGGGTAAAAAGTGCGTTGATGTCGTTTCTTTAATATGAAGATTATTTAGAATCGTAAAACTCATTTATATGCAGGAGAATTTTGGATAATAGCAGTAAATAAACCTTACCGTAACTTGAAAGTATTTGGTTTCCTTGCATTTATATATCTGGGCAGCTCACGTAAGAAAA	TAGTGAGGTCTCGGTGCGCGGCTGAATTTCCCATGATTCCTTCATATTTGCATTCGCAATAGTAAACATAAAATTATGAAGTTAGTGAATATAATTCGGGTAAAAAGTGCGTTGATGTCGTTTCTTTAATATGAAGATTATTTAGAATCGTAAAACTCATTTATATGCAGGAGAATTTTGGATAATAGCAGTAAATAAACCTTACCGTAACTTGAAAGTATTTGGTTTCCTTGCATTTATATATCTGGGCAGCTCACGTAAGAAAAGGCCCAGACTGAGCACGTGAGTTTTAGAGCTAGAAATAGCAAGTTAAAATAAGGCTAGTCCGTTATCAACTTGAAAAAGTGGGACCGAGTCGGTCCTCTGCCATCAGAACCCGTGCTCAGTCTGTTTTTGAGA…	0	0	0	0	0	Synthetically_Diversified	FALSE	FALSE
SynU61-21	CGGGCGATATTTCCCATGATTCCTTCATATTTGCATATAAAGGCATTATTCTTCTGGCAGATTTATAATGGTTTATGTCCCATTGGAACATAGTAATATTATTAGGAAATGTTAGAAATCTCTGTTAAAGTAAATAGTATCAGTGATGAAATAAGGAAAGGACCAAATAATTGAAATTAGATTCTTACCGTAACTTGAAAGTAGTTCTGCTTTTGTCATTTATATATGGAGCCAAATCAGCACAGTATG	TAGTGAGGTCTCGGTGCCGGGCGATATTTCCCATGATTCCTTCATATTTGCATATAAAGGCATTATTCTTCTGGCAGATTTATAATGGTTTATGTCCCATTGGAACATAGTAATATTATTAGGAAATGTTAGAAATCTCTGTTAAAGTAAATAGTATCAGTGATGAAATAAGGAAAGGACCAAATAATTGAAATTAGATTCTTACCGTAACTTGAAAGTAGTTCTGCTTTTGTCATTTATATATGGAGCCAAATCAGCACAGTATGGGCCCAGACTGAGCACGTGAGTTTTAGAGCTAGAAATAGCAAGTTAAAATAAGGCTAGTCCGTTATCAACTTGAAAAAGTGGGACCGAGTCGGTCCTCTGCCATCAACACTCGTGCTCAGTCTGTTTTTGAGA…	0	0	0	0	0	Synthetically_Diversified	FALSE	FALSE
SynU6_VSPH-82	CGAGGTGCATTTTCCATGATTCCTTCATATTTGCATTCACAAGTAATCATAGTAATATAAATTTGATCTTGGGGTAAAAATCAGTAATAAAAAATAGAAGTATATATAAAAGATTTTACCTTCTCATTACATGAACAGGTGTTACTGCGTATTAATTAGTTGAATAGGTGAGAAAGTTTGGTGCTTACCGTAACTTGAAAGTATGTCTGCATTTTCTGTTTATATATCATACAGATGCAATGGGACACG	TAGTGAGGTCTCGGTGCCGAGGTGCATTTTCCATGATTCCTTCATATTTGCATTCACAAGTAATCATAGTAATATAAATTTGATCTTGGGGTAAAAATCAGTAATAAAAAATAGAAGTATATATAAAAGATTTTACCTTCTCATTACATGAACAGGTGTTACTGCGTATTAATTAGTTGAATAGGTGAGAAAGTTTGGTGCTTACCGTAACTTGAAAGTATGTCTGCATTTTCTGTTTATATATCATACAGATGCAATGGGACACGGGCCCAGACTGAGCACGTGAGTTTTAGAGCTAGAAATAGCAAGTTAAAATAAGGCTAGTCCGTTATCAACTTGAAAAAGTGGGACCGAGTCGGTCCTCTGCCATCAGGGATCGTGCTCAGTCTGTTTTTGAGA…	0	0	0	0	0	Synthetically_Diversified	FALSE	FALSE
SynU6_VSPH-55	ACGGTCGGTTTTCCCATGATTCCTTCATATTTGCATTAGAATTATAAAAATTTAATTTATGCATATCAGGTGAGTCGAGATTATGGTGATATTCGGGATATATGAATAAATTCATTGCCATTGCGATTAACTAACTGTAAGTATCAGTGCATAGAAGAATAGGTAAATATGAATTAACAAATTCTTACCGTAACTTGAAAGTACGGTGTTTTACTTCTTTTATATATTCGACAAACGATGAGCATAGCG	TAGTGAGGTCTCGGTGCACGGTCGGTTTTCCCATGATTCCTTCATATTTGCATTAGAATTATAAAAATTTAATTTATGCATATCAGGTGAGTCGAGATTATGGTGATATTCGGGATATATGAATAAATTCATTGCCATTGCGATTAACTAACTGTAAGTATCAGTGCATAGAAGAATAGGTAAATATGAATTAACAAATTCTTACCGTAACTTGAAAGTACGGTGTTTTACTTCTTTTATATATTCGACAAACGATGAGCATAGCGGGCCCAGACTGAGCACGTGAGTTTTAGAGCTAGAAATAGCAAGTTAAAATAAGGCTAGTCCGTTATCAACTTGAAAAAGTGGGACCGAGTCGGTCCTCTGCCATCAACCCACGTGCTCAGTCTGTTTTTGAGA…	0	0	0	0	0	Synthetically_Diversified	FALSE	FALSE
SynU61-3	CGGTCGAGATTTCCCATGATTCCTTCATATTTGCATTGTTTATTTAGATTTCTAGAAGTAAGCGCAAAGTATGAGATGATATCATTCATATCAAATATCAGAAATAGCAAGGAAGATTTGAGAAAATGTTGTAGGTAGATACTTTTAATAAACTACGATGAAGTATCATTAATTTATTCAGGACTTACCGTAACTTGAAAGTATTGTAGTCTTCGTTCTTTATATATGGAGCCAAAAACCTCAGATTGG	TAGTGAGGTCTCGGTGCCGGTCGAGATTTCCCATGATTCCTTCATATTTGCATTGTTTATTTAGATTTCTAGAAGTAAGCGCAAAGTATGAGATGATATCATTCATATCAAATATCAGAAATAGCAAGGAAGATTTGAGAAAATGTTGTAGGTAGATACTTTTAATAAACTACGATGAAGTATCATTAATTTATTCAGGACTTACCGTAACTTGAAAGTATTGTAGTCTTCGTTCTTTATATATGGAGCCAAAAACCTCAGATTGGGGCCCAGACTGAGCACGTGAGTTTTAGAGCTAGAAATAGCAAGTTAAAATAAGGCTAGTCCGTTATCAACTTGAAAAAGTGGGACCGAGTCGGTCCTCTGCCATCACCGTTCGTGCTCAGTCTGTTTTTGAGA…	0	0	0	0	0	Synthetically_Diversified	FALSE	FALSE
SynU61-51	GTGGCACGATTTCCCATGATTCCTTCATATTTGCATAATTATTGTGGAAGACATGTTCAATAACAAATTAATATATATGGTAGGGGATACTGATGTACGGAATAAAAAATTATTTATAATGAAAACTGTCGTGATTTATCATGTGAAACCAAATTAAGAGGTTACGGTTAGTTTAATACATCTCTTACCGTAACTTGAAAGTATTTGCCGGCTTTTATTTTATATATAGATATGCTCAAAGCAGAGGCC	TAGTGAGGTCTCGGTGCGTGGCACGATTTCCCATGATTCCTTCATATTTGCATAATTATTGTGGAAGACATGTTCAATAACAAATTAATATATATGGTAGGGGATACTGATGTACGGAATAAAAAATTATTTATAATGAAAACTGTCGTGATTTATCATGTGAAACCAAATTAAGAGGTTACGGTTAGTTTAATACATCTCTTACCGTAACTTGAAAGTATTTGCCGGCTTTTATTTTATATATAGATATGCTCAAAGCAGAGGCCGGCCCAGACTGAGCACGTGAGTTTTAGAGCTAGAAATAGCAAGTTAAAATAAGGCTAGTCCGTTATCAACTTGAAAAAGTGGGACCGAGTCGGTCCTCTGCCATCAAGTCCCGTGCTCAGTCTGTTTTTGAGA…	0	0	0	0	0	Synthetically_Diversified	FALSE	FALSE
SynU6_VSPH-68	GTGGCCGAATTTCCCATAATTCCTTCATATTTGCATGACTCGTGAAATTAATTCGAACGTAATTGTACATTGAATTAACAAAGGTAGGGCAACGAGATAGTCGATGATACAAAGATGTTATTTTCGTTATATGGAGATATAAACTAATTTAAAGTTGATAAATATAACTAAGAATTTTTTTAGCTTACCGTAACTTGAAAGTAGTCACTGGTTTTTCTTTTATATATGAAGGAAGCAATTCACATGGCC	TAGTGAGGTCTCGGTGCGTGGCCGAATTTCCCATAATTCCTTCATATTTGCATGACTCGTGAAATTAATTCGAACGTAATTGTACATTGAATTAACAAAGGTAGGGCAACGAGATAGTCGATGATACAAAGATGTTATTTTCGTTATATGGAGATATAAACTAATTTAAAGTTGATAAATATAACTAAGAATTTTTTTAGCTTACCGTAACTTGAAAGTAGTCACTGGTTTTTCTTTTATATATGAAGGAAGCAATTCACATGGCCGGCCCAGACTGAGCACGTGAGTTTTAGAGCTAGAAATAGCAAGTTAAAATAAGGCTAGTCCGTTATCAACTTGAAAAAGTGGGACCGAGTCGGTCCTCTGCCATCAACTAGCGTGCTCAGTCTGTTTTTGAGA…	0	0	0	0	0	Synthetically_Diversified	FALSE	FALSE
SynU61-44	GGAGTCGCATTTCCCATGATTCCTTCATATTTGCATGTTATGAATTAGATCTTATTGAAGAACAATGTTTTCAAGAATTTCATATATAATGGCTTAGAGCTAATAGCCTAAACGCAATGATTCGTAGTTTGTCATAATAGTATTAATTGATGAATAAGTGATGGAGAGGTAACATAAAAAAATCTTACCGTAACTTGAAAGTATCTTTTGGCCTATTGTTTATATATTAAAACTGCGGGAGCGACCATA	TAGTGAGGTCTCGGTGCGGAGTCGCATTTCCCATGATTCCTTCATATTTGCATGTTATGAATTAGATCTTATTGAAGAACAATGTTTTCAAGAATTTCATATATAATGGCTTAGAGCTAATAGCCTAAACGCAATGATTCGTAGTTTGTCATAATAGTATTAATTGATGAATAAGTGATGGAGAGGTAACATAAAAAAATCTTACCGTAACTTGAAAGTATCTTTTGGCCTATTGTTTATATATTAAAACTGCGGGAGCGACCATAGGCCCAGACTGAGCACGTGAGTTTTAGAGCTAGAAATAGCAAGTTAAAATAAGGCTAGTCCGTTATCAACTTGAAAAAGTGGGACCGAGTCGGTCCTCTGCCATCAAGTCTCGTGCTCAGTCTGTTTTTGAGA…	0	0	0	0	0	Synthetically_Diversified	FALSE	FALSE
SynU61-4	ACGGGGCTATTTCCCATGATTCCTTCATATTTGCATTATGGAAATTGAGGTCAAATTGTGAGGTAGAGATATAAATCAACCTAAGTTATTTGTAACTATTATAGTACGCAAATTGGAAGAGACATAAGAATTTAGTTTATAACTTACTTAAGTACTAAAATAGATTTGTATGTTACTAAACGGCTTACCGTAACTTGAAAGTAGCTTCATTTGTTTGCTTTATATATAGAGGAACAACGGACCATTTCG	TAGTGAGGTCTCGGTGCACGGGGCTATTTCCCATGATTCCTTCATATTTGCATTATGGAAATTGAGGTCAAATTGTGAGGTAGAGATATAAATCAACCTAAGTTATTTGTAACTATTATAGTACGCAAATTGGAAGAGACATAAGAATTTAGTTTATAACTTACTTAAGTACTAAAATAGATTTGTATGTTACTAAACGGCTTACCGTAACTTGAAAGTAGCTTCATTTGTTTGCTTTATATATAGAGGAACAACGGACCATTTCGGGCCCAGACTGAGCACGTGAGTTTTAGAGCTAGAAATAGCAAGTTAAAATAAGGCTAGTCCGTTATCAACTTGAAAAAGTGGGACCGAGTCGGTCCTCTGCCATCAATGCGCGTGCTCAGTCTGTTTTTGAGA…	0	0	0	0	0	Synthetically_Diversified	FALSE	FALSE
SynU61_3BP_Spacer-85	AGCGTGGCATTTCCCATGATTCCTTCATCAAATTTGCATAGTGATGTGAATATCAGTAACTTTCTCATTGGTATGACATAGAAATATGGAAATTTTTATTTTCAAAGTACGGATACAGGTGAAAAAGATTTAATTAAGAGGTTGTAACTAATATCTGTATATGCAAAAAGCTAAACATAATATTGGCTTACCGTAACTTGAAAGTATGTTCTGACTCGTTTTTTATATATATGCAGGAGCTGATACAAGCCA	TAGTGAGGTCTCGGTGCAGCGTGGCATTTCCCATGATTCCTTCATCAAATTTGCATAGTGATGTGAATATCAGTAACTTTCTCATTGGTATGACATAGAAATATGGAAATTTTTATTTTCAAAGTACGGATACAGGTGAAAAAGATTTAATTAAGAGGTTGTAACTAATATCTGTATATGCAAAAAGCTAAACATAATATTGGCTTACCGTAACTTGAAAGTATGTTCTGACTCGTTTTTTATATATATGCAGGAGCTGATACAAGCCAGGCCCAGACTGAGCACGTGAGTTTTAGAGCTAGAAATAGCAAGTTAAAATAAGGCTAGTCCGTTATCAACTTGAAAAAGTGGGACCGAGTCGGTCCTCTGCCATCACGCACCGTGCTCAGTCTGTTTTTG…	0	0	0	0	0	Synthetically_Diversified	FALSE	FALSE
SynU61-46	GAGTCGCGATTTCCCATGATTCCTTCATATTTGCATTTTTGCTCGCATATAGATATTGAGGATTAGGTAAGTGTGCATAAGTAAAGGTAAGTAAAATTATAAGCTTGTTATATGAATTAAATAAACTTATCACAGTTGAAGAAAAACAGTTAAATCGAAGAGAATTACATAGTATGTTCTTTCCTTACCGTAACTTGAAAGTATTCTGTTCGAGTTTCTTTATATATGGCTAAGCTGACAAACGTGAAC	TAGTGAGGTCTCGGTGCGAGTCGCGATTTCCCATGATTCCTTCATATTTGCATTTTTGCTCGCATATAGATATTGAGGATTAGGTAAGTGTGCATAAGTAAAGGTAAGTAAAATTATAAGCTTGTTATATGAATTAAATAAACTTATCACAGTTGAAGAAAAACAGTTAAATCGAAGAGAATTACATAGTATGTTCTTTCCTTACCGTAACTTGAAAGTATTCTGTTCGAGTTTCTTTATATATGGCTAAGCTGACAAACGTGAACGGCCCAGACTGAGCACGTGAGTTTTAGAGCTAGAAATAGCAAGTTAAAATAAGGCTAGTCCGTTATCAACTTGAAAAAGTGGGACCGAGTCGGTCCTCTGCCATCAGCTCACGTGCTCAGTCTGTTTTTGAGA…	0	0	0	0	0	Synthetically_Diversified	FALSE	FALSE
Standard_Human_RNU6-1	GAGGGCCTATTTCCCATGATTCCTTCATATTTGCATATACGATACAAGGCTGTTAGAGAGATAATTAGAATTAATTTGACTGTAAACACAAAGATATTAGTACAAAATACGTGACGTAGAAAGTAATAATTTCTTGGGTAGTTTGCAGTTTTAAAATTATGTTTTAAAATGGACTATCATATGCTTACCGTAACTTGAAAGTATTTCGATTTCTTGGCTTTATATATCTTGTGGAAAGGACGAAACACC	TAGTGAGGTCTCGGTGCGAGGGCCTATTTCCCATGATTCCTTCATATTTGCATATACGATACAAGGCTGTTAGAGAGATAATTAGAATTAATTTGACTGTAAACACAAAGATATTAGTACAAAATACGTGACGTAGAAAGTAATAATTTCTTGGGTAGTTTGCAGTTTTAAAATTATGTTTTAAAATGGACTATCATATGCTTACCGTAACTTGAAAGTATTTCGATTTCTTGGCTTTATATATCTTGTGGAAAGGACGAAACACCGGCCCAGACTGAGCACGTGAGTTTTAGAGCTAGAAATAGCAAGTTAAAATAAGGCTAGTCCGTTATCAACTTGAAAAAGTGGGACCGAGTCGGTCCTCTGCCATCAGGTTGCGTGCTCAGTCTGTTTTTGAGA…	34.13	20.53	39.51	17	17.4087	Evolutionarily_Diversified	FALSE	FALSE
Phasianus_colchicus_RNU6-2_ENSPCLG00000012535	GCTGCCCGCGCCGCGCCGCGCTCTTTCAGGCACTGCCGAGGACAGCCCAGGCGGAGGTCCTCACCGCCGGGTGGTAACTTGCATAAAGCGCTACCCAGAAGCCCCGCGGTGCGAAGAATAGATTATAAAGTCTTAGAATATGGAAATATTACGGTAAAAACATTAAGAGCTAGGATAATTGCAGTTAAAATGAGTGTGTTACGAAGCAGAGGTTTTTTAGAAGTAAATTTAAAAGTCACTCTATTCGGAAAAGAACTACTCTATTGGGCTATATATACTCTTCTGGGGGAAGAGCGACTC	TTATATAGTGAGGTCTCGGTGCGCTGCCCGCGCCGCGCCGCGCTCTTTCAGGCACTGCCGAGGACAGCCCAGGCGGAGGTCCTCACCGCCGGGTGGTAACTTGCATAAAGCGCTACCCAGAAGCCCCGCGGTGCGAAGAATAGATTATAAAGTCTTAGAATATGGAAATATTACGGTAAAAACATTAAGAGCTAGGATAATTGCAGTTAAAATGAGTGTGTTACGAAGCAGAGGTTTTTTAGAAGTAAATTTAAAAGTCACTCTATTCGGAAAAGAACTACTCTATTGGGCTATATATACTCTTCTGGGGGAAGAGCGACTCGGCCCAGACTGAGCACGTGAGTTTTAGAGCTAGAAATAGCAAGTTAAAATAAGGCTAGTCCGTTATCAACTTGAAAA…	5.25	5.53	3.01	13.22	5.48415	Evolutionarily_Diversified	FALSE	FALSE
Dasypus_novemcinctus_RNU6-8_ENSDNOG00000039234	GCCTGCTGGAACGGGCACAAGGCCACTATGTCATGGGTGAAGTAGAGGTGACAACGTTCCATCGACCAAAGGCATCGGTAAAGCAGCAGGCCAGCCAATTTGCAAACTTCTCCCGAGAGTTTCAGAGGAACTCCTCCGGTTCCAGGCCGACGTTGGAGAACCATCTGATCGTCGCAGTATCGCCGTGCCTGGCCCGACTCCTTCGCGCATGCAGCAGTCTCGCAGTGGTGTGTCCCGGTTTGCCTCGACTCTCGAGGGCGCCAGGGACTACCGTCGTGCTCGTGGCTCCCGGCATGCTCCGCGGGCGAAGCGCCGCGGCTTGAGAACTCCAGCCTGGGTCCCGCCACCAGTGCCTTACCCAAGGTGCCCCGGGCGCTCATTTGCATATCCATTCCGTAG…	TAGTGAGGTCTCGGTGCGCCTGCTGGAACGGGCACAAGGCCACTATGTCATGGGTGAAGTAGAGGTGACAACGTTCCATCGACCAAAGGCATCGGTAAAGCAGCAGGCCAGCCAATTTGCAAACTTCTCCCGAGAGTTTCAGAGGAACTCCTCCGGTTCCAGGCCGACGTTGGAGAACCATCTGATCGTCGCAGTATCGCCGTGCCTGGCCCGACTCCTTCGCGCATGCAGCAGTCTCGCAGTGGTGTGTCCCGGTTTGCCTCGACTCTCGAGGGCGCCAGGGACTACCGTCGTGCTCGTGGCTCCCGGCATGCTCCGCGGGCGAAGCGCCGCGGCTTGAGAACTCCAGCCTGGGTCCCGCCACCAGTGCCTTACCCAAGGTGCCCCGGGCGCTCATTT…	5.12	12.86	3.67	10.43	11.5183	Evolutionarily_Diversified	FALSE	FALSE
Cairina_moschata_domestica_RNU6-2_ENSCMMG00000009434	GCGCGGCGGCACGGCGGCCAGCCGCCCCCAGAGTGCTTTGCGGTAATTTGCATACAGCAGCGGCGCCCCCCGAGCTCTGTATCCCCCCTCTGCCGCTCCCAGCCCCTTATCCGCACCGGAGAGGCGTCGGCAGCATTGGGTGCAGTCACCTCAGGCATACGGCTTCTGTTTGTCCTAACTCAGTCTCACCATAGTCTGAAAATTGGTAGATTCTAGGGCTTTAAATACTGTGAGGAGGCACCTCAGGATC	TTATATAGTGAGGTCTCGGTGCTTCTAGCGCGGCGGCACGGCGGCCAGCCGCCCCCAGAGTGCTTTGCGGTAATTTGCATACAGCAGCGGCGCCCCCCGAGCTCTGTATCCCCCCTCTGCCGCTCCCAGCCCCTTATCCGCACCGGAGAGGCGTCGGCAGCATTGGGTGCAGTCACCTCAGGCATACGGCTTCTGTTTGTCCTAACTCAGTCTCACCATAGTCTGAAAATTGGTAGATTCTAGGGCTTTAAATACTGTGAGGAGGCACCTCAGGATCGGCCCAGACTGAGCACGTGAGTTTTAGAGCTAGAAATAGCAAGTTAAAATAAGGCTAGTCCGTTATCAACTTGAAAAAGTGGGACCGAGTCGGTCCTCTGCCATCACGCTACGTGCTCAGTC…	6.21	9.61	8.18	12.35	15.9485	Evolutionarily_Diversified	FALSE	FALSE
Junco_hyemalis_RNU6-2_ENSJHYG00000011766	GCAGCGGAACGGCTGCCCAAGGAGCGGTGGAGTTTCCCTCTCTGCAGACATTCAAACCCACCTGGACGCGCTCCGGCGTCACCTGCTCCGGGTGACCCTGCCTTGGCCGGGGGCTTTGATCTCCACACGGACCTTCCGACTCGAACGATTCTGTGATTCCGCGGAACGAGAATGGCTTCAGCCACCCGCTCTCGCCACAGGTCAGCAATATCAACTAATTTAGGTCCGAACCACCGATGTGGCACCGCAGAAAGTGTCACATTCCCAGCTGCGCATGGCCGAACGTGACTCTGAACCCCGCCGGGGGGTTACTGACACAGAACGGCCCCGTGAGGAGCCCGGGTACCGCCCCGGCCCAGAGTGCTTTGCGCGTATTTGCATACAGCAGCGCTATTTGCA…	TAGTGAGGTCTCGGTGCGCAGCGGAACGGCTGCCCAAGGAGCGGTGGAGTTTCCCTCTCTGCAGACATTCAAACCCACCTGGACGCGCTCCGGCGTCACCTGCTCCGGGTGACCCTGCCTTGGCCGGGGGCTTTGATCTCCACACGGACCTTCCGACTCGAACGATTCTGTGATTCCGCGGAACGAGAATGGCTTCAGCCACCCGCTCTCGCCACAGGTCAGCAATATCAACTAATTTAGGTCCGAACCACCGATGTGGCACCGCAGAAAGTGTCACATTCCCAGCTGCGCATGGCCGAACGTGACTCTGAACCCCGCCGGGGGGTTACTGACACAGAACGGCCCCGTGAGGAGCCCGGGTACCGCCCCGGCCCAGAGTGCTTTGCGCGTATTTGCATA…	9.76	7.8	5.23	3.94	4.69683	Evolutionarily_Diversified	FALSE	FALSE
Jaculus_jaculus_RNU6-8_ENSJJAG00000003449	TCTTCCTCCGGCGAGGAAAGGACGCGGCGGGGCGGCGTAGAGGGTGACCTTTGATGGGGCCCCCACAGTTCCAGAACCGAGTACGCTAGTCGTGGGGGAGAGTCGCCTCGAGGGCTGGGCTGTGTCCGAACTGTGGAACGTTGGCAACAATTTCCTATTTTTATCGACGGGCCCTTCCTAGTCTCAGGGTTTCAGGGACTTCGCAAGCTCCCAGGCCCACTTCAAAAAATCCCTCCGCTCCCGGGCTCCGAGGCTCGCGCTTGCCCCACGGACGGAGCGCCATAAAGCTCACCCCCGACCTAGGACCCAGAAGAAGCCCCGCTCCCGACGTGCCCCGGGCGCTCATTTGCATGTCTCACCCCACAGGTGAGCTCCGCGGTCCCGCGGGGACATTGGTCG…	TAGTGAGGTCTCGGTGCTTCTATCTTCCTCCGGCGAGGAAAGGACGCGGCGGGGCGGCGTAGAGGGTGACCTTTGATGGGGCCCCCACAGTTCCAGAACCGAGTACGCTAGTCGTGGGGGAGAGTCGCCTCGAGGGCTGGGCTGTGTCCGAACTGTGGAACGTTGGCAACAATTTCCTATTTTTATCGACGGGCCCTTCCTAGTCTCAGGGTTTCAGGGACTTCGCAAGCTCCCAGGCCCACTTCAAAAAATCCCTCCGCTCCCGGGCTCCGAGGCTCGCGCTTGCCCCACGGACGGAGCGCCATAAAGCTCACCCCCGACCTAGGACCCAGAAGAAGCCCCGCTCCCGACGTGCCCCGGGCGCTCATTTGCATGTCTCACCCCACAGGTGAGCTCCGC…	8.21	3.03	6.67	5.26	7.79837	Evolutionarily_Diversified	FALSE	FALSE
Rhinolophus_ferrumequinum_RNU6-8_ENSRFEG00010002133	AACAATAAAAGGCATCTTTGAAATAATCAAGGAAATTTGAACGTACAGTGAATATGAGGTGATATTAAGGAATTACCTTAACTTTTCGAAGTGTGATAACGGCTGAGTGACTAATTTTTCTTTTTTTAAATTTAGATACTCATCAGAGGAAGTTTAAATGAGGAATGACGTGCTCTAAAAGTATGGCGCCATCCTGGCCCCGCTCTCCCTGCACCACTGCTGCCTCGCCGACAGCGCCTCTCCAGCTCGTCAAGCCTTCGAAGCACCAGGCGTGCTAAGGTGTCGATCGCGCTCACCGCTCCCGGCATACCCCACGGGCCCAGCGTACGACGGCCAGGGAGCCCTCAGCTCTACCTCCGGTCCCCTTACCCAAGATGCCCCGGGAGCTTATTTGCATGT…	TAGTGAGGTCTCGGTGCAACAATAAAAGGCATCTTTGAAATAATCAAGGAAATTTGAACGTACAGTGAATATGAGGTGATATTAAGGAATTACCTTAACTTTTCGAAGTGTGATAACGGCTGAGTGACTAATTTTTCTTTTTTTAAATTTAGATACTCATCAGAGGAAGTTTAAATGAGGAATGACGTGCTCTAAAAGTATGGCGCCATCCTGGCCCCGCTCTCCCTGCACCACTGCTGCCTCGCCGACAGCGCCTCTCCAGCTCGTCAAGCCTTCGAAGCACCAGGCGTGCTAAGGTGTCGATCGCGCTCACCGCTCCCGGCATACCCCACGGGCCCAGCGTACGACGGCCAGGGAGCCCTCAGCTCTACCTCCGGTCCCCTTACCCAAGATGCCCCG…	7.24	4.88	6.29	5.26	8.42036	Evolutionarily_Diversified	FALSE	FALSE
Phocoena_sinus_RNU6-9_ENSPSNG00000019978	CTATAAGACCCAGAAAACAAGCTCCAAACATCAGAGGCAGGCTGTCCTCTCTCAGTCTACTCACCTTTTTTCTTTCCTTTCATCCACGCTTTCTTCTCCACTTACTTAAGGACCTAGGTTATTAACAGATGCTCAAACCTCTTATCTACAATGTGTATGCGTTCCCTATATTTAATTTTGCTTCTGATACTTCTAGTCACTCCTTTGTTTGTGTCTTTTGATTAAGATGCACATCCAGTATAATTATTGTTTATATTCCTTTGGATGACAACCAGCTTCCTGTGATGCTAGTTCGTTGCAATAAGAAAGATGATTTTCTGTGTCATTGGAATCAAGCGCTAAGTGCTTTTTAAGTGACATGTAAAACAATGGATCAAGTGGTCAGAAAAATAAAATTCT…	TAGTGAGGTCTCGGTGCCTATAAGACCCAGAAAACAAGCTCCAAACATCAGAGGCAGGCTGTCCTCTCTCAGTCTACTCACCTTTTTTCTTTCCTTTCATCCACGCTTTCTTCTCCACTTACTTAAGGACCTAGGTTATTAACAGATGCTCAAACCTCTTATCTACAATGTGTATGCGTTCCCTATATTTAATTTTGCTTCTGATACTTCTAGTCACTCCTTTGTTTGTGTCTTTTGATTAAGATGCACATCCAGTATAATTATTGTTTATATTCCTTTGGATGACAACCAGCTTCCTGTGATGCTAGTTCGTTGCAATAAGAAAGATGATTTTCTGTGTCATTGGAATCAAGCGCTAAGTGCTTTTTAAGTGACATGTAAAACAATGGATCAAGTGGT…	0.11	0.03	0	6.54	0.899968	Evolutionarily_Diversified	FALSE	FALSE
Myotis_lucifugus_RNU6-8_ENSMLUG00000030711	CCGCGGTCCGCCTGCTCCGCCCACCCAGCGCCACGGCCTGACGACTCTCAGCCCCGCCTCGCGCTATTACCCAAGGTGCCCCGGGCGCTCATTTGCATGTCCCACGCGACAGGTGAACCCCGCAGCTCAATCGCAGCCCAGCTATCACCGCGACCAACACGCGAGCCTCGGGAGGGGTTCCATGGCATCACGTTCCCCTAACCGTTCCGAGGTCACCGCCAAAGGACGCGACCCAGTCACCGGAACTTAAAAGGAGCCAGCTCGCTGGGCCTCAAATATCTGGCGGGCGGAAGCACCAGC	TTATATAGTGAGGTCTCGGTGCTTCTACCGCGGTCCGCCTGCTCCGCCCACCCAGCGCCACGGCCTGACGACTCTCAGCCCCGCCTCGCGCTATTACCCAAGGTGCCCCGGGCGCTCATTTGCATGTCCCACGCGACAGGTGAACCCCGCAGCTCAATCGCAGCCCAGCTATCACCGCGACCAACACGCGAGCCTCGGGAGGGGTTCCATGGCATCACGTTCCCCTAACCGTTCCGAGGTCACCGCCAAAGGACGCGACCCAGTCACCGGAACTTAAAAGGAGCCAGCTCGCTGGGCCTCAAATATCTGGCGGGCGGAAGCACCAGCGGCCCAGACTGAGCACGTGAGTTTTAGAGCTAGAAATAGCAAGTTAAAATAAGGCTAGTCCGTTATCAACTT…	4.48	4.82	3.57	6.48	6.82205	Evolutionarily_Diversified	FALSE	FALSE
Numida_meleagris_RNU6-2_ENSNMEG00000003235	CCCCTTATGCAAAGCAGGGACTCTCCCGCCGTGCACCGCGCGCGGCCGGCAGAAAATTGGGGCTCTTCATCCCCGAAAAAGCCAACATTTCTGAAAAAAATAAAGACCCTGAGTGGAACAATTAGGTGTAACTGTTAAAGGGGTAATTTCAGAAGAAGAAATATGCAGATGAGCAAAAGGCAAGTTCGCCGTCGCTTGAGAATTACAAAATGATAAGGGTTTAAATAGCATCCTGGGCAGGGAGTTGATC	TTATATAGTGAGGTCTCGGTGCTTCTACCCCTTATGCAAAGCAGGGACTCTCCCGCCGTGCACCGCGCGCGGCCGGCAGAAAATTGGGGCTCTTCATCCCCGAAAAAGCCAACATTTCTGAAAAAAATAAAGACCCTGAGTGGAACAATTAGGTGTAACTGTTAAAGGGGTAATTTCAGAAGAAGAAATATGCAGATGAGCAAAAGGCAAGTTCGCCGTCGCTTGAGAATTACAAAATGATAAGGGTTTAAATAGCATCCTGGGCAGGGAGTTGATCGGCCCAGACTGAGCACGTGAGTTTTAGAGCTAGAAATAGCAAGTTAAAATAAGGCTAGTCCGTTATCAACTTGAAAAAGTGGGACCGAGTCGGTCCTCTGCCATCATCCTGCGTGCTCAGTC…	1.81	5.83	3.37	2.77	5.34456	Evolutionarily_Diversified	FALSE	FALSE
Adamson_et_al_mU6	GATCCGACGCGCCATCTCTAGGCCCGCGCCGGCCCCTTACTCGCACGGACTTGTGGGAGAAGCTCGGCTACTCCCCTGCCCCGGTTAATTTGCATATAATATTTCCTAGTAACTATAGAGGCTTAATGTGCGATAAAAGACAGATAATCTGTTCTTTTTAATACTAGCTACATTTTACATGATAGGCTTGGATTTCTATAACTTCGTATAGCATACATTATACGAAGTTATAAACAGCACAAAAGGAAACTCACCCTAACTGTAAAGTAATTGTGTGTTTTGAGACTATAAGTATCCCTTGGAGAACCACCTTGTTG	TTATATAGTGAGGTCTCGGTGCTTCTAGATCCGACGCGCCATCTCTAGGCCCGCGCCGGCCCCTTACTCGCACGGACTTGTGGGAGAAGCTCGGCTACTCCCCTGCCCCGGTTAATTTGCATATAATATTTCCTAGTAACTATAGAGGCTTAATGTGCGATAAAAGACAGATAATCTGTTCTTTTTAATACTAGCTACATTTTACATGATAGGCTTGGATTTCTATAACTTCGTATAGCATACATTATACGAAGTTATAAACAGCACAAAAGGAAACTCACCCTAACTGTAAAGTAATTGTGTGTTTTGAGACTATAAGTATCCCTTGGAGAACCACCTTGTTGGGCCCAGACTGAGCACGTGAGTTTTAGAGCTAGAAATAGCAAGTTAAAATAAGGC…	3.37	0.94	5.79	4.56	1.17504	Evolutionarily_Diversified	FALSE	FALSE
Sorex_araneus_RNU6-8_ENSSARG00000015849	GTCTCAGAGGGTTCGTTTCCACAAAGAATCGGGAACCAGCACACGAGTTCCCTAAGTCACAAGGGAAATATCGGTGACATGTCGCAAATTTTGCTGGGAGGCCCCGTGCCCCAGCAAGAGTCCTGGTTACCCAACAAAATAACGGGATCGCAAACTCGGAGAGAGTCCGGGAAGATGCCTGCTGCATGGCAGTCCGCCGGGCCACCTTACTGGAACCAGCTGGCCCGGTTCCTTGAGCACCGCTTGCCCCACGGCTTGTAGGTCTTCGGTTCGGTTGGGTTTCGAGGAGGGCCTCACCGCTCCCGGCATGCTCCGCGGGTGAGTGCGCCGGCCGGGTTTCTTACTCGGGCCTGGGTTTCTTACCCAAAATGCCCCGGGAGCTCATTTACATACCGCGTG…	TAGTGAGGTCTCGGTGCTTCTAGTCTCAGAGGGTTCGTTTCCACAAAGAATCGGGAACCAGCACACGAGTTCCCTAAGTCACAAGGGAAATATCGGTGACATGTCGCAAATTTTGCTGGGAGGCCCCGTGCCCCAGCAAGAGTCCTGGTTACCCAACAAAATAACGGGATCGCAAACTCGGAGAGAGTCCGGGAAGATGCCTGCTGCATGGCAGTCCGCCGGGCCACCTTACTGGAACCAGCTGGCCCGGTTCCTTGAGCACCGCTTGCCCCACGGCTTGTAGGTCTTCGGTTCGGTTGGGTTTCGAGGAGGGCCTCACCGCTCCCGGCATGCTCCGCGGGTGAGTGCGCCGGCCGGGTTTCTTACTCGGGCCTGGGTTTCTTACCCAAAATGCCCCGG…	4.04	2.15	4.71	5.33	4.41807	Evolutionarily_Diversified	FALSE	FALSE
Dipodomys_ordii_RNU6-8_ENSDORG00000027479	TGCTCGGGCCCCGTACCCAACGTGCTCCGGGCTTCATTTGCATACGCCGCCCGATCGATAGGCGAGCTCCACAGGCAGGGCCTATCGATCGGCACACCAGACACCACACCTACTGGTGTCGTCAGGAAGTTCTCACAATGTTTCCTAAACTGTCTGAAATAGATACAAAGGCGGGTGGCTTAGTCACCCTGAGTAGAAGAGGTGCCAGGTTGTTGACACCTTATATAGGCCTGTAGCCAAGGGCAGTAGT	TTATATAGTGAGGTCTCGGTGCTTCTATGCTCGGGCCCCGTACCCAACGTGCTCCGGGCTTCATTTGCATACGCCGCCCGATCGATAGGCGAGCTCCACAGGCAGGGCCTATCGATCGGCACACCAGACACCACACCTACTGGTGTCGTCAGGAAGTTCTCACAATGTTTCCTAAACTGTCTGAAATAGATACAAAGGCGGGTGGCTTAGTCACCCTGAGTAGAAGAGGTGCCAGGTTGTTGACACCTTATATAGGCCTGTAGCCAAGGGCAGTAGTGGCCCAGACTGAGCACGTGAGTTTTAGAGCTAGAAATAGCAAGTTAAAATAAGGCTAGTCCGTTATCAACTTGAAAAAGTGGGACCGAGTCGGTCCTCTGCCATCACCAGTCGTGCTCAGTC…	2.86	5.21	4.32	4.79	5.6681	Evolutionarily_Diversified	FALSE	FALSE
Dipodomys_ordii_RNU6-8_ENSDORG00000026904	GAGGGGAGGGGCGTAGTCGCTCCACGTTTCTCCACCTGGCGCCTGCGTAGAAAGGACAGGTCAAAGCGGTTCTAGACCAGTCTGTGTGCCCAGCGCACAGAGCTGATGGGTAGAATGTTCCAGAACGGAGTAAATCAATCGTTTAGGAAGGACTGGACTCTGACTTGAGAGCCTGCGGCTCAGTGACATATCAATAACGAGTTAGCTCTTCTGGGAGGAGCGTGCTCGACCCAGAACCACAGTGACCCACCAGCAGGTCAGCAGAGTCCCAAGCTCCTGCTCCCGGCATGCTCCGCGGCGGAGCGGAGCGCGGCGGCTTGGGTTTTCTCCGCCAGGGGCCGGCGTACGGGACTCTTACCCAACGTGCTCTGGGCTTCATTTACATGTCTCGCCCGACAG…	TAGTGAGGTCTCGGTGCGAGGGGAGGGGCGTAGTCGCTCCACGTTTCTCCACCTGGCGCCTGCGTAGAAAGGACAGGTCAAAGCGGTTCTAGACCAGTCTGTGTGCCCAGCGCACAGAGCTGATGGGTAGAATGTTCCAGAACGGAGTAAATCAATCGTTTAGGAAGGACTGGACTCTGACTTGAGAGCCTGCGGCTCAGTGACATATCAATAACGAGTTAGCTCTTCTGGGAGGAGCGTGCTCGACCCAGAACCACAGTGACCCACCAGCAGGTCAGCAGAGTCCCAAGCTCCTGCTCCCGGCATGCTCCGCGGCGGAGCGGAGCGCGGCGGCTTGGGTTTTCTCCGCCAGGGGCCGGCGTACGGGACTCTTACCCAACGTGCTCTGGGCTTCATTTA…	3.44	2.26	3.2	3.6	7.55677	Evolutionarily_Diversified	FALSE	FALSE
Taeniopygia_guttata_RNU6-2_ENSTGUG00000029504	GCTCAGGCACTGCCGCGGACACCCCCGCAGAGAGAGCGAGAGAGAGAGAGAGAGCGCGCGCCATCCCGCAGGGTGTAATTAGCATAACAAACTACCCACAACGCACCGGGCAGAGATAGCGAACATAACCGGCGAATTTCGGACAATTTGGGGAAAAACGATGAAAATAAGGGAGCAGAAGACTGAGAAACACTTGGGAAGCTCATTCCGCGCCTAATATCGAGACACACTTCAGTCACCCTATTGTGAAGATATTATTTCTCTAAGTCTTTAAATAGCGCTGCGGGTGCAGGGCAGTTC	TTATATAGTGAGGTCTCGGTGCGCTCAGGCACTGCCGCGGACACCCCCGCAGAGAGAGCGAGAGAGAGAGAGAGAGCGCGCGCCATCCCGCAGGGTGTAATTAGCATAACAAACTACCCACAACGCACCGGGCAGAGATAGCGAACATAACCGGCGAATTTCGGACAATTTGGGGAAAAACGATGAAAATAAGGGAGCAGAAGACTGAGAAACACTTGGGAAGCTCATTCCGCGCCTAATATCGAGACACACTTCAGTCACCCTATTGTGAAGATATTATTTCTCTAAGTCTTTAAATAGCGCTGCGGGTGCAGGGCAGTTCGGCCCAGACTGAGCACGTGAGTTTTAGAGCTAGAAATAGCAAGTTAAAATAAGGCTAGTCCGTTATCAACTTGAAAA…	2.91	0.7	2.15	3.38	4.29781	Evolutionarily_Diversified	FALSE	FALSE
Equus_caballus_RNU6-8_ENSECAG00000038440	GCTCCCACGGGCCCCTTACCCAGGCCGCCTCGGGCGCTCATTTGCATGTCCCGCCCGACAGGTAAACCCGGCAGGTTCATCGCAGCCTAGCCATCAGAGCACCAAACGTGCGAACCGCGACACGTGATCCCGTTGCGTCAAGTGTCCCTGACCATTCCAAGTCGCCGGGAAGGCGGGCAGGCCGGTCACCGTAAGTAGGAGAGGCGAGAGCTCGCCGCGCCTTATATAGCCTGCGGGCGGAGGTGGTGGC	TTATATAGTGAGGTCTCGGTGCTTCTAGCTCCCACGGGCCCCTTACCCAGGCCGCCTCGGGCGCTCATTTGCATGTCCCGCCCGACAGGTAAACCCGGCAGGTTCATCGCAGCCTAGCCATCAGAGCACCAAACGTGCGAACCGCGACACGTGATCCCGTTGCGTCAAGTGTCCCTGACCATTCCAAGTCGCCGGGAAGGCGGGCAGGCCGGTCACCGTAAGTAGGAGAGGCGAGAGCTCGCCGCGCCTTATATAGCCTGCGGGCGGAGGTGGTGGCGGCCCAGACTGAGCACGTGAGTTTTAGAGCTAGAAATAGCAAGTTAAAATAAGGCTAGTCCGTTATCAACTTGAAAAAGTGGGACCGAGTCGGTCCTCTGCCATCACCTTACGTGCTCAGTC…	3.18	1.13	2.57	2.9	4.38808	Evolutionarily_Diversified	FALSE	FALSE
Gopherus_evgoodei_RNU6-8_ENSGEVG00005009895	TCCGCAGGGACCCTGTCGCCACCTTCGACTCCCCTGCTACCTAGAGGCAGGAAACGCCTGGATTCCCACACCGAGCAAGCGGCTGATGAAGAACGGGAAAGGAAAGCCTCGTCCTTCTCTTTAGGCCTCACCTTCGGCCGTTCTCCTCCCTACCCATTGGCGCACCCCGTGTCACTCTGCGGCCCGCCTGCCCTCGGCGAGATCTAGCAGGACGCAGACTGGCCAGGACCCCTCACACACACTTGCCCCGCTTTTCCTCCCGGCCTCTCTGTGCTTGTCCCATCGCCTCTGCCAGGCCCAGGGGGCCGCACTCAGGTGACTATGTGGGCAGGGCAGCGGGGAAGGGGCTGACTCCCAGCATGCCTTGCTGTCATTCGCATACCAAGACCTCCGTGCTCT…	TAGTGAGGTCTCGGTGCTCCGCAGGGACCCTGTCGCCACCTTCGACTCCCCTGCTACCTAGAGGCAGGAAACGCCTGGATTCCCACACCGAGCAAGCGGCTGATGAAGAACGGGAAAGGAAAGCCTCGTCCTTCTCTTTAGGCCTCACCTTCGGCCGTTCTCCTCCCTACCCATTGGCGCACCCCGTGTCACTCTGCGGCCCGCCTGCCCTCGGCGAGATCTAGCAGGACGCAGACTGGCCAGGACCCCTCACACACACTTGCCCCGCTTTTCCTCCCGGCCTCTCTGTGCTTGTCCCATCGCCTCTGCCAGGCCCAGGGGGCCGCACTCAGGTGACTATGTGGGCAGGGCAGCGGGGAAGGGGCTGACTCCCAGCATGCCTTGCTGTCATTCGCATAC…	2.98	0.52	1.43	0.9	0.580177	Evolutionarily_Diversified	FALSE	FALSE
Danio_rerio_RNU6-8_ENSDARG00000091605	GCTTCACGCTCACTGCTTTATTTACCTACAGGCTACACACTGGCTACATTTAGCCTAATAAAATATATAAGGAAATAATGTAAAGCTATCAGAAAGACTCCAAAACAGCCATCTAAATGTTACAATGTTTGTTTCAAGTGGCTGTTTTGAGTTTTCTGGGTTTTGTGGTTTTCTTAGACACCACACATCTCACGATGTTTTCACTGATTTGGTGGTTGTGAAAGGAGCATTTGCTGGTCTTTCAACCTTTTGTTCTCGTCATCGTTGAGGGGGAAACATTCTACGCATGTCTGTGGGGGAGGGTGTGGAACATTGTGGCCACGGGTTCTTCACTGTCACACCGAAACATCCAATCACAGCTAGCAGAGAGGAACCTTTTTTACATGTGGTCTACAGCTG…	TAGTGAGGTCTCGGTGCGCTTCACGCTCACTGCTTTATTTACCTACAGGCTACACACTGGCTACATTTAGCCTAATAAAATATATAAGGAAATAATGTAAAGCTATCAGAAAGACTCCAAAACAGCCATCTAAATGTTACAATGTTTGTTTCAAGTGGCTGTTTTGAGTTTTCTGGGTTTTGTGGTTTTCTTAGACACCACACATCTCACGATGTTTTCACTGATTTGGTGGTTGTGAAAGGAGCATTTGCTGGTCTTTCAACCTTTTGTTCTCGTCATCGTTGAGGGGGAAACATTCTACGCATGTCTGTGGGGGAGGGTGTGGAACATTGTGGCCACGGGTTCTTCACTGTCACACCGAAACATCCAATCACAGCTAGCAGAGAGGAACCTTTTTTA…	0.27	1.58	2.68	0.08	0.888086	Evolutionarily_Diversified	FALSE	FALSE
Adamson_et_al_sU6-1	GCCTCTGGAACTGGCACAAGGCTACTATGTCACGGGTGAAATATTGGTGACACGTTCCACATTTTGCTGGGAGAACCCGAGCTCGATCCAAAATCCTAGGGACCCAGCATCCTACTGGCCCAGCAAAGCAACCAATTCGCAAATTCTTAGACTTGAGGGAGATGCTACTTGTTCCAGGCAGGCCCGTAGGGCTGCCTCAGTCTTCGCAGCTGGGCAGCCCACTCCGCATCGCGGCCGCATCATGGACCGCGCGTGTCCAGCTTACTAGTAGCTCCTCAAGCGAGTCTCGCTTGCCGCTCCCGGCATGCTCCGCGGGGCTTAGGGCCCCAAAGGCTCCATCGTCCGACTTGGAGTCGGTGACAGGGCCCTTACCCAAGATGCTACGGGCACTCATTTGCA…	TTATATAGTGAGGTCTCGGTGCGCCTCTGGAACTGGCACAAGGCTACTATGTCACGGGTGAAATATTGGTGACACGTTCCACATTTTGCTGGGAGAACCCGAGCTCGATCCAAAATCCTAGGGACCCAGCATCCTACTGGCCCAGCAAAGCAACCAATTCGCAAATTCTTAGACTTGAGGGAGATGCTACTTGTTCCAGGCAGGCCCGTAGGGCTGCCTCAGTCTTCGCAGCTGGGCAGCCCACTCCGCATCGCGGCCGCATCATGGACCGCGCGTGTCCAGCTTACTAGTAGCTCCTCAAGCGAGTCTCGCTTGCCGCTCCCGGCATGCTCCGCGGGGCTTAGGGCCCCAAAGGCTCCATCGTCCGACTTGGAGTCGGTGACAGGGCCCTTACCCAAG…	1.67	2.39	1.85	2.01	5.90964	Evolutionarily_Diversified	FALSE	FALSE
Camelus_dromedarius_RNU6-8_ENSCDRG00005015448	GCTCCGCGGCCCGAGCGCGCCCGCAGGAGAATCCGCCGCCCCGGACCTGGGGCCAGCTACCGAGTCTCTTACCCAAGGTGCCCCGGGTGCTCATTTGCAGTCCCACCGACACGTGTGTGAACACGACAGGGCTCGCGGTCTGCGATTAAAGCACCAAACTTGCAAGTCTCTTGAGTGATTGCACGGCAGCAATTTTCCAAAACGTTCCGAGGTCGACGGGAAGGCGCGCAGTTCGTCACCGTAAGTGTAAGAGGCGAGAGCTCTCCGTGCCTTATATACGCTGCGGGCGTAAGCTGTGGC	TTATATAGTGAGGTCTCGGTGCTTCTAGCTCCGCGGCCCGAGCGCGCCCGCAGGAGAATCCGCCGCCCCGGACCTGGGGCCAGCTACCGAGTCTCTTACCCAAGGTGCCCCGGGTGCTCATTTGCAGTCCCACCGACACGTGTGTGAACACGACAGGGCTCGCGGTCTGCGATTAAAGCACCAAACTTGCAAGTCTCTTGAGTGATTGCACGGCAGCAATTTTCCAAAACGTTCCGAGGTCGACGGGAAGGCGCGCAGTTCGTCACCGTAAGTGTAAGAGGCGAGAGCTCTCCGTGCCTTATATACGCTGCGGGCGTAAGCTGTGGCGGCCCAGACTGAGCACGTGAGTTTTAGAGCTAGAAATAGCAAGTTAAAATAAGGCTAGTCCGTTATCAACTT…	1.72	1.71	1.32	2.2	2.49529	Evolutionarily_Diversified	FALSE	FALSE
Scleropages_formosus_RNU6-8_ENSSFOG00015026611	GTGATGTCATTCCTCCTCCAATGAGAGCGTTGTGTCAGAAGCTTAATTTGAATAAGGCCCAGCAAGCAACTGCGCTTGGCACAACAAGCGAATAAACGACGTTTAATCTCAGTTAAACAAAAAGAGAGCACAGATAATTAATCCTCACTGTTAGACTAAAACCTACGACACGGTGGAGAAATGGCACAGAGTTCATTTCCAGGAATATTTTGTCAGATTTGCACTCGAAACAGGTCACCAGTGTGCGGAACATTAGCACAGCTCGGGCCTTTATATAGCTCACGTCATCAATTATTCATT	TTATATAGTGAGGTCTCGGTGCGTGATGTCATTCCTCCTCCAATGAGAGCGTTGTGTCAGAAGCTTAATTTGAATAAGGCCCAGCAAGCAACTGCGCTTGGCACAACAAGCGAATAAACGACGTTTAATCTCAGTTAAACAAAAAGAGAGCACAGATAATTAATCCTCACTGTTAGACTAAAACCTACGACACGGTGGAGAAATGGCACAGAGTTCATTTCCAGGAATATTTTGTCAGATTTGCACTCGAAACAGGTCACCAGTGTGCGGAACATTAGCACAGCTCGGGCCTTTATATAGCTCACGTCATCAATTATTCATTGGCCCAGACTGAGCACGTGAGTTTTAGAGCTAGAAATAGCAAGTTAAAATAAGGCTAGTCCGTTATCAACTTGAAAA…	1.84	1.29	0.45	0.59	2.19637	Evolutionarily_Diversified	FALSE	FALSE
Lynx_canadensis_RNU6-9_ENSLCNG00005013388	TTATTTTCCTACCATAAAGTAAAATTTAAAATTAAATATTAATCACTTTTATTTATACCTATTACTATTTTTTTTTTTTAATTTTAGAGAGAGAGAGCATGAGCAGGGGAGAGGGGCAGAGGGAGAGAGAGAGACTCTTAAGCTGGCTCCACACCCAGTGCAGAGCCCAACACGGGGCTGGATTCCACGACCCTGGGATCATGACCTGAGCCAAAATCAAGAGTGTGATGCGCAACTGACTGAGCCACTCAGGAGCCCCTAATATATATTATTTTTAGTGTTATTTAAAATTTAGATTTG	TTATATAGTGAGGTCTCGGTGCTTATTTTCCTACCATAAAGTAAAATTTAAAATTAAATATTAATCACTTTTATTTATACCTATTACTATTTTTTTTTTTTAATTTTAGAGAGAGAGAGCATGAGCAGGGGAGAGGGGCAGAGGGAGAGAGAGAGACTCTTAAGCTGGCTCCACACCCAGTGCAGAGCCCAACACGGGGCTGGATTCCACGACCCTGGGATCATGACCTGAGCCAAAATCAAGAGTGTGATGCGCAACTGACTGAGCCACTCAGGAGCCCCTAATATATATTATTTTTAGTGTTATTTAAAATTTAGATTTGGGCCCAGACTGAGCACGTGAGTTTTAGAGCTAGAAATAGCAAGTTAAAATAAGGCTAGTCCGTTATCAACTTGAAAA…	1	0.95	0.48	1.29	3.36598	Evolutionarily_Diversified	FALSE	FALSE
Sorex_araneus_RNU6-8_ENSSARG00000014692	GCTTGAAGGGACCCTATTTGGTTCCTGCTTTCCAACTGTTGGACAATCTGAGCATCTTAGAAACAAGGAAACTTGAACACAGAGCAGTCGGTGGTTTGAGGGAATTACCTCCACTTTCCAAAGTGTGATAATGGTTGTGTTAGAACCTACCTAATAACAGGAAATTCAGGTGTTAAGACAACGTCTTCTGGAAGCGTGGCCTGGGCCCTGCGAGGACTCCAATGGCCTTAACACTCCACCGGGCACACTGCTGTCGTGGGTTCCACGTGGTTCAAAGCGTTCCCTTTGTACGCTACTCCCGGCATGCTCCGGGCCGAACTCGGTCACCAGAGAAACCGCAGACCCCAGCTCCAGGCTGGGAACTGGGTCCTTACCCAAGTTACACCGGGCGCTCATTTG…	TAGTGAGGTCTCGGTGCGCTTGAAGGGACCCTATTTGGTTCCTGCTTTCCAACTGTTGGACAATCTGAGCATCTTAGAAACAAGGAAACTTGAACACAGAGCAGTCGGTGGTTTGAGGGAATTACCTCCACTTTCCAAAGTGTGATAATGGTTGTGTTAGAACCTACCTAATAACAGGAAATTCAGGTGTTAAGACAACGTCTTCTGGAAGCGTGGCCTGGGCCCTGCGAGGACTCCAATGGCCTTAACACTCCACCGGGCACACTGCTGTCGTGGGTTCCACGTGGTTCAAAGCGTTCCCTTTGTACGCTACTCCCGGCATGCTCCGGGCCGAACTCGGTCACCAGAGAAACCGCAGACCCCAGCTCCAGGCTGGGAACTGGGTCCTTACCCAAGTTA…	0.7	0.31	1.17	0.45	0.568973	Evolutionarily_Diversified	FALSE	FALSE
Lynx_canadensis_RNU6-9_ENSLCNG00005017047	TCTAGAAAATTGTGTCTTCACCCCACAAGACAAAATTTTAGATAAACCAGAGAAATAAAGAGGGTGGATGGAGGAGGGAAAGATTGAGGTTCCCTGATAGAAAACACTTTCATGGTGTTGTCACAACCCTCCTCCCCAGCCATTGCTAACCTTGTAAATGTTAGACCTACTGCCCGGGGTTTGAGTAAGCTTACAAAGAGGGGGTAAAACAACGGGGACTTTTAAAGACATGGCTTTGTATTTTGTGGCTAGGATGTATGATAAAAATTGATGCAAGTTTCTAAGATTATGACCTAAACGCTAGAGGGATCATCTCAGTCAGAGAAAGCTGCAGAGGATGTGTCAGAGGCCACAACTCCCTTGCTTCCTGCTTCCTGTCAGCAGGTTAAAATGTAAACT…	TAGTGAGGTCTCGGTGCTCTAGAAAATTGTGTCTTCACCCCACAAGACAAAATTTTAGATAAACCAGAGAAATAAAGAGGGTGGATGGAGGAGGGAAAGATTGAGGTTCCCTGATAGAAAACACTTTCATGGTGTTGTCACAACCCTCCTCCCCAGCCATTGCTAACCTTGTAAATGTTAGACCTACTGCCCGGGGTTTGAGTAAGCTTACAAAGAGGGGGTAAAACAACGGGGACTTTTAAAGACATGGCTTTGTATTTTGTGGCTAGGATGTATGATAAAAATTGATGCAAGTTTCTAAGATTATGACCTAAACGCTAGAGGGATCATCTCAGTCAGAGAAAGCTGCAGAGGATGTGTCAGAGGCCACAACTCCCTTGCTTCCTGCTTCCTGTCAGC…	0.01	0.07	0.16	0.94	0.215249	Evolutionarily_Diversified	FALSE	FALSE
Amazona_collaria_RNU6-8_ENSACOG00000009282	CTCTCAGGCACGGCATCGGGCAGCCCGGGCTGGAGGCCCTGAGCGCCGCGGTGGGGAGAAGACCGGCGCCGATACAATTTGCATACATTCCAACCCAGAACCCACTGCGGCAGACACGCAAAAAATAACGTGAAGATTTGGGCGATTTTGGTGAAAAGGAAGCGTTCGAACACCCTCAGAGGCTTTTTAGAATAGGGAAATGTAGAGAAAAGGCCATAATACAGATTGCATATAGTCACCCTGTCATCACAAGTTCTAACTTTTAGGACCTTAAATACCGCTGTGGTAACACGCAAACCC	TTATATAGTGAGGTCTCGGTGCCTCTCAGGCACGGCATCGGGCAGCCCGGGCTGGAGGCCCTGAGCGCCGCGGTGGGGAGAAGACCGGCGCCGATACAATTTGCATACATTCCAACCCAGAACCCACTGCGGCAGACACGCAAAAAATAACGTGAAGATTTGGGCGATTTTGGTGAAAAGGAAGCGTTCGAACACCCTCAGAGGCTTTTTAGAATAGGGAAATGTAGAGAAAAGGCCATAATACAGATTGCATATAGTCACCCTGTCATCACAAGTTCTAACTTTTAGGACCTTAAATACCGCTGTGGTAACACGCAAACCCGGCCCAGACTGAGCACGTGAGTTTTAGAGCTAGAAATAGCAAGTTAAAATAAGGCTAGTCCGTTATCAACTTGAAAA…	0.43	0.36	0.84	0.21	0.614878	Evolutionarily_Diversified	FALSE	FALSE
Nomascus_leucogenys_U6_ENSNLEG00000029709	TCCCATCGCTCCTCAGGGATGAAACAGGATGGGATATTCACTGATTATTCAGTGTCATACGGCAGAGCAACAAGCCTGGTAACCAGGCTTTCTCATCCCTAGTTGAAAAAGCAAGGCCTTTTCCTTTGTGTATTTTAGAGGGAAATCAAGGAATTTTTAAAATTCCTCCTCAAAACAATGGCTGGCTTGGAAGGCCATTGTCTTCCCGCAGAATGCTGTTTTATTTTCAGTGGAGGCGGGGATTATTACTCGCACCTTTGTCTTTGCATTCTATATGTAAGATTTCTAATCTCCACATCCTCCGCTTGTGTTTTCCCACCCCACCCATGCAGGCAGAGGGAAGCCCTGGTCCCACGAAAGCACAAATCATTTCCTCAGAAAGATTAACCAGAAACAGCA…	TAGTGAGGTCTCGGTGCTCCCATCGCTCCTCAGGGATGAAACAGGATGGGATATTCACTGATTATTCAGTGTCATACGGCAGAGCAACAAGCCTGGTAACCAGGCTTTCTCATCCCTAGTTGAAAAAGCAAGGCCTTTTCCTTTGTGTATTTTAGAGGGAAATCAAGGAATTTTTAAAATTCCTCCTCAAAACAATGGCTGGCTTGGAAGGCCATTGTCTTCCCGCAGAATGCTGTTTTATTTTCAGTGGAGGCGGGGATTATTACTCGCACCTTTGTCTTTGCATTCTATATGTAAGATTTCTAATCTCCACATCCTCCGCTTGTGTTTTCCCACCCCACCCATGCAGGCAGAGGGAAGCCCTGGTCCCACGAAAGCACAAATCATTTCCTCAGAAAG…	0.04	0.08	0.07	0.75	0.364492	Evolutionarily_Diversified	FALSE	FALSE
Panthera_leo_RNU6-9_ENSPLOG00000018148	GTAGACCCGGATTTGAAGGGCTATCCAATAAAAGGGAATTTATTTTGCCTAGCTCCGGAGAATGAAAGTCAGGCCAATAGATACATGTAGCCGGAAAACAGATTGTTACGCCAGTAGGTAAGAGCTTTCTGAGCGATAGAGCTCATCGCTGGTAGAACGGGCATTGTTGGAAATGGGAAGCAGAGGCCGGCTGAGGGGTGGTCAGAGTGGGTGCGGAGTGGACTAGATGCTCCCCAACGCCCCTTGGCACTTGCGGGGTATGTTTTAACCCGGCAGGGTCTTGTGCCTTTCATTAATTGCCATGTCCTCAGCACCTAGGACAGTGCCTGACACACAGTAGGGTCGCGGTGGATCTGCAGGGTGAGAGGAGAGTGCTTTGCGGAGGAGGTGGTGCCATTT…	TAGTGAGGTCTCGGTGCGTAGACCCGGATTTGAAGGGCTATCCAATAAAAGGGAATTTATTTTGCCTAGCTCCGGAGAATGAAAGTCAGGCCAATAGATACATGTAGCCGGAAAACAGATTGTTACGCCAGTAGGTAAGAGCTTTCTGAGCGATAGAGCTCATCGCTGGTAGAACGGGCATTGTTGGAAATGGGAAGCAGAGGCCGGCTGAGGGGTGGTCAGAGTGGGTGCGGAGTGGACTAGATGCTCCCCAACGCCCCTTGGCACTTGCGGGGTATGTTTTAACCCGGCAGGGTCTTGTGCCTTTCATTAATTGCCATGTCCTCAGCACCTAGGACAGTGCCTGACACACAGTAGGGTCGCGGTGGATCTGCAGGGTGAGAGGAGAGTGCTTTGCGG…	0.16	0.18	0.55	0.14	0.34425	Evolutionarily_Diversified	FALSE	FALSE
Panthera_pardus_RNU6-9_ENSPPRG00000018146	GGTGGAAAAGTAATAAATACATTGCCAGGGGAGAGTCTGGTAACATCATCTAGAGTCTTATAAGTGTGCATTCCCTTTGATCCAGTAATTATATTTCTATGAGTTTATTGTAAGGAAATAATCAGGGGTATGTAAAGATTTATGTACGCGAATAATCATTTAGTATTGTTTGTACACGTGAAAAACTGTAGAAGTCCAAGAATTTAGGGACTGGCTGAACAAATTTGTACACGTAAAATCATTAAATGCCATTACATCCCCACAGAATTAAAAATGATTATCTATTTAAATTTACCTGGA	TTATATAGTGAGGTCTCGGTGCGGTGGAAAAGTAATAAATACATTGCCAGGGGAGAGTCTGGTAACATCATCTAGAGTCTTATAAGTGTGCATTCCCTTTGATCCAGTAATTATATTTCTATGAGTTTATTGTAAGGAAATAATCAGGGGTATGTAAAGATTTATGTACGCGAATAATCATTTAGTATTGTTTGTACACGTGAAAAACTGTAGAAGTCCAAGAATTTAGGGACTGGCTGAACAAATTTGTACACGTAAAATCATTAAATGCCATTACATCCCCACAGAATTAAAAATGATTATCTATTTAAATTTACCTGGAGGCCCAGACTGAGCACGTGAGTTTTAGAGCTAGAAATAGCAAGTTAAAATAAGGCTAGTCCGTTATCAACTTGAAAA…	0.27	0.31	0.29	0.39	0.79995	Evolutionarily_Diversified	FALSE	FALSE
Balaenoptera_musculus_RNU6-9_ENSBMSG00010017245	GTGGGTTCGAGCCCTGGTCTGGGAAGATCCCACATGCCACGGAGCAACCAGGCCCGTGAGCCACAATTACTGAGCCTGTGCGTCTGGAGCTTGTGCTCCGCAACGGGAGAGGCCGCGATGGTGAGAGGCCCGCGCACCGCGATGAAGGGTGGCCCCCACTTGCCGTAACTAGGGAAAGCCCTCGCACAGAAGCGTAAGACCCAACACAGCCATAAAGAAAAAAAAAAAAAGGGCAACTGGCTCTTCTTAAAAAAAAAAGTATGGTATGAGTTGTATCTCAGTAAAGCTGTT	TTATATAGTGAGGTCTCGGTGCGTGGGTTCGAGCCCTGGTCTGGGAAGATCCCACATGCCACGGAGCAACCAGGCCCGTGAGCCACAATTACTGAGCCTGTGCGTCTGGAGCTTGTGCTCCGCAACGGGAGAGGCCGCGATGGTGAGAGGCCCGCGCACCGCGATGAAGGGTGGCCCCCACTTGCCGTAACTAGGGAAAGCCCTCGCACAGAAGCGTAAGACCCAACACAGCCATAAAGAAAAAAAAAAAAAGGGCAACTGGCTCTTCTTAAAAAAAAAAGTATGGTATGAGTTGTATCTCAGTAAAGCTGTTGGCCCAGACTGAGCACGTGAGTTTTAGAGCTAGAAATAGCAAGTTAAAATAAGGCTAGTCCGTTATCAACTTGAAAAAGTGGGACC…	0.19	0.19	0.33	0.22	0.373078	Evolutionarily_Diversified	FALSE	FALSE
Podarcis_muralis_RNU6-9_ENSPMRG00000006903	GTTGTCCTGGAGGCTTCCCAAAGTCTAATCCTGGCAATCTTTCAGAAACATTTAACTGGACTGTCATTTGGCAGCTATCATCAAGTTGCTGAGGAGAGCTAGGAAATGGGATGAAGAGATTTTAGGAAGACTATCCCAATTGCATGCTACGGCAGTGCCAAGTGTTTTTATTCACTCTGATGATTTAGGATGGGTCACCAGAACATATACATGGCAAACTATCATGCTAAACCATGCATGACCTTCTAGGTGCAATTAGCCGTGCAATTAATAAGCATCTCACTTCATAAGCATGTAGAAACAGTGTCTTATATGATATTCCACATCAATGCATTTTCCCAATCCTATTTTGCTTCAGTTGTGAATTTATTACGTAGCCTTTTGCAAGCCATTCCTTTC…	TAGTGAGGTCTCGGTGCGTTGTCCTGGAGGCTTCCCAAAGTCTAATCCTGGCAATCTTTCAGAAACATTTAACTGGACTGTCATTTGGCAGCTATCATCAAGTTGCTGAGGAGAGCTAGGAAATGGGATGAAGAGATTTTAGGAAGACTATCCCAATTGCATGCTACGGCAGTGCCAAGTGTTTTTATTCACTCTGATGATTTAGGATGGGTCACCAGAACATATACATGGCAAACTATCATGCTAAACCATGCATGACCTTCTAGGTGCAATTAGCCGTGCAATTAATAAGCATCTCACTTCATAAGCATGTAGAAACAGTGTCTTATATGATATTCCACATCAATGCATTTTCCCAATCCTATTTTGCTTCAGTTGTGAATTTATTACGTAGCCTTT…	0.14	0.32	0.14	0.17	0.552265	Evolutionarily_Diversified	FALSE	FALSE
Physeter_catodon_RNU6-9_ENSPCTG00005021670	TAACAATTTGGAGAAAGTCATTTTATTCCCGCAAGGGAGAGACATGCACTAAAAATTAAATGGGCACCAAGAAATCTCTTGAGGAGACTCCCAACTCAGCACCAGAAGATGTTCTTCATTATCAAAACCAGCTGCTAGATGCTTGGCCAAACCGAATATCACAGGCACCCAGGCAAAGAGGGCCCTGAGCGTTCACTGAGTTAGCCTGAAGGAGTTAGCATCTTTTAGCTTTTGCGTCTGGCATGCATGGCTCCAGTTAGAACGGGTTAGAGTTTTACAGTTGGGAAGCGATCTCCCTGCCTAGTCAGGCTTCCCTGTGAGGCAGAACACTTTTCTTCCATTCACTAGGCAAGGCAACCAGCCGTAGAAGAGTTATTAAACAATTAAAAATGTGTTTTT…	TAGTGAGGTCTCGGTGCTAACAATTTGGAGAAAGTCATTTTATTCCCGCAAGGGAGAGACATGCACTAAAAATTAAATGGGCACCAAGAAATCTCTTGAGGAGACTCCCAACTCAGCACCAGAAGATGTTCTTCATTATCAAAACCAGCTGCTAGATGCTTGGCCAAACCGAATATCACAGGCACCCAGGCAAAGAGGGCCCTGAGCGTTCACTGAGTTAGCCTGAAGGAGTTAGCATCTTTTAGCTTTTGCGTCTGGCATGCATGGCTCCAGTTAGAACGGGTTAGAGTTTTACAGTTGGGAAGCGATCTCCCTGCCTAGTCAGGCTTCCCTGTGAGGCAGAACACTTTTCTTCCATTCACTAGGCAAGGCAACCAGCCGTAGAAGAGTTATTAAACA…	0.27	0.13	0.23	0.14	0.269718	Evolutionarily_Diversified	FALSE	FALSE
Salvator_merianae_RNU6-8_ENSSMRG00000000588	CCCATGCAAAAGATCCGCTGGGATAAACGCAGTCAACGATCCTTTCTTTTATAACTTCCGGGAATTCCTGCGTGTTCGAACCCGCGACTTCTCTTTCTATTATTGCAGCAAATCTAGACTTTGAATAAGACTTTCCTAGCCTTCAATCTCTCTCTACCTTGCAAATTTTAATTGCATTGCATTTTCTCTAATTGCACCCGGCAAGCAACGCGCATTTCTACCACCCGTCCCAGCCGTAGCACCACTCGATAACCGGACGTGGATAACCAGGTTACACTCACCTCCTGTTTCCTCCCCTTTGTCGTACAGGGCGCTATTTCCCGTTCAAAGCTCACCTTCTCTTATTTGCATAACAGGAACCGCCTCCTTCCCCATCAGGCAGTGCGGGACAAATTTTCT…	TAGTGAGGTCTCGGTGCCCCATGCAAAAGATCCGCTGGGATAAACGCAGTCAACGATCCTTTCTTTTATAACTTCCGGGAATTCCTGCGTGTTCGAACCCGCGACTTCTCTTTCTATTATTGCAGCAAATCTAGACTTTGAATAAGACTTTCCTAGCCTTCAATCTCTCTCTACCTTGCAAATTTTAATTGCATTGCATTTTCTCTAATTGCACCCGGCAAGCAACGCGCATTTCTACCACCCGTCCCAGCCGTAGCACCACTCGATAACCGGACGTGGATAACCAGGTTACACTCACCTCCTGTTTCCTCCCCTTTGTCGTACAGGGCGCTATTTCCCGTTCAAAGCTCACCTTCTCTTATTTGCATAACAGGAACCGCCTCCTTCCCCATCAGGCAG…	0.11	0.24	0	0	1.43911	Evolutionarily_Diversified	FALSE	FALSE
Capra_hircus_RNU6-9_ENSCHIG00000006050	GGGTTGGAAGTGGGCAACAAGGCAAGAAGGTAGGAGAGAAGCCGAAAACCCGGATGCAGGTTCGCTTCGGAGTGAGGAAGCCCGTAGAGCTTGCGAGTCTGACCTCTGCTTGTGGGGAGGAGGTTGACTGAGGTCCCCGATCTCCTTTATTCCTCCCTGTAACCCCCCGAGCTCAAACGGGTCAAGGGGGAGCTGGTGAGGTGGGATTGGAACCAGGTATCTGACGCCTGTATCGCTCTGGCATGATACTGTCCATATTGAGAACGGATTTATCATATCCCTAGCCCAATCTAGGAAAGGTCAGGGGGGAAAAAAAAACGAATCTCTAGGGGTCCATCACTCACTGTCATTTGGATGATCTGGAAGAAACCAAAAGGCCCTGGCCTGACTAACTGATGG…	TAGTGAGGTCTCGGTGCGGGTTGGAAGTGGGCAACAAGGCAAGAAGGTAGGAGAGAAGCCGAAAACCCGGATGCAGGTTCGCTTCGGAGTGAGGAAGCCCGTAGAGCTTGCGAGTCTGACCTCTGCTTGTGGGGAGGAGGTTGACTGAGGTCCCCGATCTCCTTTATTCCTCCCTGTAACCCCCCGAGCTCAAACGGGTCAAGGGGGAGCTGGTGAGGTGGGATTGGAACCAGGTATCTGACGCCTGTATCGCTCTGGCATGATACTGTCCATATTGAGAACGGATTTATCATATCCCTAGCCCAATCTAGGAAAGGTCAGGGGGGAAAAAAAAACGAATCTCTAGGGGTCCATCACTCACTGTCATTTGGATGATCTGGAAGAAACCAAAAGGCCCTG…	0.02	0.05	0.24	0.05	0.0870991	Evolutionarily_Diversified	FALSE	FALSE
Callorhinchus_milii_RNU6-8_ENSCMIG00000009578	TGCGCCTGCGCCCTGGCCACCCAAAATCCAACATGAGGCTTGAACCCTCTCCCAGTGCGTCACAGCGGCTCATCTGCATAGAGGGCCCCACAATCCCATTCGCGTTAAACACATGAATTTTCATATAAAAACATCAAAAATGAAGAACCGGAGAAGAATGAACCGGAGGGTTCACAAACACGGCGTTGGGCGGCGAACACGGACTCCCACCGTGACACCGACAGGGGACGGCATGCACGGTGACCGTGCAGTGTGGGCCGTGTGGAGGGTATAAATAGCTGTGGGCCGCCCTGTCAGGCT	TTATATAGTGAGGTCTCGGTGCTGCGCCTGCGCCCTGGCCACCCAAAATCCAACATGAGGCTTGAACCCTCTCCCAGTGCGTCACAGCGGCTCATCTGCATAGAGGGCCCCACAATCCCATTCGCGTTAAACACATGAATTTTCATATAAAAACATCAAAAATGAAGAACCGGAGAAGAATGAACCGGAGGGTTCACAAACACGGCGTTGGGCGGCGAACACGGACTCCCACCGTGACACCGACAGGGGACGGCATGCACGGTGACCGTGCAGTGTGGGCCGTGTGGAGGGTATAAATAGCTGTGGGCCGCCCTGTCAGGCTGGCCCAGACTGAGCACGTGAGTTTTAGAGCTAGAAATAGCAAGTTAAAATAAGGCTAGTCCGTTATCAACTTGAAAA…	0.06	0.09	0.16	0.23	0.24413	Evolutionarily_Diversified	FALSE	FALSE
Phocoena_sinus_U6_ENSPSNG00000016082	CTTTTGCTTCTCTGAACACCCAAACAGTTTGTGTTTCTTTCTTGCCATTTAATAATACATTCAACTTTTTACTGTAGTCACCTGTGCACGTATCTATCTCCCCCTTTCCTCAACCCCCAGTAGTCTCCCAGGGCAGGATCTTTGTTTAATCTCTGTATCCCCCACAAGGCCTAAGATACAGTCTTACCCATAGCAGCTGCTCAATAAACATTTGTTGGTTATTTTAAAGTCAGATTTCTAATATTTGAAAACTTTTCCATTATTGTATAGTCAGCCTCTACACTGATTTACAGTTATGATGCTACAGCAAAGTGTGCGACTCATCCTTTCCTGGTATAATGTGGGCTCTACTTATGCTGGTTTTAGTGGCTTGATATTAAAAACATTTAAAAAAAGTGC…	TAGTGAGGTCTCGGTGCCTTTTGCTTCTCTGAACACCCAAACAGTTTGTGTTTCTTTCTTGCCATTTAATAATACATTCAACTTTTTACTGTAGTCACCTGTGCACGTATCTATCTCCCCCTTTCCTCAACCCCCAGTAGTCTCCCAGGGCAGGATCTTTGTTTAATCTCTGTATCCCCCACAAGGCCTAAGATACAGTCTTACCCATAGCAGCTGCTCAATAAACATTTGTTGGTTATTTTAAAGTCAGATTTCTAATATTTGAAAACTTTTCCATTATTGTATAGTCAGCCTCTACACTGATTTACAGTTATGATGCTACAGCAAAGTGTGCGACTCATCCTTTCCTGGTATAATGTGGGCTCTACTTATGCTGGTTTTAGTGGCTTGATATTAAAA…	0.12	0.23	0.14	0.2	0.327888	Evolutionarily_Diversified	FALSE	FALSE
Microcebus_murinus_RNU6-8_ENSMICG00000048121	TGGTCTGAGATCACAATCACCCTTTAAACCACCACTTTGCACTATGGGCACTTGGGGTCAACCCTGGACCTATGGTCAAGTTAAGTCTTTTCCATTCTGTGCTTGGTCTGTTAATATTTTGAAGATGAAAATAAAAGCCTTTATAGTAAGCAGTTTCCCTTTATTCACATGGAAGTTCGTAACATCAGCCTTAGAGTAGAAAAACCTTGGTGTGAATCTCGGCTTTTCACCCAATAGTTAGAACAAGTCATTTAACCTCCCTGAGCTTCAGTTTCTTCACCTATAAAATAAGGATAATAT	TTATATAGTGAGGTCTCGGTGCTGGTCTGAGATCACAATCACCCTTTAAACCACCACTTTGCACTATGGGCACTTGGGGTCAACCCTGGACCTATGGTCAAGTTAAGTCTTTTCCATTCTGTGCTTGGTCTGTTAATATTTTGAAGATGAAAATAAAAGCCTTTATAGTAAGCAGTTTCCCTTTATTCACATGGAAGTTCGTAACATCAGCCTTAGAGTAGAAAAACCTTGGTGTGAATCTCGGCTTTTCACCCAATAGTTAGAACAAGTCATTTAACCTCCCTGAGCTTCAGTTTCTTCACCTATAAAATAAGGATAATATGGCCCAGACTGAGCACGTGAGTTTTAGAGCTAGAAATAGCAAGTTAAAATAAGGCTAGTCCGTTATCAACTTGAAAA…	0.14	0	0.04	0.07	0.0648927	Evolutionarily_Diversified	FALSE	FALSE
Panthera_pardus_RNU6-9_ENSPPRG00000016587	CAGAGAGAGACACAGCATGAGCAGGGAAGGGGCAGAGAGAGAGGGAGACACAGAATGTGAAGCAGGCTCCAGGCTCTGAGCTGTCAGCACAGAGCCCGACGCGGGGCTCGAACTCACGAACTGTGAGATCGTGACCTGAGCCGAAGTCGGATGCTTAACCGACTGAGCCACCCAGGCGCCCCTATTACGTTTTAATTGTGTTGAGAGTCCTCAAAATAATCCTGTATACAAAGTATGTGGGTTTGTCTTTTATTATTACTTTAAAAAATTGCAGTTCCCCTTTTTTCTTAATGCTGACTCTGAATCAGTATTGCAAATAACTAGATGTGTTTGTGTGTACATATGGATATATACACAGGTGATATGTTGACCTGTATTTTTTTCATAATTACTATAATC…	TAGTGAGGTCTCGGTGCCAGAGAGAGACACAGCATGAGCAGGGAAGGGGCAGAGAGAGAGGGAGACACAGAATGTGAAGCAGGCTCCAGGCTCTGAGCTGTCAGCACAGAGCCCGACGCGGGGCTCGAACTCACGAACTGTGAGATCGTGACCTGAGCCGAAGTCGGATGCTTAACCGACTGAGCCACCCAGGCGCCCCTATTACGTTTTAATTGTGTTGAGAGTCCTCAAAATAATCCTGTATACAAAGTATGTGGGTTTGTCTTTTATTATTACTTTAAAAAATTGCAGTTCCCCTTTTTTCTTAATGCTGACTCTGAATCAGTATTGCAAATAACTAGATGTGTTTGTGTGTACATATGGATATATACACAGGTGATATGTTGACCTGTATTTTTT…	0.07	0.11	0.09	0.13	0.357602	Evolutionarily_Diversified	FALSE	FALSE
Rhinolophus_ferrumequinum_RNU6-2_ENSRFEG00010005089	CATCATAGGAATACCAGAAGGTGAGGAGAGGAAGCAAGGGATTGAGAACATATTTGAAGTAATAATGTCCGAAAACTTCCCCAACCTGATGAAGAAAACCAACATACAAGCCCAGGAAGTGCAGAGAGTTCCAACCAGGATAAACCCAAACAGGTCCACACCAAGACACATTATACTTAAAATGGCAAAGCTTAAAGACAAACAGTGTATCCTAAAAGCAGCAAGAGAAAGACAGAGGGTTACATACAAGGGAACTCCCATAAGACTATCAAATGACTTTTCTACAGAAACATTGAAGGCCAGGAGGGAGTGGCAGGAGATACTCAAAGTGATGGAAAACAAAGGCCTACAACCTAGATTGCTTTATTCAGCAAGGCTATCATTTAAAGTTGATGGACA…	TAGTGAGGTCTCGGTGCCATCATAGGAATACCAGAAGGTGAGGAGAGGAAGCAAGGGATTGAGAACATATTTGAAGTAATAATGTCCGAAAACTTCCCCAACCTGATGAAGAAAACCAACATACAAGCCCAGGAAGTGCAGAGAGTTCCAACCAGGATAAACCCAAACAGGTCCACACCAAGACACATTATACTTAAAATGGCAAAGCTTAAAGACAAACAGTGTATCCTAAAAGCAGCAAGAGAAAGACAGAGGGTTACATACAAGGGAACTCCCATAAGACTATCAAATGACTTTTCTACAGAAACATTGAAGGCCAGGAGGGAGTGGCAGGAGATACTCAAAGTGATGGAAAACAAAGGCCTACAACCTAGATTGCTTTATTCAGCAAGGCTATCA…	0	0	0	0.12	0.0363629	Evolutionarily_Diversified	FALSE	FALSE
Balaenoptera_musculus_RNU6-9_ENSBMSG00010018879	CTAGAGCCCACGAGCCACAACTACGGAGCCCGCGTGCCACAACTACTGAAGCCCGTGCACCCAGAGCCCGTGCTCCGCAACAAGAGAAGCCACCGCAAGGAGAAGCCCGCACACCGCAACGAAGAGTAGCCCCCGCTCGCCAACTAGAGAAAGCCCACACACAGCAACGAAGACCCAACGCAGCCAAAAAAAAAAAAAGAGAGAGAGAGAGCTCAAATAATGAGGTTTACACCAGTTACATACAAGGATCCTGCATATCTCAAAGACCCTAAAGTTTGTAACATCAAAAACAGGGAGTAT	TTATATAGTGAGGTCTCGGTGCCTAGAGCCCACGAGCCACAACTACGGAGCCCGCGTGCCACAACTACTGAAGCCCGTGCACCCAGAGCCCGTGCTCCGCAACAAGAGAAGCCACCGCAAGGAGAAGCCCGCACACCGCAACGAAGAGTAGCCCCCGCTCGCCAACTAGAGAAAGCCCACACACAGCAACGAAGACCCAACGCAGCCAAAAAAAAAAAAAGAGAGAGAGAGAGCTCAAATAATGAGGTTTACACCAGTTACATACAAGGATCCTGCATATCTCAAAGACCCTAAAGTTTGTAACATCAAAAACAGGGAGTATGGCCCAGACTGAGCACGTGAGTTTTAGAGCTAGAAATAGCAAGTTAAAATAAGGCTAGTCCGTTATCAACTTGAAAA…	0.03	0.03	0.02	0.11	0.103597	Evolutionarily_Diversified	FALSE	FALSE
Rattus_norvegicus_RNU6-9_ENSRNOG00000059030	AGAGTGAGAGTAGGTTGTGCTTGACCTCATTTTCCATGCAGGGTTGGGAGTTGTGTATATGGGGAAGGACTTCCTCCAACCCTTCCATTGAGTCATAGGGCCCTTTTGCTCTTCTCTATACCCCTCTCCCCCATTTGCTGCCATCCGGGGCCCACCATTCACATGGGGTGCTGTGAAGACTTACCCTGGACTCCAATAGTGACATCCCCGACTGTCTCTGGAGCTGTAGACCCCTTGTCTGGTGACCACCCCAGGTGGCCATGACCCTTCCCGGGAGCCTGCAGTGTTTTTGTTGGTGCTGCCCGCTGGCCTGGAATTTGGCTAGGAGATGCCTTGAGCAGCTGTGAGTACTTCCTGAATCCCTTCCTCCAATTGTGATTGAAGGCCTCTGACCTACAG…	TAGTGAGGTCTCGGTGCAGAGTGAGAGTAGGTTGTGCTTGACCTCATTTTCCATGCAGGGTTGGGAGTTGTGTATATGGGGAAGGACTTCCTCCAACCCTTCCATTGAGTCATAGGGCCCTTTTGCTCTTCTCTATACCCCTCTCCCCCATTTGCTGCCATCCGGGGCCCACCATTCACATGGGGTGCTGTGAAGACTTACCCTGGACTCCAATAGTGACATCCCCGACTGTCTCTGGAGCTGTAGACCCCTTGTCTGGTGACCACCCCAGGTGGCCATGACCCTTCCCGGGAGCCTGCAGTGTTTTTGTTGGTGCTGCCCGCTGGCCTGGAATTTGGCTAGGAGATGCCTTGAGCAGCTGTGAGTACTTCCTGAATCCCTTCCTCCAATTGTGATTGA…	0.05	0.06	0.11	0.08	0.284623	Evolutionarily_Diversified	FALSE	FALSE
Erpetoichthys_calabaricus_RNU6-9_ENSECRG00000000569	TGGCCTCCACACCAACACATTTGTGTCACTTACTTTACATGTAAGGCGCGTTATTTGAACCAGATAACCTTCCACAACACCCCTGATTTCAACCACAGTGCAACCGAACGTATCAGGTAACATCGCTACAGTAAAATACAAAGCGACAAGGTGATGATGCTCCGATTTGGAGCGTGGAGGTCCGCCCAGACACGGCGATCAGGTGACGCCGATGTCACGTGACTCTGACGCCACCAAAGGGGGACGCCTAAAGCAGCCTAACGAGTCGGGCCGCGATGACGAGTTTGTCACCTTCGGAAAACGAGTTTCTACTGGTTGCCCGAACCGAAAGTCGCATATCATTTGCATCCACCCTAAAAAGACTTGTGAAAACTAGAATATCTAACAGTCATCAAACGA…	TAGTGAGGTCTCGGTGCTGGCCTCCACACCAACACATTTGTGTCACTTACTTTACATGTAAGGCGCGTTATTTGAACCAGATAACCTTCCACAACACCCCTGATTTCAACCACAGTGCAACCGAACGTATCAGGTAACATCGCTACAGTAAAATACAAAGCGACAAGGTGATGATGCTCCGATTTGGAGCGTGGAGGTCCGCCCAGACACGGCGATCAGGTGACGCCGATGTCACGTGACTCTGACGCCACCAAAGGGGGACGCCTAAAGCAGCCTAACGAGTCGGGCCGCGATGACGAGTTTGTCACCTTCGGAAAACGAGTTTCTACTGGTTGCCCGAACCGAAAGTCGCATATCATTTGCATCCACCCTAAAAAGACTTGTGAAAACTAGAATATC…	0.05	0.02	0	0.09	0.223412	Evolutionarily_Diversified	FALSE	FALSE
Canis_lupus_familiaris_RNU6-9_ENSCAFG00040017513	AGGCAGAGACACAGGCAGAGGGAGAAGCAGGCTCCATGCAAGGAGCCCGATGTGGGGCTTGAAACCCAGGAATCTGGGATCATGGCCTGAGCCAAAGGCAGAGGCTCAACCGCTGAGCCACCCAGGCATCCCTTCTTTTAACCTTTTTGATGTTCATCTATCCCAAGGTAGGGTGACCAGTGGGGATTACAGGGTGGAATAGCTGGGGCATTGGTTAGATGTGGCACAGAGCTCTGGGTTTCCTCATTACTAAAAGATAATCAGCTCTCCAGTGCATTGAGCTAAATTCTTATCCAGAGAAAGTAATAAGCCCTTGGAGAAGGAGTAAGTCTCCTTTTCTAGAGGGTGACTGCCTCTTAAACATAACTCTATTAAGCCTCTGCCTAGAACTCTGGAGAA…	TAGTGAGGTCTCGGTGCAGGCAGAGACACAGGCAGAGGGAGAAGCAGGCTCCATGCAAGGAGCCCGATGTGGGGCTTGAAACCCAGGAATCTGGGATCATGGCCTGAGCCAAAGGCAGAGGCTCAACCGCTGAGCCACCCAGGCATCCCTTCTTTTAACCTTTTTGATGTTCATCTATCCCAAGGTAGGGTGACCAGTGGGGATTACAGGGTGGAATAGCTGGGGCATTGGTTAGATGTGGCACAGAGCTCTGGGTTTCCTCATTACTAAAAGATAATCAGCTCTCCAGTGCATTGAGCTAAATTCTTATCCAGAGAAAGTAATAAGCCCTTGGAGAAGGAGTAAGTCTCCTTTTCTAGAGGGTGACTGCCTCTTAAACATAACTCTATTAAGCCTCTG…	0.02	0.09	0.04	0.02	0.130095	Evolutionarily_Diversified	FALSE	FALSE
Esox_lucius_RNU6-8_ENSELUG00000025124	TTCAGAAATAATTCATCCTAATTAAGCAAATGTATGTAAACCTGTGACACGGTTGAGACTTAAGCATTCTAAGTTGGCTTAGCCTAAACATGTGAAAGGAAGTTTGTTTGGTCTTGAACGGTTCAAGGAACACAAATATGTAATTTTTGGAGTAAATGTTTTTAGTTTGCCAGCCTTGCCCTCAGCCATCTCTTGCATGGTTTTCCTTTTCTGTTTCAGTACCTCCATGGTAAGGCCATGTGCCAGAGTGGAAATGGCTGTGTAATGACTGGGGGAGGGGAAAGAGAAACCTGACCAAAGCAGAGTGCCTGGGTGGGGTTTGGGATGCACTTTTCTTCTACCCAATCAACAACAAAGGCTGACTGGTACATCTGCATAACAACCAGCACGCACTGCAAA…	TAGTGAGGTCTCGGTGCTTCAGAAATAATTCATCCTAATTAAGCAAATGTATGTAAACCTGTGACACGGTTGAGACTTAAGCATTCTAAGTTGGCTTAGCCTAAACATGTGAAAGGAAGTTTGTTTGGTCTTGAACGGTTCAAGGAACACAAATATGTAATTTTTGGAGTAAATGTTTTTAGTTTGCCAGCCTTGCCCTCAGCCATCTCTTGCATGGTTTTCCTTTTCTGTTTCAGTACCTCCATGGTAAGGCCATGTGCCAGAGTGGAAATGGCTGTGTAATGACTGGGGGAGGGGAAAGAGAAACCTGACCAAAGCAGAGTGCCTGGGTGGGGTTTGGGATGCACTTTTCTTCTACCCAATCAACAACAAAGGCTGACTGGTACATCTGCATAACAA…	0.05	0.08	0.09	0.06	0.0744749	Evolutionarily_Diversified	FALSE	FALSE
Equus_caballus_RNU6-2_ENSECAG00000039713	GAGAAATGACTACAATACTTTCATACTAGAATAAAATTATGATACATCTAAATGTACCATTGTGGCAGGTATGTTTAAAATCTCATTTTTTAAAAAAAAAGAAGAATTAAGAATTTTTGTAGAGTTTAATCTAAATTCCTAGGATATCCTGTATGGGGCTCAACTAAAATTCTAGTGGGAAGCAGATTCCAGATAAAAATAAAACATACTTTAATATACTAATCCCTGAACAACAAAAAATACACAATGCATTCCAAAAGTAATGGCAGTAACAGTGAGTGGAAACCTGGGGCAAAAGCAAATATAATGACCATTAGTACAATACTACTGGTACTGAAGAAGGTACAACACATGTTTGCTTAGTTGTCCCAGTTTCAGAAACTGAGTCCTGGGGTCATG…	TAGTGAGGTCTCGGTGCGAGAAATGACTACAATACTTTCATACTAGAATAAAATTATGATACATCTAAATGTACCATTGTGGCAGGTATGTTTAAAATCTCATTTTTTAAAAAAAAAGAAGAATTAAGAATTTTTGTAGAGTTTAATCTAAATTCCTAGGATATCCTGTATGGGGCTCAACTAAAATTCTAGTGGGAAGCAGATTCCAGATAAAAATAAAACATACTTTAATATACTAATCCCTGAACAACAAAAAATACACAATGCATTCCAAAAGTAATGGCAGTAACAGTGAGTGGAAACCTGGGGCAAAAGCAAATATAATGACCATTAGTACAATACTACTGGTACTGAAGAAGGTACAACACATGTTTGCTTAGTTGTCCCAGTTTCAGAAAC…	0.04	0.05	0.08	0.04	0.103427	Evolutionarily_Diversified	FALSE	FALSE
Anolis_carolinensis_RNU6-9_ENSACAG00000019134	TACTCAAGGGATAGGTTTTTAAGCTCCTTCCTCTGGAATATACCTGGAACTATATGGACCCAAGTCATATAGGGATTTATAGGTCATGATCAACATAGCGAATTGCCCAGATATACACCAGTAGCCAAGGAAACAGTTTTAACAAGGCCATTAAATGCTCCTTGTAAGTGGCTCTGGTCAGCATTTTGGATCTGCTGAAGCTGCCAAACAGTTTCTATGGGACGTTCCACATAAAGTGTATTAGAGTAGTCCAAAATGGATGTAATTGAGGCATGTGCGCCCAAGTGTGTCTTGAGTCCTCACTATTGGCATTTGAATTCTCCAACAATGGTAGTTGGAAAACATCCTCCATTGTTCTTAAGGATGCCCAGTATACCTTCTACTTGCCTCTGAGACTTT…	TAGTGAGGTCTCGGTGCTACTCAAGGGATAGGTTTTTAAGCTCCTTCCTCTGGAATATACCTGGAACTATATGGACCCAAGTCATATAGGGATTTATAGGTCATGATCAACATAGCGAATTGCCCAGATATACACCAGTAGCCAAGGAAACAGTTTTAACAAGGCCATTAAATGCTCCTTGTAAGTGGCTCTGGTCAGCATTTTGGATCTGCTGAAGCTGCCAAACAGTTTCTATGGGACGTTCCACATAAAGTGTATTAGAGTAGTCCAAAATGGATGTAATTGAGGCATGTGCGCCCAAGTGTGTCTTGAGTCCTCACTATTGGCATTTGAATTCTCCAACAATGGTAGTTGGAAAACATCCTCCATTGTTCTTAAGGATGCCCAGTATACCTTCTA…	0.07	0.05	0.02	0.07	0.154449	Evolutionarily_Diversified	FALSE	FALSE
Meleagris_gallopavo_RNU6-2_ENSMGAG00000017138	CTGCTTGTTACACGTCCCCTATGGCGGCACTTAGAAAAGCACTCGTCCCGCCGCCCAACGCCTCGATTTCAGCCGCTGCTGCTCAAACCTGACCAACCCCCTCCTCCCCACACCCCGCTGCCGTGCAGCTCTCCCACGAATTGAGCGCCGCAGCAGCTGCTGCGTGCGCTGTGCAGACACCTGACAAAACGACGCGAGACTTAAAGCATCGGGATACCGCTGCGGATAACGAATTACAAACTCCCGATGTACTGCCGCAAGAAACAGCGACGACTCTGAAGAACCGAGCGCTGCTGGCCTTAAAGTCCTACTAAAACTAAAGAAACGAAGCCACACGGGGCCCCCGAGCCTGCACAGCAGCGGACAGCCCGCCCTCCCGCCCCACAGTGCTGCGCGCAC…	TAGTGAGGTCTCGGTGCCTGCTTGTTACACGTCCCCTATGGCGGCACTTAGAAAAGCACTCGTCCCGCCGCCCAACGCCTCGATTTCAGCCGCTGCTGCTCAAACCTGACCAACCCCCTCCTCCCCACACCCCGCTGCCGTGCAGCTCTCCCACGAATTGAGCGCCGCAGCAGCTGCTGCGTGCGCTGTGCAGACACCTGACAAAACGACGCGAGACTTAAAGCATCGGGATACCGCTGCGGATAACGAATTACAAACTCCCGATGTACTGCCGCAAGAAACAGCGACGACTCTGAAGAACCGAGCGCTGCTGGCCTTAAAGTCCTACTAAAACTAAAGAAACGAAGCCACACGGGGCCCCCGAGCCTGCACAGCAGCGGACAGCCCGCCCTCCCGCCC…	0.07	0.06	0	0.01	0.106855	Evolutionarily_Diversified	FALSE	FALSE
Bos_grunniens_U6_ENSBGRG00000005310	GCCCATTCTTGGGGAGTGCAGATGAATTTGGGTAAATCTCTCCTAGTTCTCTGGAGAAGGAAATGGCAACCCACTCCAGTATTCTTGCCTGGAGAATCCCAGGGACGGAGGAGCCTGGTGGGCTGCCGTCTATGGGCTCTCACAGAGTCGGACACGACTGAAGCGACTTAGCAGCTCCTAGTTCTCGAATCTGCTGTATTGGTTGAGATTCTGAGTTTTATTTGGCGGTGGAGGAGGTTCCTGCCCCATCCCAGTAGGAAAGATACTGGCGAGGGGCCCAGGTGAAACATCCGGGGCATACCCACTCATGGTCTAGACACTGAGTGGGGCTTGGTTGAAAGATACTGAGAAATCCCCACCCAGGCAAAAGATACTGGGTGGGGGGCTGGCTGGAAGATG…	TAGTGAGGTCTCGGTGCGCCCATTCTTGGGGAGTGCAGATGAATTTGGGTAAATCTCTCCTAGTTCTCTGGAGAAGGAAATGGCAACCCACTCCAGTATTCTTGCCTGGAGAATCCCAGGGACGGAGGAGCCTGGTGGGCTGCCGTCTATGGGCTCTCACAGAGTCGGACACGACTGAAGCGACTTAGCAGCTCCTAGTTCTCGAATCTGCTGTATTGGTTGAGATTCTGAGTTTTATTTGGCGGTGGAGGAGGTTCCTGCCCCATCCCAGTAGGAAAGATACTGGCGAGGGGCCCAGGTGAAACATCCGGGGCATACCCACTCATGGTCTAGACACTGAGTGGGGCTTGGTTGAAAGATACTGAGAAATCCCCACCCAGGCAAAAGATACTGGGTGGG…	0.04	0.07	0.05	0.06	0.140334	Evolutionarily_Diversified	FALSE	FALSE
Salmo_salar_RNU6-8_ENSSSAG00000001052	GAGCAACTCAAACCAGCAGGGGGAGGAGTCCAAAAGCTTATTACACTACATTTTAGTCTAGAATCATTCCTTAAAATAATCAATTAAATGTCTCTACATCTATCACTAAAGTCAAAATGTCACAAAACAGCAGTTTTTACAGTTGATCACTTTCTTTCTTACCACATAAGGTACAAGATTTTAAAATCCCCATGTTAGGGTATTGTTGTCGTAGGCTTCCTGCTACGTCTGTGTGTGAGGACCTTTTGTGAATGCAGCCCCAGAGCGTGTCGGGTTTCAGTGATTGGGTGGGGTTTTGTGCGAAGGCTTTTGTTACGTCGTTATGTTCTACCCTATCAAGGTCCTAGACGGGACAGTGTACTTGCATATCACCCAGCATACATTGCAACTTTCTGAGGC…	TAGTGAGGTCTCGGTGCGAGCAACTCAAACCAGCAGGGGGAGGAGTCCAAAAGCTTATTACACTACATTTTAGTCTAGAATCATTCCTTAAAATAATCAATTAAATGTCTCTACATCTATCACTAAAGTCAAAATGTCACAAAACAGCAGTTTTTACAGTTGATCACTTTCTTTCTTACCACATAAGGTACAAGATTTTAAAATCCCCATGTTAGGGTATTGTTGTCGTAGGCTTCCTGCTACGTCTGTGTGTGAGGACCTTTTGTGAATGCAGCCCCAGAGCGTGTCGGGTTTCAGTGATTGGGTGGGGTTTTGTGCGAAGGCTTTTGTTACGTCGTTATGTTCTACCCTATCAAGGTCCTAGACGGGACAGTGTACTTGCATATCACCCAGCATACA…	0.01	0.02	0.04	0.06	0.0625275	Evolutionarily_Diversified	FALSE	FALSE
Clupea_harengus_RNU6-8_ENSCHAG00000005131	CTAGATATTATATCTACAACGGAGTATTACGAAAACTGCAGATTAAGATGTGATCGTAGACAGACGAAGTGGCTGAGATGACTTGTAGGCGATTAAACCGGAGAAACTAGATGCAAACTTTGAACGCACTTTTCATTAAAGGGTATGTATACATTCACTAGGTTACTTCTGTATACATAGGCAAAAAGGCTTACACAGGTGAAATACATAGTTGTCTCTACTACACTGACTGAAAAGTCATTTGAAAATATACTTGTTGGTGTGCTCGTATTCTTCCATGTCCGGGTTGTCGACTGGGTGGAGCTGGTCAATGCTATGAACCAATGACTCGACAGGAAAGCACGATATGTGTGTTACCCATAATGCAATGCACCGCTCTTCTAGACCGTATTTTTTTTA…	TAGTGAGGTCTCGGTGCCTAGATATTATATCTACAACGGAGTATTACGAAAACTGCAGATTAAGATGTGATCGTAGACAGACGAAGTGGCTGAGATGACTTGTAGGCGATTAAACCGGAGAAACTAGATGCAAACTTTGAACGCACTTTTCATTAAAGGGTATGTATACATTCACTAGGTTACTTCTGTATACATAGGCAAAAAGGCTTACACAGGTGAAATACATAGTTGTCTCTACTACACTGACTGAAAAGTCATTTGAAAATATACTTGTTGGTGTGCTCGTATTCTTCCATGTCCGGGTTGTCGACTGGGTGGAGCTGGTCAATGCTATGAACCAATGACTCGACAGGAAAGCACGATATGTGTGTTACCCATAATGCAATGCACCGCTCTTCT…	0.02	0.05	0.05	0.04	0.0881365	Evolutionarily_Diversified	FALSE	FALSE
Bos_grunniens_RNU6-9_ENSBGRG00000008949	CTACTCATCAAAGTCATTAAAAAGTTAACCCTGAGGAATAAACGAAGTGGAAGGAATTCTTCCAGGCATCTTGGGGAGTTGTTTCCGCCTCCCAAACAGTCCAGCTTCCAGAGAATTATTGAGACAAAAAAATAAAAAATACTTATGACTCAGGTATTCTTAAAATATTTCCTTTTTGTTCCTCAGTGGCTTTTCAAGTCACCCTCTTATGAATGCACAGCCCTCACACATTTCTACCTGGCAGCACCAAGCTGTTCCTCAGATCTTTGTTTCATAAGGAATTGATGCGACGGTGATTCAAGGTGTCACATACTGTGTGTGTGTCTGTGTGTGTGGATGTGCGTCCTCTTAGCCATGGAGTAGGTAAGTTTAAAATTGAACATGTAAAATATCATGTAT…	TAGTGAGGTCTCGGTGCCTACTCATCAAAGTCATTAAAAAGTTAACCCTGAGGAATAAACGAAGTGGAAGGAATTCTTCCAGGCATCTTGGGGAGTTGTTTCCGCCTCCCAAACAGTCCAGCTTCCAGAGAATTATTGAGACAAAAAAATAAAAAATACTTATGACTCAGGTATTCTTAAAATATTTCCTTTTTGTTCCTCAGTGGCTTTTCAAGTCACCCTCTTATGAATGCACAGCCCTCACACATTTCTACCTGGCAGCACCAAGCTGTTCCTCAGATCTTTGTTTCATAAGGAATTGATGCGACGGTGATTCAAGGTGTCACATACTGTGTGTGTGTCTGTGTGTGTGGATGTGCGTCCTCTTAGCCATGGAGTAGGTAAGTTTAAAATTGAACA…	0.05	0.03	0	0.05	0.165728	Evolutionarily_Diversified	FALSE	FALSE
Rhinolophus_ferrumequinum_RNU6-9_ENSRFEG00010006397	TAGGCATTTGCCAGGACTGCCCAAATGGCACCGGGCCTGGCACACAGACTGAGGGAGGGTAGAGTCCTTGGATCCTGACGTCTGGCTGGCGGGAGGCCACCAGGCTCCGTCTGCATCCCCTGCCTGGGCATGTGGGGCTCAGAAAAGTAGTGGAGCCGGGGAGGGGAAGATTTTGTGACTGTGCCAGCACCACAATTCTGGAGATGTGGGTGGGCACCAAGGAATGTTTGGCATGAGAAACCTGTGTGCCTCACGAGAGGAGGGCAGGCCTCTGTGTGTGCTCCAGATCTGCAAGTCCAGGTGTTGGCCGCTGCCGCCTGTCCCCAGCTACCATTCTCGGGCCTCTGTGAGCTACCTGCGCACATGGCAGTGCTCCCAGGATGCAAGTGCTCTAGAAGG…	TAGTGAGGTCTCGGTGCTAGGCATTTGCCAGGACTGCCCAAATGGCACCGGGCCTGGCACACAGACTGAGGGAGGGTAGAGTCCTTGGATCCTGACGTCTGGCTGGCGGGAGGCCACCAGGCTCCGTCTGCATCCCCTGCCTGGGCATGTGGGGCTCAGAAAAGTAGTGGAGCCGGGGAGGGGAAGATTTTGTGACTGTGCCAGCACCACAATTCTGGAGATGTGGGTGGGCACCAAGGAATGTTTGGCATGAGAAACCTGTGTGCCTCACGAGAGGAGGGCAGGCCTCTGTGTGTGCTCCAGATCTGCAAGTCCAGGTGTTGGCCGCTGCCGCCTGTCCCCAGCTACCATTCTCGGGCCTCTGTGAGCTACCTGCGCACATGGCAGTGCTCCCAGGAT…	0.02	0.04	0	0.04	0.105133	Evolutionarily_Diversified	FALSE	FALSE
Varanus_komodoensis_RNU6-8_ENSVKKG00000007000	CAGCGCCTGGGCGGCGCCGCGGCTCCCGAATCTGCATAGTGGCTACCCGCTTGGCAAAGGGGCAAAAGCCAAAAGAGCGCTTGGACGGGGCGGGCAAATCGCGCATTCGGGGTTCGGGGGCCGAAAAGCGCCGGCGTAATTCTCTCGGTAAACTTCGGACAGCCTTCCTCTAAATTACGAACTGTCGGCTCTAACTTGCAAGTACTTTTCCGCAGTGGGTTTAAGTAGTCTCCGGAGAAGCGGCGAGTTT	TTATATAGTGAGGTCTCGGTGCTTCTACAGCGCCTGGGCGGCGCCGCGGCTCCCGAATCTGCATAGTGGCTACCCGCTTGGCAAAGGGGCAAAAGCCAAAAGAGCGCTTGGACGGGGCGGGCAAATCGCGCATTCGGGGTTCGGGGGCCGAAAAGCGCCGGCGTAATTCTCTCGGTAAACTTCGGACAGCCTTCCTCTAAATTACGAACTGTCGGCTCTAACTTGCAAGTACTTTTCCGCAGTGGGTTTAAGTAGTCTCCGGAGAAGCGGCGAGTTTGGCCCAGACTGAGCACGTGAGTTTTAGAGCTAGAAATAGCAAGTTAAAATAAGGCTAGTCCGTTATCAACTTGAAAAAGTGGGACCGAGTCGGTCCTCTGCCATCAAGCCCCGTGCTCAGTC…	0.03	0.02	0.01	0.02	0.0488789	Evolutionarily_Diversified	FALSE	FALSE
Bos_indicus_x_Bos_taurus_RNU6-9_ENSBIXG00000026637	TCCAATCACGTAATCACAAATGTCACAAAGCATAAATGTTATGTGGAAAAAATGTTTGAAAGCTAGACAGGACTCGAACATGTTGAGTGTGTATTGATGACAAGATGCTCATACAGAATTATGAAGCCAGCACTCAGAATTTCATAACTAGAGTATAGGCATAAAGGACTAAATTAGAAATAATGACCCTATAAGCAGATAGTGACTTATATGCAGAGTACATTATGCAAAATGCCAGGCTGGATGAAGCACAAATTGGAATCAAGATTTCCTGGAGAAACATCAATCACCTCAGATATGCAGATGACACCACCCATATGGCAGAAAGCAAGGAGGAACTAAAGAGACTCTCGATTAAAGTGAAAGAAGACAGTGAAAAGGATGGCTTACAATTCAAAA…	TAGTGAGGTCTCGGTGCTCCAATCACGTAATCACAAATGTCACAAAGCATAAATGTTATGTGGAAAAAATGTTTGAAAGCTAGACAGGACTCGAACATGTTGAGTGTGTATTGATGACAAGATGCTCATACAGAATTATGAAGCCAGCACTCAGAATTTCATAACTAGAGTATAGGCATAAAGGACTAAATTAGAAATAATGACCCTATAAGCAGATAGTGACTTATATGCAGAGTACATTATGCAAAATGCCAGGCTGGATGAAGCACAAATTGGAATCAAGATTTCCTGGAGAAACATCAATCACCTCAGATATGCAGATGACACCACCCATATGGCAGAAAGCAAGGAGGAACTAAAGAGACTCTCGATTAAAGTGAAAGAAGACAGTGAAAAGGA…	0.02	0.02	0.01	0.03	0.119475	Evolutionarily_Diversified	FALSE	FALSE
Phocoena_sinus_U6_ENSPSNG00000017285	TGACACGCTGGCCAGAGGACCAGGATAGTAACTACGTAAACAGGAAGGTTCAACTAGATTTCTTGCAGGTTCTAAAGTGTGAGTGATCTGGTATCATGCTGTGTGGACCTGTTTCAAGGACTTAGAGCACTGCCTGGAGGAAAGGAGATGGATTCACAATCAAGACCCTCAGATCTGAACCCACCTTGGCTACATAAAAGGTCTGGGACGCTAGTGGGTCCCTTCGCATCTCCTGCCTCAGGTTCCTATTCTAAAAGCCGGGACAATGCTGTCTACCCAGCAATGGCGCAAGGATTAAATGTAACAGCCGTATGTTGCCATTCTGGAATCTGGTTTCCCCTTCCGCGTTCTGAAGTCTCCCAAGTCACCCCCTTTCCGTGACTCATATGTTAGGACTCA…	TAGTGAGGTCTCGGTGCTGACACGCTGGCCAGAGGACCAGGATAGTAACTACGTAAACAGGAAGGTTCAACTAGATTTCTTGCAGGTTCTAAAGTGTGAGTGATCTGGTATCATGCTGTGTGGACCTGTTTCAAGGACTTAGAGCACTGCCTGGAGGAAAGGAGATGGATTCACAATCAAGACCCTCAGATCTGAACCCACCTTGGCTACATAAAAGGTCTGGGACGCTAGTGGGTCCCTTCGCATCTCCTGCCTCAGGTTCCTATTCTAAAAGCCGGGACAATGCTGTCTACCCAGCAATGGCGCAAGGATTAAATGTAACAGCCGTATGTTGCCATTCTGGAATCTGGTTTCCCCTTCCGCGTTCTGAAGTCTCCCAAGTCACCCCCTTTCCGTGAC…	0	0.02	0.02	0.01	0.0370165	Evolutionarily_Diversified	FALSE	FALSE
Ornithorhynchus_anatinus_RNU6-8_ENSOANG00000044374	CGGAGCCCCAGATTAAGTTTTGGGGAGAGTATAATACAACAGAGTTGGTAGACCTGTTCCCTTAAGGCATAGAGATGTTAGCCAAAGGTCACCCTTGACCGAGGGCTTGCCCAAGGTCATCAAGAAGACTAGCTTTGCCTGGGACTAGGATCCGGTCCCTCCGACTACCAAACCAGTACACGGTCTACTTAATCACGCCAAATACAGGTTGGAGCGGGGAGAGGCTGGAGGCAGGAAGGTCAGTGAGGACGCTGAAGCAGAGGTAATAGTAATAATGTTGGTATTTGTTAAGCGCTTACTAAGTGCACAGCACTGTTCGTAGCGCTGGGGTAGATCCAGGGTAATCAGGTTGTCCCACGTGAGGGTCCCAGTTAATCCTCATTTTACAGATGAGGGAAC…	TAGTGAGGTCTCGGTGCCGGAGCCCCAGATTAAGTTTTGGGGAGAGTATAATACAACAGAGTTGGTAGACCTGTTCCCTTAAGGCATAGAGATGTTAGCCAAAGGTCACCCTTGACCGAGGGCTTGCCCAAGGTCATCAAGAAGACTAGCTTTGCCTGGGACTAGGATCCGGTCCCTCCGACTACCAAACCAGTACACGGTCTACTTAATCACGCCAAATACAGGTTGGAGCGGGGAGAGGCTGGAGGCAGGAAGGTCAGTGAGGACGCTGAAGCAGAGGTAATAGTAATAATGTTGGTATTTGTTAAGCGCTTACTAAGTGCACAGCACTGTTCGTAGCGCTGGGGTAGATCCAGGGTAATCAGGTTGTCCCACGTGAGGGTCCCAGTTAATCCTCAT…	0	0	0.01	0.01	0.0392923	Evolutionarily_Diversified	FALSE	FALSE
Latimeria_chalumnae_RNU6-8_ENSLACG00000021680	AGGCCAAAATAGGCTTGAGTAGATTAGTAGAGAGAAAGTTAGATGCAGAAAGCTGCAGAAAGGCAATTCTGCTGTGTAATAGCAGAACTGGGTCTGACTCCAAAATGGACTTCGCGTTCTTCTCAAGATGGCCCATTAAATTTGTGAGGTGGTGAGCCTTAAGGGCACACCCCCCCGTGTACATAAATCCAGCTTTGCTTCCTGAGTGAGAATAGAGCTGCGAATGGACCTTGGCGTTGGTTCTGTTGCTCTCTCCGCTGAGTGAGAGGAATGTGGTGAGGGTGTAGAATAGAGCTGCGA	TTATATAGTGAGGTCTCGGTGCAGGCCAAAATAGGCTTGAGTAGATTAGTAGAGAGAAAGTTAGATGCAGAAAGCTGCAGAAAGGCAATTCTGCTGTGTAATAGCAGAACTGGGTCTGACTCCAAAATGGACTTCGCGTTCTTCTCAAGATGGCCCATTAAATTTGTGAGGTGGTGAGCCTTAAGGGCACACCCCCCCGTGTACATAAATCCAGCTTTGCTTCCTGAGTGAGAATAGAGCTGCGAATGGACCTTGGCGTTGGTTCTGTTGCTCTCTCCGCTGAGTGAGAGGAATGTGGTGAGGGTGTAGAATAGAGCTGCGAGGCCCAGACTGAGCACGTGAGTTTTAGAGCTAGAAATAGCAAGTTAAAATAAGGCTAGTCCGTTATCAACTTGAAAA…	0	0	0.01	0	0.0693991	Evolutionarily_Diversified	FALSE	FALSE
Microcebus_murinus_RNU6-9_ENSMICG00000046889	TCCAAGCATCAATTTCTACACAACACCCAGGCCCTTATTAGGGCCTATTAGACCCACCTATTAGACAAAGTAACATTTGCCTCTTTAACAGATACACCCCCAATATTCTGTGGCTTAAACGCAGTAATGGTTTATTTCTCACTCACATAGCATTTCAGTGCAGTGTAACCAGTCATGCAGCTTTTCTCAAAGCAGTGATTCAGAGCCTAGACCCCTTTAATCTGTGGCTGCACTGTCGTCAACATGTAGCTCCCAAAGTATCCTCCAGAGGGCGCCCTCCATTCCAATCCTCCAGGAAAGGAAGAATATGGAGGGCCCAGTGAAAGTTTTCATGAGCCAGGGCTGGACGTGGCCTTTTCCACTTCTCTCTACATTTCACGGGTCATACTCAATCACATG…	TAGTGAGGTCTCGGTGCTCCAAGCATCAATTTCTACACAACACCCAGGCCCTTATTAGGGCCTATTAGACCCACCTATTAGACAAAGTAACATTTGCCTCTTTAACAGATACACCCCCAATATTCTGTGGCTTAAACGCAGTAATGGTTTATTTCTCACTCACATAGCATTTCAGTGCAGTGTAACCAGTCATGCAGCTTTTCTCAAAGCAGTGATTCAGAGCCTAGACCCCTTTAATCTGTGGCTGCACTGTCGTCAACATGTAGCTCCCAAAGTATCCTCCAGAGGGCGCCCTCCATTCCAATCCTCCAGGAAAGGAAGAATATGGAGGGCCCAGTGAAAGTTTTCATGAGCCAGGGCTGGACGTGGCCTTTTCCACTTCTCTCTACATTTCACGGG…	0	0	0	0	0.0479799	Evolutionarily_Diversified	FALSE	FALSE
Terrapene_carolina_triunguis_RNU6-8_ENSTMTG00000016059	CTCTCTCGCCCTGACTTGGAAGCCTCTATCTTCTCTGGGGTATTTATAGCTTAGGGCCCAAGCTCCACCCTGTGCTTGCTTCGGCAGCACATATACTAAAATTGGAACGATACAGAGAAGATTAGCATGGCCCCTGCGCAAGGATGACACGCAAATTCGTGAAGCGTTCCATATTTTCTTTTCCCGCCTCGCTAGTGCTGCTCGCAGGGCCCTCGGCAGCGGGGGAGGCCCAGCTGGGCAAGCAGGCTCCCCGCTTTGCCTCTCGCCTGTCCTGGGAGGGACCCGAGGGGCCTCCGTCGGCGCAGCGGCATCTCCTGCGGCTTGCGCTGGGCAGGCTCCGCGTACCCCACACCCGGCTGCCTCCCAAGCCGGCTCGCGGAGACAAAAGGACCCGCTGCG…	TAGTGAGGTCTCGGTGCTTCTACTCTCTCGCCCTGACTTGGAAGCCTCTATCTTCTCTGGGGTATTTATAGCTTAGGGCCCAAGCTCCACCCTGTGCTTGCTTCGGCAGCACATATACTAAAATTGGAACGATACAGAGAAGATTAGCATGGCCCCTGCGCAAGGATGACACGCAAATTCGTGAAGCGTTCCATATTTTCTTTTCCCGCCTCGCTAGTGCTGCTCGCAGGGCCCTCGGCAGCGGGGGAGGCCCAGCTGGGCAAGCAGGCTCCCCGCTTTGCCTCTCGCCTGTCCTGGGAGGGACCCGAGGGGCCTCCGTCGGCGCAGCGGCATCTCCTGCGGCTTGCGCTGGGCAGGCTCCGCGTACCCCACACCCGGCTGCCTCCCAAGCCGGCTCGC…	0	0	0	0	0	Evolutionarily_Diversified	FALSE	FALSE
Tupaia_belangeri_RNU6-8_ENSTBEG00000018722	TTAAGTAAAGTCCCTGGCACAAGGCCCCAAAGTCACGGAGCTTTTAAATGGCCTCTGTCACGGGAAATGAAATATGATTGACATGGTCCATGTTTTCCTGGAAGGACCCATGCTCGATCCAGGACTCTAGTGACTTAGAAGTTCAGCGGATTCCTAAAGTCCCAGAGAAACGTCGAAAGACATGGCCTACTCCAGGATGGCCCAGTTCTCGTCGCTCCACGCCAGCCGCCCTGACATCGAGGCTCCCGGCATGCCTCACGCGCAAAACGCAGCAGCCTGCGGCCTTGGGCCGGCGACCGGGCCCCTTACCCAGCCTGCCCCGGAAGCTTATTTGCATGTGTTACCCAACACGACAATCGAGGTTCGGTCCGGCCTGGGGGTCTGAGCACTAAATGTGCA…	TAGTGAGGTCTCGGTGCTTCTATTAAGTAAAGTCCCTGGCACAAGGCCCCAAAGTCACGGAGCTTTTAAATGGCCTCTGTCACGGGAAATGAAATATGATTGACATGGTCCATGTTTTCCTGGAAGGACCCATGCTCGATCCAGGACTCTAGTGACTTAGAAGTTCAGCGGATTCCTAAAGTCCCAGAGAAACGTCGAAAGACATGGCCTACTCCAGGATGGCCCAGTTCTCGTCGCTCCACGCCAGCCGCCCTGACATCGAGGCTCCCGGCATGCCTCACGCGCAAAACGCAGCAGCCTGCGGCCTTGGGCCGGCGACCGGGCCCCTTACCCAGCCTGCCCCGGAAGCTTATTTGCATGTGTTACCCAACACGACAATCGAGGTTCGGTCCGGCCTGG…	0	0	0	0	0	Evolutionarily_Diversified	FALSE	FALSE
Cervus_hanglu_yarkandensis_RNU6-2_ENSCHYG00000001013	TATATCACTTCTTTCCAAACACATAATAAACTTGGAAGCTTGTCAACTCATCTATGAGGCTTGCATAATGATATACCAAGACTAAACAAAGCTATCATGGGAAAAGAAAACTATAGATCAATCACTGTTATGAACAAAGATATAAAAATCCTAAATAAAACATTACTAAATTAAATCCATTAATATACTAAGTGAATAATACATCTAAACTAAGTGCGGTTTATCTTTGGAATGCCAAGACATTTCAACATGAGGAAATCTATTAACGTTAATTCATTTGATCAAGAATTAAGAGAGAAAAATCATAACATCATCTTGATAGATTAACAAAATTTAATTCAACAAAGACCCATTTACATTTTAAAAAGCCACTTAACAAAATAAAAATTAAAACAACCC…	TAGTGAGGTCTCGGTGCTATATCACTTCTTTCCAAACACATAATAAACTTGGAAGCTTGTCAACTCATCTATGAGGCTTGCATAATGATATACCAAGACTAAACAAAGCTATCATGGGAAAAGAAAACTATAGATCAATCACTGTTATGAACAAAGATATAAAAATCCTAAATAAAACATTACTAAATTAAATCCATTAATATACTAAGTGAATAATACATCTAAACTAAGTGCGGTTTATCTTTGGAATGCCAAGACATTTCAACATGAGGAAATCTATTAACGTTAATTCATTTGATCAAGAATTAAGAGAGAAAAATCATAACATCATCTTGATAGATTAACAAAATTTAATTCAACAAAGACCCATTTACATTTTAAAAAGCCACTTAACAAAAT…	0	0	0	0	0	Evolutionarily_Diversified	FALSE	FALSE
Microtus_ochrogaster_RNU6-8_ENSMOCG00000005197	CATGCCCCGCGGGCAGAAAGCCGAGAACTCACCGTCCAAACCAGGCGACTAGAGTTGTCCCCTTACCCGGCGTGCATCGGGCGCTCATTTGCATGCGCTCCTCAGGTAAATCACGCAGGTCCACTCAGGCAGCACGACCTCCACTCGGCAACCATGTTTACGAGCCGAGACACAAGACTTTAATAAGAAGACCTCTCTTAAGTCTCTATGCACCCCGGAAACATATTGATAGAAATCACCCTAATGTAAATAGCTAGAAATTAGTGGCCCTTATATAGCTCTTGACTAGACTGGAGATTT	TTATATAGTGAGGTCTCGGTGCCATGCCCCGCGGGCAGAAAGCCGAGAACTCACCGTCCAAACCAGGCGACTAGAGTTGTCCCCTTACCCGGCGTGCATCGGGCGCTCATTTGCATGCGCTCCTCAGGTAAATCACGCAGGTCCACTCAGGCAGCACGACCTCCACTCGGCAACCATGTTTACGAGCCGAGACACAAGACTTTAATAAGAAGACCTCTCTTAAGTCTCTATGCACCCCGGAAACATATTGATAGAAATCACCCTAATGTAAATAGCTAGAAATTAGTGGCCCTTATATAGCTCTTGACTAGACTGGAGATTTGGCCCAGACTGAGCACGTGAGTTTTAGAGCTAGAAATAGCAAGTTAAAATAAGGCTAGTCCGTTATCAACTTGAAAA…	0	0	0	0	0	Evolutionarily_Diversified	FALSE	FALSE
Microtus_ochrogaster_RNU6-9_ENSMOCG00000005016	CTCCAGCCCGTATACTTTTTATTAACTTTCTATCTCAACTCTGAGTCCTCATATTTGAAATCCTAAGAGCCTTGTGCAGTGGTTGCTATACTGGACAACATTACTCTAATTATTCTATCAAGGAAGCTGGTTTCTTTGTTTTTGGAAAGTTATGAATAACTCCTTTTGCAACAATATCTCAATTTCCCTAATGCTAAAATTGGAATAGATTCAAGTACAAATGGTCAAAACTTGGTATATTCTTTATAACTAAGATTTTATTTGTCTAAAAATATCTCTGGAGAGGAATTTAAAATAGGCAGATCTCTTCGAACTCTATAAGGAAGGTATGTTATTTCTGCTCTTTCATTAACCTCTTTACCTATTTAGAAGACTTTAATACTTTGAATCAAGAGGTGG…	TAGTGAGGTCTCGGTGCCTCCAGCCCGTATACTTTTTATTAACTTTCTATCTCAACTCTGAGTCCTCATATTTGAAATCCTAAGAGCCTTGTGCAGTGGTTGCTATACTGGACAACATTACTCTAATTATTCTATCAAGGAAGCTGGTTTCTTTGTTTTTGGAAAGTTATGAATAACTCCTTTTGCAACAATATCTCAATTTCCCTAATGCTAAAATTGGAATAGATTCAAGTACAAATGGTCAAAACTTGGTATATTCTTTATAACTAAGATTTTATTTGTCTAAAAATATCTCTGGAGAGGAATTTAAAATAGGCAGATCTCTTCGAACTCTATAAGGAAGGTATGTTATTTCTGCTCTTTCATTAACCTCTTTACCTATTTAGAAGACTTTAATAC…	0	0	0	0	0	Evolutionarily_Diversified	FALSE	FALSE
Papio_anubis_U6_ENSPANG00000031022	TTGCTGATTAATAATCCACTTACAATTTCTTTGATCAATAATAGTTTAGACTACCTTTAATAAATAGGCCTTCAAACAGAAATGGACAATTGTATAAAAGTTACATAAAAAATTTAAATTTTGCATAAAATTAAGCGAAGATAAAAAAATTTTAATACAGGTTTTTTCTCTTGAACATTGATTTTTCAGACAATGGAGAATCTTCTAGAACCACAAAAAACAGCACTGAATAGTTTCCAGTGATAGAAAGTGTTCATAGTAGTTATGTAGATATAAATTATTATTTCCAAACATTCGTTCATTCTGTTTTGAGTGCCTTGAAAAATGTCACTGGGTTTGGAAATGGTAAGGTCGAAAGGAAATGGATTAAATCCAGGAACAGTTGATGCTGCCCACAAA…	TAGTGAGGTCTCGGTGCTTGCTGATTAATAATCCACTTACAATTTCTTTGATCAATAATAGTTTAGACTACCTTTAATAAATAGGCCTTCAAACAGAAATGGACAATTGTATAAAAGTTACATAAAAAATTTAAATTTTGCATAAAATTAAGCGAAGATAAAAAAATTTTAATACAGGTTTTTTCTCTTGAACATTGATTTTTCAGACAATGGAGAATCTTCTAGAACCACAAAAAACAGCACTGAATAGTTTCCAGTGATAGAAAGTGTTCATAGTAGTTATGTAGATATAAATTATTATTTCCAAACATTCGTTCATTCTGTTTTGAGTGCCTTGAAAAATGTCACTGGGTTTGGAAATGGTAAGGTCGAAAGGAAATGGATTAAATCCAGGAACAG…	0	0	0	0	0	Evolutionarily_Diversified	FALSE	FALSE
Bos_grunniens_U6-2_ENSBGRG00000007371	TGCTTCAGTCATGTCCGACTCTGTGCAACCCCATAGATGGCAGCCCACCAGGCTCCACCGTCACTGGGATTCTCCAGGCAACAACACTGGAGTGGGTTGCCATTTCCTTCTCCAATGCATGAAAGTGAAAAGTGAAAGTGAAGTCGCTCAGTCGTGTCTGACTCTTCACGACCCCATGGACTGCAGCCTACCAGGCTCCTCTGTCCATGGGATTTGCCAGGCAAGAGTACTGGAGTGGGGTGCCATTGCCTTCTCCAGAGTCTACTAGGGACCTTAAAGGATGATGAGTCACTTATATAGCTTCTGTTTCACTCACATATAGGAAAATGTCAGTAAGAATATTTAAACCACTTTTATAGAAGCTACTATAATTTTTTTGAGAAATTTCATTAAATAGAT…	TAGTGAGGTCTCGGTGCTGCTTCAGTCATGTCCGACTCTGTGCAACCCCATAGATGGCAGCCCACCAGGCTCCACCGTCACTGGGATTCTCCAGGCAACAACACTGGAGTGGGTTGCCATTTCCTTCTCCAATGCATGAAAGTGAAAAGTGAAAGTGAAGTCGCTCAGTCGTGTCTGACTCTTCACGACCCCATGGACTGCAGCCTACCAGGCTCCTCTGTCCATGGGATTTGCCAGGCAAGAGTACTGGAGTGGGGTGCCATTGCCTTCTCCAGAGTCTACTAGGGACCTTAAAGGATGATGAGTCACTTATATAGCTTCTGTTTCACTCACATATAGGAAAATGTCAGTAAGAATATTTAAACCACTTTTATAGAAGCTACTATAATTTTTTTGAGA…	0	0	0	0	0	Evolutionarily_Diversified	FALSE	FALSE
Papio_anubis_RNU6-9_ENSPANG00000032941	CATACCACAGTGAACTGATCAGCAAATCCTCAACACATTGGGATGGTGTTATCGTTATTGTTTCATTTTTTTCAGAGTGAGGGAGGGAGGTAAGAAGGAAGGGAGAGAGGGAAAGAGGAACAGAGGACTATTACAAAAGCAAATGTGAATTATAGATGAGAAAAGAGATGGGACTTGGTGAATTTAGAATCTTAAGGAAAAGTCTAGATGAACAGGGAGACTAAAATCTTTTCTTGGATGCTGACCTATAGTTTGACTCCCCAGATACAAAAAGGAGAAAGCAGTATTTTGATTGGGACAGAAATTAACCTACTTCTTTCTTTATTTACTTTTCAAGGTGAGCAAGATCTGGGAAAAGGCCTGCTAGCAAATTTTGTTTTTATTATTTCAAACAAAGAT…	TAGTGAGGTCTCGGTGCCATACCACAGTGAACTGATCAGCAAATCCTCAACACATTGGGATGGTGTTATCGTTATTGTTTCATTTTTTTCAGAGTGAGGGAGGGAGGTAAGAAGGAAGGGAGAGAGGGAAAGAGGAACAGAGGACTATTACAAAAGCAAATGTGAATTATAGATGAGAAAAGAGATGGGACTTGGTGAATTTAGAATCTTAAGGAAAAGTCTAGATGAACAGGGAGACTAAAATCTTTTCTTGGATGCTGACCTATAGTTTGACTCCCCAGATACAAAAAGGAGAAAGCAGTATTTTGATTGGGACAGAAATTAACCTACTTCTTTCTTTATTTACTTTTCAAGGTGAGCAAGATCTGGGAAAAGGCCTGCTAGCAAATTTTGTTTTTA…	0	0	0	0	0	Evolutionarily_Diversified	FALSE	FALSE
Mus_musculus_U6_ENSMUSG00000094201	GCGCGTGCACAGCGCGCATCACGTGGCGGACTGTGACTTCAGGGCTGCGCACAGCTCAGTCCCGAACAAGTCTGTTTCCCATCGTCCCCTCATTTGCATATACAATGTAAAAAGAGTTTTCGAATATAAATGAACTTACTCTGAGTCTAAATAAAAAAATTTCGAACATATAACATAAAACCTAGAAGGTACTACTTTGGGGAGTCATTGATTTTGAAAACAATATAGAAACTTCTCACCATAATCTAAAAGGAACTTAAAATTTTGTCCTTATATACTTCCTGAGAAAATGGGCTGTTC	TAGTGAGGTCTCGGTGCGCGCGTGCACAGCGCGCATCACGTGGCGGACTGTGACTTCAGGGCTGCGCACAGCTCAGTCCCGAACAAGTCTGTTTCCCATCGTCCCCTCATTTGCATATACAATGTAAAAAGAGTTTTCGAATATAAATGAACTTACTCTGAGTCTAAATAAAAAAATTTCGAACATATAACATAAAACCTAGAAGGTACTACTTTGGGGAGTCATTGATTTTGAAAACAATATAGAAACTTCTCACCATAATCTAAAAGGAACTTAAAATTTTGTCCTTATATACTTCCTGAGAAAATGGGCTGTTCGGCCCAGACTGAGCACGTGAGTTTTAGAGCTAGAAATAGCAAGTTAAAATAAGGCTAGTCCGTTATCAACTTGAAAAAGTGG…	0	0	0	0	0	Evolutionarily_Diversified	FALSE	FALSE
Xenopus_tropicalis_RNU6-8_ENSXETG00000040183	CCCATCCATTGCTGCCCCCGGGGGGGGGCCCTGTACCTGCCGGTTAGTTCAGCAGATCCGTTGGGCCCTGTGAGTCGCTGGTTGTGCCCCTTACACTCGGCTTTGGTGCAGGGATCAAAGGGAAACGAGGGGCTTCTCAGTAAGAATCCGGGACTGGGGGCTGCGCTGTCTATAGAGGGGCCGCCCCCCCAGTTGGGAGGTTTGTACTTACACTATTGTGGCCCTAATGTGGGCCCCTGACTGTCCCACCGGGCACTTACACCCCCACCTTGTGGTCATGACTTGAATTGCACCGACTCTCCCGAGTGCCCAGTGGTTATTCCGGAGGAGTGTGCGCCCTCTGTTGGTTGAAGGTTGGAAAGCCCCGGCGCTACCATGATGCTTTGGGGCTCAGACACA…	TAGTGAGGTCTCGGTGCTTCTACCCATCCATTGCTGCCCCCGGGGGGGGGCCCTGTACCTGCCGGTTAGTTCAGCAGATCCGTTGGGCCCTGTGAGTCGCTGGTTGTGCCCCTTACACTCGGCTTTGGTGCAGGGATCAAAGGGAAACGAGGGGCTTCTCAGTAAGAATCCGGGACTGGGGGCTGCGCTGTCTATAGAGGGGCCGCCCCCCCAGTTGGGAGGTTTGTACTTACACTATTGTGGCCCTAATGTGGGCCCCTGACTGTCCCACCGGGCACTTACACCCCCACCTTGTGGTCATGACTTGAATTGCACCGACTCTCCCGAGTGCCCAGTGGTTATTCCGGAGGAGTGTGCGCCCTCTGTTGGTTGAAGGTTGGAAAGCCCCGGCGCTACCAT…	0	0	0	0	0	Evolutionarily_Diversified	FALSE	FALSE
Bos_taurus_RNU6-2_ENSBTAG00000048454	TGATTAAAAATAACAGATCATAACACAATTGTTACTCAGAAAAAAAAAAAATGGGACTTCATTACAAATGTTATCAATGTAGAAAAAATAATTAGGGAGTATTATGTATAATTTTCTTCCAAAAAATTTGACTACTTAGTTGAAGTGGAAAATCATTTGAACCATACAAATAAACTTACCAAAGATGAAATACAAAATATGAATAGCCTCTATCTTCTTATGAAATTGAATTTTTAGTTAAAAATCTTCCCACAAAGAGAACCCCAGGCCCATACTATTAAATGGTTCAATTCTGTCAAGCATTTAAGTAATAAATAGCACCCAAAAAAAACATGCATGGATATTTGCATAAACAGAGCAATAAGAGATATATGCACACTTTTCTTCATCCATTAATAT…	TAGTGAGGTCTCGGTGCTGATTAAAAATAACAGATCATAACACAATTGTTACTCAGAAAAAAAAAAAATGGGACTTCATTACAAATGTTATCAATGTAGAAAAAATAATTAGGGAGTATTATGTATAATTTTCTTCCAAAAAATTTGACTACTTAGTTGAAGTGGAAAATCATTTGAACCATACAAATAAACTTACCAAAGATGAAATACAAAATATGAATAGCCTCTATCTTCTTATGAAATTGAATTTTTAGTTAAAAATCTTCCCACAAAGAGAACCCCAGGCCCATACTATTAAATGGTTCAATTCTGTCAAGCATTTAAGTAATAAATAGCACCCAAAAAAAACATGCATGGATATTTGCATAAACAGAGCAATAAGAGATATATGCACACTTT…	0	0	0	0	0	Evolutionarily_Diversified	FALSE	FALSE
Delphinapterus_leucas_RNU6-9_ENSDLEG00000012088	ACTTGTTTTTTTTTTTAATGTATGAAAGTGAACAGCAAATACTTATGTATTTGTAAGCAAGAAGGTGATTACAATAAAAGACAGGATAGCAATTACTTTGAGGTGAAGGAGGGGACACAAGGAAGAGCTCTGGAGTGGCTGGCACTCTTCTGTTCCTTGATGTGGGTGGTGGTTACAACAGTGCTGCTCTTATAATAATTCACTAAGCAAAACATGTATTTCTAGATATTTTATTATATTGTGTGATTTTCTGTATCTGTGTTTTATTTTACAATAAAAAAGTTAAAGAAATCACTATGATACCTATTGCATGTCAGTTTTATTTTAAAATGCCAATATTTACAGGAAATTATATTATTTATTATTTTACAGAAAATGTATATCCTTTGCAATCATTTC…	TAGTGAGGTCTCGGTGCACTTGTTTTTTTTTTTAATGTATGAAAGTGAACAGCAAATACTTATGTATTTGTAAGCAAGAAGGTGATTACAATAAAAGACAGGATAGCAATTACTTTGAGGTGAAGGAGGGGACACAAGGAAGAGCTCTGGAGTGGCTGGCACTCTTCTGTTCCTTGATGTGGGTGGTGGTTACAACAGTGCTGCTCTTATAATAATTCACTAAGCAAAACATGTATTTCTAGATATTTTATTATATTGTGTGATTTTCTGTATCTGTGTTTTATTTTACAATAAAAAAGTTAAAGAAATCACTATGATACCTATTGCATGTCAGTTTTATTTTAAAATGCCAATATTTACAGGAAATTATATTATTTATTATTTTACAGAAAATGTATA…	0	0	0	0	0	Evolutionarily_Diversified	FALSE	FALSE
Felis_catus_RNU6-9_ENSFCAG00000040245	TAAATAAAAGAATATTCTGTATAACAGTTTACAACGAGAACTCATTAATGGGTCCAAGTTTTTAAAATTTGGATCCAAAAAAATACTAAAAATCCAAGAAAGATGGACCCTGGGGATATTGTGTAAGTATATCCTTAATCCCCAAACTGTTATCATGAAGGACAGTCTACAACAGTGCTATTGAAAGTGTGGTCTAGGGTTAGTTACCAGTCTGCAAGGAGTGAAGGGGAGAAATTGAGACTAAGCATTTAAAAACTTCCGTGGTAATTTGACAGAGTAATTTTGCATTTGTTAAGTTAAATGAAATATTGAGGATGGTATTTTGTAAGCCTGTTTTTGTTTTTTCGTTTTTAATTGCATGTTATTAGTCCACCATGGATGGAGGGTAGGGGTAGAAAC…	TAGTGAGGTCTCGGTGCTAAATAAAAGAATATTCTGTATAACAGTTTACAACGAGAACTCATTAATGGGTCCAAGTTTTTAAAATTTGGATCCAAAAAAATACTAAAAATCCAAGAAAGATGGACCCTGGGGATATTGTGTAAGTATATCCTTAATCCCCAAACTGTTATCATGAAGGACAGTCTACAACAGTGCTATTGAAAGTGTGGTCTAGGGTTAGTTACCAGTCTGCAAGGAGTGAAGGGGAGAAATTGAGACTAAGCATTTAAAAACTTCCGTGGTAATTTGACAGAGTAATTTTGCATTTGTTAAGTTAAATGAAATATTGAGGATGGTATTTTGTAAGCCTGTTTTTGTTTTTTCGTTTTTAATTGCATGTTATTAGTCCACCATGGATGG…	0	0	0	0	0	Evolutionarily_Diversified	FALSE	FALSE
Ovis_aries_RNU6-9_ENSOARG00000021608	ACCAAATCCAGAATATCAATTAAAATAGAAAAAAAATATTTTTTAAGAACCAAATAAAAATTCTAGAGTTGAGAAATACAATAACTGAAATTAAAAATTTACTACAAGTGCTCAATACCAAATTCAGGCAGACAGAAGAAAGAATTAGTAACCTTGAAGACAGGTTAATCAATATGATCCAATCAGAAGAATAGATACTTAAGAATGAAGAAAAGTGAACAGACCTCAGACCTGAAGACATGACTGAGCATGCCACCATACGTTTAAAAGGAATCCTAGAAAGAGGAGAGAGAGAACAACACAGAAAAAAATATTTGAAGAAATAATTTCCCAAACTTCTCAAATTGATGAAAAACATTCATCTATACATCTCAACCAAGAACCTCAATGAAATCCAAG…	TAGTGAGGTCTCGGTGCACCAAATCCAGAATATCAATTAAAATAGAAAAAAAATATTTTTTAAGAACCAAATAAAAATTCTAGAGTTGAGAAATACAATAACTGAAATTAAAAATTTACTACAAGTGCTCAATACCAAATTCAGGCAGACAGAAGAAAGAATTAGTAACCTTGAAGACAGGTTAATCAATATGATCCAATCAGAAGAATAGATACTTAAGAATGAAGAAAAGTGAACAGACCTCAGACCTGAAGACATGACTGAGCATGCCACCATACGTTTAAAAGGAATCCTAGAAAGAGGAGAGAGAGAACAACACAGAAAAAAATATTTGAAGAAATAATTTCCCAAACTTCTCAAATTGATGAAAAACATTCATCTATACATCTCAACCAAGAA…	0	0	0	0	0	Evolutionarily_Diversified	FALSE	FALSE

## Sheet: Table_S2
pBC_Seq	Mean_synHEK3_Edit_Score	Mean_HEK3_Edit_Score	Mean_Transcription_Score
TAAAA	0.442411	0.444834	0.523445
GAAAA	0.46075	0.380837	0.552994
CAAAA	0.690593	0.714257	0.532115
AAAAG	0.852951	0.670516	0.490174
AAAAT	0.724921	1.05352	1.41818
AAAAC	0.590267	1.24489	0.988086
AAAAA	0.392581	0.39705	0.493261
GGGGG	1.41883	1.39738	0.0312768
TGGGG	2.24756	3.10283	0.375363
GGGGT	1.12403	1.39611	0.105219
GGGGA	1.08963	0.862957	0.0501347
CGGGG	3.49362	3.80631	0.29358
AGGGG	1.89362	1.67203	0.174311
GGGGC	1.02603	1.33808	0.0356503
CCCCG	0.682845	0.690289	0.877554
GCCCC	0.843661	0.682239	0.618286
TCCCC	0.575652	0.418116	1.99065
CCCCT	0.580628	0.92575	1.68369
CCCCA	0.149851	0.245434	1.71427
ACCCC	0.439888	0.24542	1.74985
CCCCC	0.715545	0.725916	2.13609
GTGGG	1.92378	2.2163	0.399247
GGGTG	1.17662	1.10308	0.423341
TTGGG	1.5895	1.90311	0.389148
GAGGG	1.25633	1.11868	0.0324847
GGAGG	2.09035	2.25205	0.202097
GGTGG	2.51281	2.85683	0.212994
TTGTG	1.0225	0.685355	0.607667
GTGGT	2.12342	2.76344	1.38426
TGTTG	0.528932	0.385682	0.320608
TTTGT	0.688581	0.858457	1.99517
GGTTG	1.21126	0.865022	0.373763
GGGCG	1.24941	1.99857	0.77494
GCGGG	2.76467	3.19863	0.286002
TGTGG	1.86614	2.47402	0.346182
TGGTG	1.82177	1.60061	0.624868
GGGAG	1.02158	1.01362	0.213279
TGGGT	1.5946	2.51812	2.85438
TGTGT	1.17489	1.93045	2.42201
GTTGT	1.1264	1.37426	0.588186
TTGGT	1.59431	2.34396	2.60468
GTGTG	1.48541	1.14639	0.537324
GTAGG	1.5144	1.49577	0.386856
TAGGG	1.01121	1.32865	0.352498
TTATG	0.0921802	0.0767419	0.115117
TTAGG	1.00181	1.32312	0.398924
GTTTG	0.562156	0.381713	0.887444
GTTGG	2.09454	2.29759	0.218627
TTGTT	0.700308	1.1079	1.15621
GGGTT	1.04587	0.878609	0.683465
AAGGG	1.35399	1.46707	0.258276
TCGGG	1.25436	2.0247	0.318639
TGAGG	1.55506	1.94404	0.244719
TGGGA	1.90828	2.19123	0.493419
TTTGG	0.995347	1.06536	0.139504
ATGGG	1.72996	1.92158	0.391467
GGTGT	1.60575	2.66383	0.741784
GAGGT	1.12848	1.28845	0.152975
AGGTG	1.21008	1.2093	0.273447
TATTG	0.181103	0.142937	0.184827
TTTAG	0.138014	0.110228	0.117549
GTTAG	0.828871	0.767583	0.444147
AGGGT	1.23191	1.43012	0.48052
GGGTA	0.659165	0.424316	0.708885
TAGGT	0.934618	1.36457	2.41894
GAGTG	1.35278	1.32455	0.253649
TGTTT	0.664776	0.872342	0.77976
GTGGA	1.87299	1.36746	0.189213
TTTAA	0.119749	0.154351	0.101577
TGTAG	0.687313	0.783951	0.458602
GGTTA	0.69534	0.702366	0.511794
GTATG	1.00117	1.03542	0.59368
GTAAG	0.839401	0.970385	0.516266
TTAAT	0.835946	0.914312	1.32037
TGGAG	1.37802	1.49476	0.421735
TGGGC	1.28141	2.76644	1.54167
TATGT	0.919167	1.48009	3.14358
GGTCG	0.572651	0.686999	0.54999
TCGTG	0.757183	0.961723	0.72537
TGGCG	1.42299	2.66771	0.668959
GGTGA	1.45791	2.1698	0.302293
GGAAG	0.814937	1.13964	0.380392
TTGTA	0.678105	0.802039	1.24823
GTGGC	2.12418	2.88829	0.774517
GGGAA	0.656717	0.450247	0.295256
GTGTT	1.2609	1.15595	1.12409
TGCGG	1.81774	2.49481	0.450221
CTTGT	1.146	1.75579	2.90075
GTGCG	1.04206	0.780585	0.767209
TTTAT	0.187017	0.214084	0.40918
TTAAG	0.485587	0.489863	0.405037
GGTTT	1.06212	1.22431	0.379093
TGGTT	1.52828	2.37822	1.13068
ATTGT	0.943708	1.43856	2.77891
GTCGG	1.75873	1.81757	0.772964
ATGTG	1.25659	1.52223	0.542305
CTGGG	2.80713	2.86536	0.49096
GGTAG	1.32797	1.43365	0.339383
TTATA	0.224513	0.110785	0.24015
GTAGT	0.897869	1.13436	2.19346
GCGTG	1.91275	1.53535	0.379651
TGTCG	0.496299	0.379557	1.01176
TGTTA	0.502781	0.511156	0.764381
GGATG	1.07144	1.78869	0.376451
GGAGT	1.25173	2.38256	1.28276
TTAGT	0.75754	1.01878	2.45968
GTTTA	0.345533	0.337674	0.512921
AGGGA	1.47077	1.91901	0.172298
AGTGG	2.16529	1.86859	0.228822
GTGAG	1.53877	2.36609	0.161099
TGATG	0.964435	0.906837	0.407793
TAAGG	1.39414	1.55305	0.410968
TTGGA	1.4875	2.46422	0.460143
GAAGG	1.52088	1.60221	0.405542
CGGGT	2.52527	3.25775	0.71615
TTGCG	0.684873	0.829116	0.780957
CTTTG	0.491558	0.444309	0.502406
TAGTG	0.851093	0.981646	0.539938
GGCGG	3.65313	4.13498	0.459715
AGAGG	1.25283	1.25174	0.148379
GTATT	0.777873	0.987428	0.836058
CGTGG	2.68627	3.37273	0.29541
TTATT	0.2716	0.214947	0.266138
TATTT	0.419263	0.472187	0.579353
ATTTG	0.486756	0.317177	0.511983
GTGTA	0.867353	1.3762	0.833938
CGGTG	2.31132	3.02772	0.543806
TGAGT	1.15619	1.91158	1.51544
GAGGA	0.972862	1.09252	0.0332907
TCTTG	0.119498	0.103505	0.280154
TGTAT	0.941807	1.22804	1.17356
TGTGA	1.25378	1.58225	0.464045
ACGGG	1.36273	1.4211	0.222234
CCGGG	2.49995	2.89174	0.440967
GGGCT	1.05742	1.37545	1.21637
CTGTG	1.64797	1.45235	0.43978
GGGCA	0.631567	0.72746	2.15763
TAGTT	0.616533	0.741076	1.12152
GTTCG	0.502071	0.593913	0.825708
TAATG	0.758094	0.680309	0.618626
TTTCG	0.364873	0.211651	0.559012
GATTG	1.65086	1.24926	0.25442
CAGGG	2.02855	2.16814	0.374917
ATTGG	1.88134	2.0814	0.383922
TAATT	0.640922	1.05437	1.23452
GCGGT	2.29612	2.68904	0.525093
TATGG	1.86309	2.0145	0.326195
TCGGT	1.17157	1.8016	1.74109
GGGTC	0.620789	0.565363	0.243265
GTCGT	0.926868	1.77872	15.9539
CTATG	0.99703	1.08493	0.477314
TCTGG	1.55484	1.89803	0.390553
TTAAA	0.298193	0.279853	0.332044
AAGTG	0.983216	0.999108	0.522898
TTTGA	0.761207	0.815875	0.413681
AGTTG	0.50966	0.657326	0.365949
TTCGG	1.35303	1.59356	0.411525
CTGGT	2.58318	3.48454	3.02712
GTCTG	1.36399	1.39582	1.43737
TAAGT	0.773249	1.11522	2.03634
AATTG	0.796869	0.661401	0.848634
GGTGC	1.36016	2.18658	0.334343
AGGAG	1.06789	1.30329	0.252073
TGCGT	1.09474	1.53024	4.2532
AGGGC	0.803131	1.09681	0.327324
TGGTA	1.41341	1.37854	0.882382
TCATG	0.721134	0.693341	0.636815
GTTAT	0.778778	0.827795	0.692054
GAAGT	0.730756	1.19934	1.91943
GGACG	1.01296	1.06737	0.623279
GGAGA	1.64682	2.25498	0.429759
TTCGT	0.831237	1.32295	12.5063
TAAAT	0.773565	1.02528	1.44678
GTTAA	0.626152	0.533957	0.426172
TCTTT	0.407408	0.430181	0.669842
ATGGT	1.82575	2.49028	2.56543
CGCGG	2.31041	1.88482	0.445082
TTTCT	0.316435	0.337846	1.76247
GGGAT	0.934449	0.628177	0.0999083
GGGCC	0.736172	1.54035	1.55203
CGGGA	2.56648	3.10817	0.36404
TGTAA	0.611819	0.656809	0.49154
CTTGG	2.39881	2.76347	0.369431
GCAGG	2.70282	2.33624	0.100578
TGTGC	1.07535	1.22892	1.98495
ATGTT	1.02672	0.907695	1.09443
CGTTG	0.995542	0.996184	0.64854
TAGTA	0.606982	0.514908	1.05696
CGGAG	1.91721	2.27257	0.285095
GTCAG	0.870574	0.94017	1.55203
GCGGA	2.17534	1.97065	0.247791
GATGT	1.20634	1.9265	1.22199
TCTGT	0.905859	1.47353	3.94884
GAGGC	0.850989	1.10082	0.0369027
TTCTG	0.47778	0.648173	0.445919
TATGA	1.43156	1.21335	0.6168
GCTGG	2.48993	2.38627	0.255121
TGGAA	0.917341	1.20542	0.815339
GACGG	2.9014	2.72014	0.212031
AAAGG	1.51656	1.8574	0.405496
TGATT	0.862425	1.21015	0.733562
GCCGG	3.49583	3.09956	0.363671
CTTTA	0.201594	0.246975	0.240344
TTGAG	1.28919	1.36609	0.229999
TTTCA	0.132296	0.104724	1.43439
TGGTC	1.10689	1.48629	1.41616
GTAAT	0.894877	1.09562	1.3674
TGCTG	1.14355	0.855208	0.705892
ATAGG	1.41892	1.54095	0.244778
CGGGC	2.22476	2.37281	0.278205
GTAGA	1.51431	1.24302	0.431759
TATAT	0.77244	1.18928	1.32923
GAATG	0.974473	0.788186	0.587395
GGGAC	0.763036	1.00611	0.0219592
TAAAG	0.784893	0.916126	0.560611
GTAAA	0.453127	0.552374	0.543314
ATATG	1.03141	0.771442	0.621811
TGAAG	0.807057	0.838324	0.552072
GTGTC	0.804416	0.89111	1.54228
GCGTA	1.00641	0.985976	0.833441
TTAGA	1.10172	1.28484	0.515686
GATGG	1.92391	1.7715	0.272762
CGGCG	2.26099	2.94412	0.7019
TTCTT	0.360483	0.455292	0.440161
GAGCG	1.28519	1.04778	0.157547
TTGTC	0.551908	0.900535	2.13471
TTCAG	0.655841	0.711157	0.83688
TATAG	0.729751	0.77082	0.473255
CGAGG	2.42247	2.30165	0.291461
TTACG	0.626938	0.550495	0.775853
GAGAG	1.06479	0.953323	0.252701
GGCCG	1.26942	1.84036	0.530794
GTTGC	1.03927	1.36768	0.295223
GTGAA	0.793533	0.821481	0.479872
ATTTA	0.22828	0.126925	0.461468
AAGGT	1.40118	2.1711	2.40514
GTGAT	1.07209	0.999968	0.565263
AGGCG	1.19902	1.62679	0.535728
GAGTA	0.862361	0.932559	0.483472
GGTAT	1.44669	1.60556	0.453428
AGTGT	0.88312	1.41604	0.587487
TATTA	0.269272	0.217387	0.371049
GGCGA	2.43259	3.34129	0.558432
CGTGT	1.35644	1.6939	2.3658
GGCTG	1.54274	1.41719	0.100586
CTCGG	1.13045	1.45248	0.402992
GTAGC	0.882794	0.870466	1.21268
TCATT	0.680202	0.890696	1.46302
CATTT	0.954653	0.925797	0.723411
TGAAT	0.838125	1.24912	1.4896
TGTCT	0.411728	0.544233	3.82634
GGTAA	0.960203	1.02513	0.129405
TGGAT	1.17049	1.53954	0.763188
GAAAG	0.823657	0.812631	0.495717
ATTAG	0.749451	0.728405	0.500365
TTGCT	0.72676	1.01981	2.92192
CAGTG	1.41193	1.64443	0.742885
GCGGC	2.09294	1.82405	0.231296
GGATA	0.785434	0.554737	0.52825
AATGG	1.95868	1.92217	0.329712
ATAGT	0.772338	1.18266	2.08965
TAGGC	0.918258	1.36887	0.749311
GGCGT	2.55218	4.90753	2.06639
CTAGG	1.904	2.3934	0.465826
CAGGT	2.01914	2.91246	1.65826
TTTGC	0.695022	0.842505	1.41499
CTTAG	0.953482	1.15499	0.421965
TAGAG	0.953552	1.02777	0.392315
GCTTG	0.856408	0.878404	0.834436
TAGGA	1.27908	1.01017	0.473966
TAAGA	1.65644	1.64773	0.607292
GAGTT	1.18673	1.57769	0.746537
AGCGG	1.74394	1.54493	0.276078
ATTCG	0.300042	0.321066	0.893183
ATCGG	1.50139	1.35547	0.430221
TTGAT	0.926548	1.24269	0.878422
CAATG	1.18841	1.51533	0.58932
AGGTT	1.12477	1.50602	0.477166
GCGAG	1.33971	1.06512	0.211082
AATTT	0.702791	0.903174	1.08791
ATGTA	0.826031	0.749662	0.940357
ACGTG	0.838956	0.589199	0.558727
GCTGT	2.22074	2.19253	1.615
GCTAG	1.1478	0.992398	0.411845
TTGGC	1.52414	2.23585	1.55628
GTTGA	1.15889	1.33442	0.317236
CTAGT	1.16584	1.3791	2.13383
TCTTA	0.119189	0.104052	0.423167
CAAGG	2.02674	1.97725	0.483085
GATTT	0.862706	1.36632	0.437469
TGTTC	0.441823	0.685419	1.43516
CTGTT	1.45228	1.75902	1.4303
CATGT	1.32282	1.90661	2.57683
TGCCG	0.610741	0.703421	0.848453
TGACG	1.00155	0.973927	0.595369
ATTAT	0.505892	0.766088	0.726094
GATAG	0.757317	0.513137	0.190689
TTGAA	0.639606	0.617325	0.701692
GGAAA	0.740851	0.90786	0.468102
GTGCC	0.722457	1.32917	1.85897
TCAGG	1.35442	1.58222	0.157647
GTACG	0.787313	0.886339	0.725125
AAAGT	0.959171	1.66485	1.8839
AGATG	0.698589	0.916756	0.286142
GTGCT	0.897459	0.890929	2.09535
TATCG	0.48003	0.459386	1.01737
GCAAG	1.07144	0.931619	0.476426
AGTAG	0.592857	0.481454	0.333035
GCATG	1.72169	1.11768	0.357114
TGCAG	1.40899	1.3269	0.948736
AGGTA	1.1767	0.971828	0.40073
TTACT	0.615681	0.85558	1.60574
TCGGA	1.42219	1.49674	0.334293
TGCGA	1.23751	1.63902	0.576092
TACTT	0.554885	0.739455	1.35206
ATAAG	0.757591	0.831069	0.64813
TCGTT	0.795205	1.13424	1.87503
TAGCG	0.749376	0.472522	0.624163
GGAGC	1.4493	2.74792	0.347477
GTCGA	0.991402	0.9025	0.843948
GTATA	0.756088	0.538721	0.851784
GATGA	1.45795	1.27287	0.187674
CGTTT	0.882404	0.971812	0.897549
CTATT	0.615279	0.719535	0.358521
TACGG	1.70371	1.80565	0.355261
ATGGA	1.6906	1.46444	0.369634
GTTCA	0.122847	0.0513286	1.91095
TGTAC	0.758693	1.13818	1.29044
ATGCG	0.806668	0.739596	0.738055
GCGCG	0.965493	0.989533	0.521702
TGCTT	0.937755	1.13092	0.989776
AATGT	1.04744	1.44049	2.88946
AAGGA	1.67664	1.82141	0.390419
TCGTA	0.728318	0.645543	1.14701
TTGCA	0.2728	0.202771	2.44156
CATTG	1.08298	0.871606	0.598076
TGTCA	0.148467	0.101737	2.1599
ATTAA	0.452405	0.516392	0.471263
CCTTG	0.564143	0.806433	1.04891
CTTCG	0.493232	0.581598	0.653103
GCTTT	0.915279	0.742839	0.789366
TCCGG	1.24635	1.43442	0.406641
TTATC	0.29357	0.423415	0.589141
CGTCG	0.505812	0.408338	1.28641
GGTCA	0.210395	0.117589	1.0978
TACTG	0.945562	0.638696	0.539476
ACTGG	1.03779	0.993841	0.375587
CTTAA	0.779241	0.707605	0.527696
CTGGA	2.44519	2.8816	0.509163
TATCT	0.363674	0.486783	3.13645
GGAAT	0.934528	1.34289	0.856608
AGTGA	1.14699	1.18605	0.261033
ACGGT	1.3036	1.61658	0.579221
TCAAG	0.651092	0.612035	0.600683
GTCTT	0.910209	0.950045	1.5074
TCTCG	0.191714	0.256964	0.724199
AAGAG	0.995754	1.32499	0.381613
CATGG	2.80746	2.34192	0.368389
CGTAG	1.06352	1.01831	0.427145
GTTCT	0.458319	0.469715	2.96211
CGGTT	1.89053	1.96139	0.651017
ATATT	0.687112	0.652846	0.776583
CGAGT	1.44889	2.30114	1.47852
TGGCT	1.56374	2.32795	1.16399
GTGCA	0.476737	0.635414	2.58872
GTTAC	0.673516	1.14437	1.02063
AGTTT	0.556763	0.762131	0.341724
AGTCG	0.366359	0.496645	0.650775
ATGAG	1.38504	1.95064	0.275503
AGGTC	0.793287	0.781633	0.297581
GCGTT	1.44922	2.13454	0.999768
TCTAG	0.61303	0.498853	0.59717
AGAAG	0.619825	0.635518	0.330072
GGATT	0.916433	1.11258	0.642421
CTTAT	0.502447	0.610107	0.554285
GTTTC	0.595113	0.564923	1.4376
GTATC	0.584402	0.755687	1.69579
GGTAC	1.19222	1.0445	0.249356
TGAGA	1.64327	1.40892	0.436969
CCAGG	2.10113	1.93961	0.237942
TATGC	0.780203	1.30468	1.85883
TCGGC	1.34799	1.78117	1.49838
TACGT	0.85823	1.37514	4.24265
CGTAT	1.29051	1.42673	1.24308
TCGCG	0.72381	0.55555	0.948941
GTGAC	1.01704	0.771833	0.291953
AGAGT	0.859626	1.55302	0.755086
AAGTT	0.804723	1.08636	0.945655
TTTAC	0.311325	0.389445	0.549502
AGCTG	1.07302	1.17349	0.366668
TCTAT	0.697572	1.08943	1.72416
TAGTC	0.345104	0.499231	1.50317
TGGAC	1.06264	1.29061	0.188283
TAGAA	0.519151	0.742121	0.675006
TTCAT	0.527352	0.862724	1.94607
GTCAT	0.949846	1.35557	2.76992
CATAG	1.31032	1.47301	0.461694
GAATT	0.686769	0.908325	1.21617
AGTTA	0.369832	0.502816	0.455288
TAATA	0.752308	0.614679	1.01154
GGTCT	0.510523	0.614555	0.952808
CGTTA	0.714889	0.64324	0.916792
GCAGT	2.10992	1.63914	0.597777
CCGTG	1.19334	1.18326	0.632211
GGTTC	0.788811	0.79349	0.369113
TGATA	0.652852	0.571993	0.570929
AGTGC	0.743653	1.11623	0.308074
GATTA	0.599385	0.65594	0.799384
AAGGC	1.15388	1.95105	1.48207
TTCCG	0.610549	0.444796	0.987536
TGACT	0.969941	1.53661	1.50151
GGACT	0.954886	1.52033	0.756472
AATAG	0.872049	0.714524	0.381192
TGAAA	0.684499	0.821196	0.56458
CTAAG	1.03042	1.19846	0.485669
GTCCG	0.465497	0.387924	2.48118
TAAGC	0.750208	1.15361	1.48036
CTGTA	1.13972	1.25496	0.977415
TAGAT	0.703799	1.00778	1.50143
CAAAG	1.11719	1.30981	0.514981
TATAA	0.720277	0.600087	0.531133
TCAGT	0.893821	1.11899	2.26532
CTCGT	0.483997	0.740534	10.8258
GTCGC	1.05089	1.16555	2.76012
ATGGC	1.8775	2.07555	1.52624
TCCTT	0.693981	1.01557	1.40927
CGTGA	1.51407	2.17219	0.434078
TCATA	0.709854	0.643106	1.13156
TCTAA	0.500163	0.487756	0.509101
CTCTG	0.430103	0.775448	0.515371
CGTGC	1.22696	1.42639	1.73191
GATCG	0.537759	0.454991	0.694539
AAGTA	0.810705	0.652397	0.937483
GAAGA	1.20515	1.36116	0.389634
CACGG	2.10984	2.76597	0.548953
CTGCG	0.972433	1.16298	0.464106
CTATA	0.813104	0.951062	0.726054
GCATA	1.26112	1.53959	0.520543
ACTTG	0.310096	0.364199	0.865101
ACAGG	1.21116	0.987429	0.0880226
ATATA	0.653412	0.817258	0.887147
CAAGT	1.11839	1.39968	1.15437
TGCAT	0.894098	1.24404	2.30023
TCGTC	0.602168	0.970816	2.29531
ATCTG	0.963774	0.608395	1.07618
ATCGT	0.844711	1.46627	14.8048
AGTAT	0.707663	0.904653	0.347393
TGCGC	1.28415	1.23896	2.68139
GAGAA	0.724117	1.0644	0.343083
CGAAG	1.14873	0.946568	0.558293
TTCAA	0.511216	0.577596	0.573194
GACGT	2.51589	3.47904	0.982587
AAGCG	0.831143	0.997954	0.652427
CCCGG	1.92135	2.51601	0.531916
TTGCC	0.598519	1.14349	2.35573
TGCAA	0.850432	0.983184	0.822594
CGCGT	1.40765	1.73225	2.84366
AGGAT	0.825119	1.00667	0.279046
TCAAT	0.754309	0.960956	1.69769
TGGCC	1.22002	2.64301	0.977719
TAACT	0.559462	0.631163	1.94613
GCTTA	0.440041	0.336672	0.775495
ACATG	0.757535	0.722056	0.624517
AATGA	1.47937	1.59471	0.556593
CGTAA	1.05191	1.15434	0.479627
GAAGC	0.712619	1.09371	0.827821
TTAGC	0.656767	0.758506	1.64672
AATAT	0.740495	1.17283	1.31308
CGGTA	1.72229	1.97426	0.609901
GTCTA	0.661443	0.697679	2.51778
ATTGC	0.842668	1.14778	1.6866
CAGTA	0.916234	0.930352	1.01497
AGCGT	1.25764	2.43908	1.23848
ATAGA	1.25935	1.47183	0.282643
TTACA	0.205934	0.239729	1.49941
ATAAT	0.925156	1.20653	1.28234
CTCAG	0.443482	0.51117	0.760393
TGCTA	0.781232	0.612086	1.07241
GTACA	0.195831	0.187575	1.68922
GGACA	0.339838	0.333441	0.871184
CTAAT	1.12842	1.52019	0.988455
ACGTT	0.881692	0.843432	1.31292
GGATC	0.492409	0.774047	0.565398
GTACT	0.666705	0.739053	1.75534
TTCTA	0.38347	0.321396	0.699975
ATTGA	1.13455	1.07661	0.480684
GTCAA	0.617789	0.481169	0.813406
ATACT	0.523773	0.692053	2.24943
GTAAC	0.705178	0.900791	1.07612
GATAT	0.844293	1.25819	0.512523
GCTCG	0.352778	0.357992	0.411756
GGCGC	2.38266	3.59879	0.735434
AATTA	0.528209	0.450295	1.15836
CTAAA	0.712994	0.946009	0.500544
CAGTT	1.17821	1.54687	1.33451
AACGG	1.2938	1.32723	0.401979
ACTCG	0.167756	0.386806	0.62676
GCTGC	1.75731	2.0225	0.77846
GATAA	0.577625	0.935408	0.077447
TATTC	0.333055	0.329117	1.2198
TACTA	0.473333	0.493717	1.20323
TGAGC	1.55156	2.47348	0.279964
TCGAG	0.854417	0.738041	0.371892
CTTTC	0.550013	0.795858	0.948717
CAGGA	1.89458	1.43222	0.575457
CTAGA	1.7454	1.77496	0.490635
CAATT	1.04149	1.34733	0.711721
AACTG	0.652207	0.485664	0.646662
TTCGA	0.882989	0.981392	0.806753
CCTGG	2.41693	2.39897	0.460225
GCCTG	1.91443	1.17028	0.614197
GACTG	0.201424	0.203563	0.0394258
GAACG	0.714104	0.849788	0.736091
AAATT	0.74798	1.01601	1.22829
ATGCT	0.598736	0.892157	2.51129
TGACA	0.325736	0.345196	1.56729
CCTTT	0.642384	0.77177	1.0629
CGTCT	0.484595	0.492298	2.67405
GGCTT	2.32018	2.06389	0.676772
TCCGT	0.848469	1.1257	4.97999
AGACG	0.818471	0.835573	0.360769
GCATT	2.18262	2.46042	0.295921
GACAG	1.8934	2.13921	0.287744
CCTGT	1.56329	1.76044	2.91729
GCGAT	1.46472	1.12452	1.05443
CGATG	1.4979	1.4648	0.419717
CTGTC	1.07001	1.43112	1.25757
TGCTC	0.23411	0.292227	1.28209
CAGGC	2.53282	3.08066	0.276935
AGATT	0.568215	0.863039	0.387265
GCAAT	1.55475	1.37659	0.692367
AGGAA	0.666841	0.878809	0.235127
AAATG	0.873182	0.919642	0.702502
TCAAA	0.526922	0.612177	0.619593
ATACG	0.612458	0.553215	0.815493
TCTCT	0.209001	0.19132	2.42396
CAGAG	1.72289	1.59242	0.407736
TATCA	0.079883	0.0706632	1.85238
CATAT	1.35913	1.40495	1.1339
ACTGT	1.22774	1.61056	2.83445
TAGCT	0.523384	0.814453	2.00358
CATCG	0.488355	0.547144	0.754587
TACGA	1.20373	1.05231	0.765834
CCGGT	2.0734	2.61178	2.05818
GCTAT	1.52403	1.45839	1.09142
CAAGA	1.82992	2.0075	0.553129
TGTCC	0.398425	0.411058	3.15494
TGGCA	0.869738	0.806623	2.37095
ATCTT	0.666767	0.87584	1.04124
TAACG	0.721686	0.839746	0.597069
ACTTT	0.303965	0.362362	1.22508
ATGAT	0.807652	1.23854	1.11633
CATAA	1.01952	1.02789	0.517462
CGCTG	1.40999	1.14127	0.875543
CAGCG	1.08929	0.852152	0.968556
GCGAA	0.974443	0.520757	0.468745
GCGTC	1.00279	0.918287	0.772103
AATCG	0.465677	0.36443	1.24718
TTCCT	0.58799	0.802703	1.8399
TACAT	0.749045	1.05621	2.38708
GCAAA	0.888851	0.763169	0.469914
AGGCA	0.543153	0.65193	1.71945
TCTGA	1.13025	1.08756	0.633541
CCATG	1.19011	0.870962	0.61736
CTGAT	1.89605	2.1852	1.07557
ATGTC	0.61601	0.961914	1.56217
GAGTC	0.709548	1.29811	0.216574
GGTCC	0.460111	0.453471	0.629777
GAATA	0.592065	0.574166	0.774539
GCAGC	1.75203	1.81554	0.2529
ATGAA	0.621728	0.467679	0.546039
GGCTA	2.22981	1.69805	0.736496
ACTTA	0.149965	0.200112	0.899295
GCTAA	0.907689	0.998436	0.529334
AGAAT	0.51226	0.657639	0.641251
TAATC	0.38582	0.65529	1.58984
GCACG	1.12767	1.15013	0.406786
GATTC	0.431185	0.543933	0.937522
GGACC	0.555519	0.665028	0.470768
ATGCA	0.32375	0.406902	2.30696
TGAAC	0.753446	1.07232	1.3503
CCGGA	1.8674	2.56701	0.463825
AAGTC	0.510081	0.775727	1.12855
ACAGT	1.21355	1.85442	0.564655
AGGCT	1.28895	1.50972	0.888247
TCACG	0.447212	0.499725	0.706045
TCTGC	0.802484	1.18001	1.74629
TTGAC	0.984632	0.990822	0.929896
ACAAG	0.593224	0.53166	0.678673
TCGCT	0.623837	0.966289	2.89541
GATGC	1.07418	1.26246	0.57119
CGGCT	2.28079	2.11	0.818447
AGAGA	1.41101	1.471	0.23222
GAAAT	0.695323	0.869405	1.39007
AGCCG	0.623797	0.452618	0.390246
TGATC	0.597733	0.98073	0.910434
GTCCT	0.593891	0.582665	2.72069
TTCTC	0.23285	0.285655	0.969019
TTAAC	0.686874	0.892646	1.09287
TGCCT	0.689273	0.838471	1.20711
TCGAT	0.760813	1.27488	1.6506
GGAAC	0.922924	0.912631	0.507601
CGACG	1.03551	0.849584	0.859329
GTCCA	0.15125	0.18769	2.77339
ATAAA	0.412861	0.420604	0.436422
TACAG	1.17971	1.35166	0.664459
CGAGA	2.04559	1.81814	0.509241
GGCAG	3.36266	3.08732	1.01585
TCACT	0.532265	0.550862	1.81224
CTTCA	0.268025	0.164855	1.23614
TGCCA	0.215368	0.171063	1.76675
CGCAG	1.8689	1.90402	0.879714
CAAAT	1.2106	1.31567	0.816572
ACTAG	0.561132	0.516509	0.724565
ATCAG	0.654823	0.618463	1.02137
CTGGC	3.75546	3.97787	0.855348
TACGC	1.05071	1.12691	1.56155
ATTCA	0.120503	0.100003	1.61041
CGCCG	0.622938	0.530156	0.832063
CGTTC	0.624637	1.10506	2.07205
CAAGC	1.23744	1.43496	1.38249
ATCGA	0.972571	0.899224	0.825019
AGCGA	1.35695	1.6393	0.384021
AGCAG	1.27997	1.57541	0.355267
CGTCA	0.219153	0.106685	2.07948
GAGAT	0.839394	1.11529	0.236048
CGATA	0.908828	1.34279	0.530216
CGCTT	1.24891	1.33156	0.987024
ACGCG	0.493456	0.643275	0.807827
TTCGC	0.805713	1.17815	1.69036
GAACT	0.52292	0.571483	1.31972
GACGC	2.61109	3.41036	0.464199
CTTCT	0.363883	0.451827	1.75927
AATGC	0.893601	1.20712	1.7877
CGCGC	1.34194	1.25595	1.76639
TCCTG	0.776229	0.845079	0.871198
TCGAA	0.662377	0.620138	0.625341
GCCAG	1.84806	1.02686	0.523303
GTACC	0.563723	0.838497	2.09825
AGGCC	0.949774	1.09757	0.793351
CGGAT	1.63085	1.58152	0.248488
GCTTC	0.690412	0.599643	1.30818
CTTGC	1.20024	1.70672	1.54723
ACGGC	1.64911	2.08854	0.352124
GACTT	1.61613	1.95265	0.360314
AGTCT	0.28341	0.572869	0.882767
ATTCT	0.327	0.368412	2.83722
GCGCT	1.39852	1.01189	0.937401
ATATC	0.470395	0.712997	1.71684
CCGTA	0.807632	1.06123	1.35721
CTGCA	0.473308	0.565002	1.55079
ACATT	0.880527	1.12709	1.00201
TCCAG	0.738559	0.989796	0.773293
TTTCC	0.290989	0.390676	2.10773
AATCT	0.340101	0.477395	3.3179
GCAGA	2.84179	2.78111	0.0641118
CGGTC	1.55045	1.66135	0.413654
GGCTC	0.858818	1.14409	0.46156
ATCCG	0.391392	0.491498	0.865353
TACAA	0.813639	0.742697	0.797923
CTTAC	0.851978	1.48806	0.817248
TAGAC	0.843124	1.5547	0.426048
TAGCA	0.302032	0.358009	1.78313
AGCTT	1.1553	1.31599	0.545992
CCAGT	1.18415	1.70054	2.25703
ACGTA	0.744421	0.696679	0.671791
ATCTA	0.486227	0.483348	1.12948
CACGT	1.35719	1.39763	3.04587
ATTTC	0.471882	0.628501	1.73795
CGGCA	1.05467	1.46418	1.972
GCGCA	0.462728	0.668426	1.59061
CGCGA	1.50058	1.34581	0.610634
TCAGA	1.36477	1.21911	0.175535
CTGAA	1.68737	2.21681	0.569019
AGTCA	0.10531	0.0964045	0.826357
GGCAT	3.12922	3.18096	1.13032
ACGAG	0.625321	0.724951	0.456127
CATTA	0.760908	0.667602	0.814721
CAATA	0.816368	0.878643	0.882439
GACGA	2.06417	2.00413	0.236349
CTCTT	0.28688	0.423903	0.484413
GAGAC	0.880276	1.30552	0.0262722
ACCGG	1.63663	1.6659	0.449666
CATGA	1.66823	1.47363	0.591242
ATCAT	0.72357	0.649342	2.53843
GCTCA	0.141793	0.144804	0.681172
CACTG	0.986983	0.594061	0.568579
GGCCT	1.48463	1.72561	1.25434
CCTCG	0.314182	0.363217	0.56263
CCTAG	1.19476	1.52268	0.552768
GTCTC	0.250001	0.245605	1.3793
TTACC	0.52689	0.817987	1.54248
GCGAC	1.47139	2.02676	0.392131
GGCAA	2.04649	1.4883	0.688361
TCTTC	0.316811	0.440069	1.49069
AGCGC	1.4634	1.70197	0.622278
GAAAC	0.700021	0.981734	0.890221
ACGGA	1.22943	1.09545	0.18282
GACAT	2.10248	2.83694	0.667275
ATAGC	0.710644	0.97027	1.13832
TTCAC	0.614251	0.621292	1.38878
TAACA	0.16223	0.243584	1.5021
AACGT	1.03169	1.60142	3.09199
GGCCC	1.3353	1.38931	0.947113
TACTC	0.17298	0.185078	0.916799
GCTGA	1.56618	1.07116	0.175014
CACTT	0.763896	1.00523	0.899676
AGACT	0.983167	1.4633	0.652533
GTTCC	0.334667	0.553483	2.66939
CTACG	0.750677	0.986317	0.586122
CATCT	0.562004	0.392299	1.84238
AAGCT	0.65314	0.95246	1.94124
TACCG	0.36107	0.422777	1.0392
GAGCA	0.558204	0.911085	0.348525
AGATA	0.484141	0.584079	0.439935
GCCGT	2.24928	2.60067	1.40614
GATCA	0.113468	0.0617587	1.35465
GAATC	0.477491	0.661761	1.46563
CGGCC	2.06156	2.17592	0.776669
CGTAC	1.19729	1.84813	1.23154
CGGAA	1.68265	1.60352	0.560746
AGGAC	0.993268	0.955572	0.0511322
GAGCT	1.14198	1.58663	0.180772
CGAAT	1.20963	1.54145	1.14818
GCCTT	1.85743	1.61001	0.493649
CTCAT	0.227125	0.301437	1.00202
ACTAT	0.789459	1.04735	1.82984
GCTCT	0.277783	0.237449	1.2379
AACAT	0.851904	0.793857	1.72105
GACCG	0.92588	1.26402	0.317887
ACACG	0.616424	0.448517	0.897738
AACAG	0.694788	0.832326	0.266501
ACAGA	0.533503	0.324882	0.0457072
CTGCT	1.02061	1.14737	1.52998
AGAGC	1.25437	1.73664	0.392029
TACCT	0.426891	0.423294	2.24885
CATGC	1.39898	1.64188	1.3254
CCGAG	1.40393	1.89608	0.307735
CCTGC	1.17325	1.44876	1.37013
CTCTA	0.284409	0.365716	0.624086
AAAGA	1.73403	2.1913	0.439189
TGACC	0.573846	0.797135	1.96014
TAAAC	0.657138	0.948076	1.22634
GATCT	0.381109	0.494166	2.01833
GCGCC	1.17	0.975262	0.987809
GTCAC	0.813887	0.85158	2.57669
AGTAA	0.586701	0.474475	0.288529
CTACT	0.73127	0.960965	1.00214
GACTA	1.42569	0.864875	0.279466
AATAA	0.744972	0.713752	0.580585
GCCGC	2.00927	1.76774	0.683453
GCCCG	0.845795	0.925353	0.461311
CCTTA	0.510959	0.537125	1.06664
TCATC	0.447391	0.461299	1.71207
GATAC	0.795702	0.974549	0.398941
TCCTA	0.555586	0.534483	1.27972
CTCCG	0.439727	0.659142	0.517726
TATAC	0.541175	0.799269	1.56678
CTCGC	0.582279	0.636499	0.846828
TCAGC	0.651387	0.808319	1.2674
AAGAT	0.88995	0.94627	1.33326
CTAGC	1.23361	1.1649	1.1765
GCCTA	0.970072	0.873537	0.795837
TCTAC	0.604716	0.699256	1.67109
AAACT	0.431823	0.473265	1.46735
GTCCC	0.576726	0.736974	2.26822
AAGCA	0.341843	0.399966	1.77119
CTGAG	1.27905	1.71458	0.0884923
ATCGC	0.848324	1.20279	1.81223
AAGAA	0.756936	0.977407	0.527758
AAATC	0.42031	0.67984	1.6023
CTATC	0.763929	0.986654	0.651652
CTCGA	0.567202	0.80218	0.746488
TATCC	0.259855	0.362441	2.80247
CCGTT	1.09182	1.41415	1.86359
CGGAC	1.92052	1.50636	0.0608496
AGACA	0.279704	0.311705	0.710901
ACAAA	0.48221	0.376757	0.81291
CCCGT	1.104	1.33625	3.03439
AGTTC	0.370728	0.642914	0.283428
GACAA	1.598	1.44663	0.463882
AACTT	0.401266	0.538061	1.48015
CAGTC	0.769952	1.13889	0.940574
GAACA	0.298681	0.26463	1.57388
CGAAA	0.911114	0.748197	0.539473
CGATT	1.30387	1.82876	0.799204
CAGAA	1.20404	1.0299	0.727566
AACTA	0.366456	0.393502	1.05437
AATCA	0.123421	0.051477	2.10261
CATTC	0.665242	0.908612	1.10887
ACGTC	0.790587	0.838737	1.30085
AGATC	0.317119	0.392461	0.495317
CCGGC	2.35849	2.74143	0.790094
ATACA	0.267007	0.185586	1.75729
AAACG	0.694402	0.618911	0.624513
TCTCA	0.132256	0.0520946	0.845987
CACAG	1.26274	1.25445	0.82616
CGCTA	0.959298	0.81128	1.06169
ACGAA	0.537242	0.528137	0.496173
CGCAA	1.10183	1.43586	0.818985
ATCAA	0.403338	0.520167	0.69551
ACAAT	0.899575	0.880261	1.57467
ATGCC	0.699404	0.604554	2.36564
TCGAC	0.796189	1.09364	1.02259
AACGA	1.13658	0.973855	0.456745
ATTCC	0.185506	0.361439	2.38029
TCGCA	0.273444	0.230809	2.08528
CGACT	1.29613	1.53005	1.18315
AATTC	0.296603	0.492133	2.17822
CTCAA	0.271436	0.269071	0.643528
ACGAT	0.728722	0.743018	1.48988
CACGC	1.26178	1.69	1.05291
CCATT	0.951086	1.50516	1.13021
ACGCT	0.608251	0.620425	1.95077
CAACG	1.00958	1.13543	0.706318
CAGCT	0.864069	0.908089	1.47356
AGAAA	0.417164	0.519484	0.324883
GGCCA	0.462782	0.422563	1.43578
ACCTG	0.614953	0.604706	0.82994
TAGCC	0.52767	0.586965	2.04074
CGAGC	2.49421	1.94503	0.401424
ACTGA	1.29867	1.49258	0.333696
ATTAC	0.632279	0.801914	1.69704
CCTGA	1.42045	1.1144	0.597175
ACATA	0.768681	0.565448	0.921722
GAGCC	1.276	1.90796	0.159555
ATCCT	0.542994	0.580748	2.25894
GCCAA	1.22467	1.01805	0.494707
CACAT	1.16867	1.25097	1.11627
TGCAC	1.02481	0.905696	1.99584
CAACT	0.737634	1.06505	1.29085
CACTA	0.495647	0.597237	0.78141
CAATC	0.661964	0.93754	0.843685
AAGCC	0.611589	1.05145	1.81803
GCAAC	1.34602	1.36274	0.782019
CAGAT	1.59956	1.82129	0.399828
AAAGC	0.808433	1.40471	1.60005
GCCGA	1.59738	1.38112	0.499589
AACGC	1.05566	1.37076	1.12055
CATCA	0.15285	0.174404	1.40307
ATCTC	0.205733	0.30302	1.43712
CCGCG	0.805009	0.86548	0.888086
TCCGA	0.881023	1.13685	0.945549
TTCCA	0.160359	0.120779	1.86922
ACTGC	0.964161	0.980488	1.56733
AGTAC	0.520718	0.59678	0.377304
CCAAG	0.977047	1.34254	0.726986
AGCTA	0.765133	0.398133	0.500361
AGCAT	1.13098	1.10245	0.753925
CGTCC	0.471961	0.404649	2.72947
CGCAT	1.34962	1.39428	1.32646
CCCTG	0.946725	0.984113	0.685202
ACGCA	0.270779	0.416433	1.39024
CCAGC	1.55095	1.60319	1.1603
ACCGT	0.928426	1.43103	3.84652
GACCT	0.836952	1.18113	0.787267
TCCGC	0.788441	1.06864	1.8663
AATAC	0.807637	1.00675	1.40805
TCCCG	0.577478	0.56862	1.13625
CGCAC	1.35242	1.27761	1.17112
GCCAT	2.02002	1.75785	0.515449
CTACA	0.39535	0.496909	1.01919
TCCAT	0.808673	0.776238	2.14972
CGCCT	0.917536	1.00566	0.72141
GCATC	1.02095	0.864808	0.393184
TCGCC	0.765029	1.14206	2.13592
CTGAC	2.7465	4.331	0.369281
CCAGA	2.15522	1.79495	0.169541
CGACA	0.479773	0.401332	2.26933
GACTC	0.746134	0.863797	0.33697
CATAC	1.17912	1.38439	1.24533
CCAAA	0.720175	0.757739	0.703401
TGCCC	0.674815	0.832679	1.78947
AAATA	0.693987	0.704797	0.897369
GGCAC	2.26699	3.30786	0.760445
CCTCT	0.196627	0.182959	1.30476
AACCT	0.215591	0.192925	1.98714
ACTTC	0.186879	0.258878	1.7734
CAGCA	0.360252	0.628413	1.83638
CCTAT	1.11717	1.42726	1.30429
TAACC	0.505473	0.549232	1.67124
ACTAA	0.422945	0.301086	0.712697
ACAGC	0.965469	1.07975	0.399169
TCAAC	0.6239	0.801452	1.53104
GCACT	1.31044	1.38689	0.546135
CGCTC	0.269882	0.373236	0.815749
CTAAC	1.18651	1.43221	0.932528
CCATA	0.77574	0.870034	1.12172
CACGA	1.21793	1.23134	0.895836
ATAAC	0.701727	1.12834	0.99597
TCACA	0.270319	0.220414	1.74606
TCCTC	0.17785	0.286716	1.15794
ATGAC	0.994628	1.53897	0.979215
AACAA	0.633485	0.590828	0.662842
ACACT	0.512386	0.551644	2.10882
CCTTC	0.503087	0.683411	1.73248
CTTCC	0.447105	0.654101	1.1455
TACCA	0.112419	0.134479	1.87678
GCACA	0.412251	0.386357	0.849797
ATCCA	0.113497	0.148344	2.20754
CAGCC	1.00669	1.13752	1.12896
TCCCT	0.510956	0.606354	2.27815
CAACA	0.315012	0.334385	1.49672
CCCAG	1.09849	1.04011	0.691928
CCAAT	0.920676	1.32611	1.26176
CCACG	0.812386	0.96814	0.565665
CACCG	0.495131	0.400606	0.948122
ACGCC	0.73162	0.63894	1.98901
AACTC	0.301534	0.193397	0.766701
GCTAC	1.28725	1.18828	1.33479
CCGTC	0.871207	1.10121	1.72253
GCCTC	0.666821	0.516216	0.457094
AACCG	0.304022	0.231928	0.834716
TACAC	0.796916	0.776522	1.87861
AGCAA	1.10259	0.707697	0.468102
CTCCT	0.362134	0.620229	1.07658
ACCAG	0.698586	0.816525	0.94809
GAACC	0.381298	0.633502	1.36431
CACAA	0.880082	0.823695	0.671514
GCACC	1.11448	1.47416	0.638335
CCTCA	0.149128	0.12512	0.71829
CTCTC	0.266036	0.379512	0.597893
CCTAA	0.847754	0.742238	0.6436
AAGAC	1.05545	1.76557	0.743077
CTTGA	1.47411	1.41284	0.669477
CCGAT	1.13861	1.27698	2.17918
GACCA	0.316231	0.401629	0.881246
AGCCA	0.271467	0.144753	0.782827
CTGCC	1.0012	1.7067	1.09338
TCCAA	0.700229	0.419349	0.834601
TCTCC	0.156381	0.203458	1.82684
ATCAC	0.418676	0.770196	2.3171
ACCTT	0.725035	0.940362	1.52787
ACCCG	0.365896	0.354251	0.79637
AGAAC	0.508751	0.795394	0.435003
GATCC	0.380809	0.343113	2.735
GACAC	2.13351	1.86658	0.586049
ATACC	0.439215	0.734797	2.26449
CGCCA	0.265222	0.194678	1.38421
TTCCC	0.591691	0.815107	1.81207
CCGCT	0.821421	1.04997	1.48985
CAACC	0.535685	0.577772	1.3301
AGCCT	0.800334	0.953913	0.796239
AATCC	0.212619	0.294723	2.54952
CCCGC	1.09963	1.07757	1.17711
TCACC	0.430432	0.741221	1.51845
ACGAC	0.876986	0.923654	0.891942
AGCTC	0.27995	0.442781	0.507319
CTCAC	0.167564	0.386846	0.588301
GCCCT	1.02206	0.783495	0.599336
ACCTA	0.490908	0.352194	1.28877
CCGCA	0.354853	0.372252	2.18807
CCCTT	0.690911	0.858841	0.974287
CGATC	0.860385	0.979436	1.17923
CCGCC	0.85826	0.817678	1.80548
TCCCA	0.115474	0.15523	1.6677
ACTCT	0.196107	0.132291	1.78883
CGCCC	0.809541	0.786183	1.07521
ACTCA	0.0672653	0.117644	0.61336
CCGAA	0.959354	0.846199	0.903356
CCCGA	1.24787	0.916237	1.13781
ACCGC	0.877069	0.99043	1.75954
CACCT	0.524565	0.572297	1.41752
ACTAC	0.352859	0.737472	1.56546
CGAAC	1.3061	1.26625	1.06456
GCTCC	0.226425	0.127004	0.813769
CAGAC	1.99371	1.43981	0.135406
AGCAC	1.12667	0.973225	0.579029
ACATC	0.5472	0.428231	1.58618
ACCAT	1.03433	0.963502	2.27202
GCCAC	1.88708	1.20198	0.618743
CCGAC	1.33251	1.32876	0.773094
CTACC	0.729765	0.954724	1.27878
GCCCA	0.195994	0.0586384	0.814145
AGTCC	0.242878	0.437421	0.73707
CGACC	0.844431	0.913073	2.08046
ACCGA	1.15823	1.06363	0.427262
CATCC	0.497882	0.334005	1.40234
CCATC	0.551161	0.834845	1.00708
TACCC	0.582311	0.541954	1.8152
AAACA	0.265168	0.226548	1.67092
AGCCC	0.850741	0.907094	0.910183
AAACC	0.326426	0.43424	1.58202
CAAAC	1.1767	1.51337	1.07203
CCACT	0.76563	0.819069	1.43751
CACTC	0.167022	0.211708	0.801198
ACAAC	0.760889	0.78245	1.29992
CTCCA	0.206523	0.261917	0.796615
CCCAT	0.869033	1.01543	1.24766
CCTAC	1.12759	1.36538	1.28385
CCCTA	0.696886	0.554061	0.917043
ATCCC	0.480966	0.638532	1.98641
ACCTC	0.191346	0.204038	1.37243
CACAC	1.30098	1.39771	1.09217
TCCAC	0.790754	0.909727	1.80757
ACACA	0.205852	0.187337	1.54707
AGACC	0.448655	0.624193	0.8305
AACAC	0.771588	0.52539	1.62536
ACCAA	0.792628	0.545061	0.802859
CCACA	0.3891	0.311412	1.20327
CCCAA	0.564638	0.548335	1.00763
ACCCT	0.438095	0.258374	1.76604
GACCC	0.880601	0.679271	0.727034
CCCTC	0.248666	0.384039	0.836902
ACTCC	0.105778	0.146233	1.1925
CACCA	0.237023	0.163452	1.16613
CCTCC	0.219183	0.178577	1.13861
CTCCC	0.564285	0.731631	0.883996
ACACC	0.49737	0.528456	1.66952
AACCA	0.121734	0.0762974	1.52809
CACCC	0.768584	0.38795	1.35434
AACCC	0.262091	0.43234	2.19113
CCACC	0.632425	0.714742	1.81815
CCAAC	1.1202	1.51457	1.38209
CCCAC	0.884636	1.31003	0.90792
ACCCA	0.106336	0.127266	1.29764
ACCAC	0.85905	0.534733	1.92889
TTTTT	0.0195136	0.0117738	0.0279745
TTTTG	0.0127929	0.00857693	0.0272265
TTTTA	0.0163369	0.00822512	0.0220936
GTTTT	0.0982501	0.051459	0.104726
ATTTT	0.0466009	0.0412933	0.108885
TTTTC	0.0327225	0.0274246	0.0641309
CTTTT	0.0303963	0.0297697	0.0686582

## Sheet: Table_S3
Promoter_Sequence_Name	Promoter_Sequence	pBC_Seq	Primary_Screen_Edit_Score	Validation_Edit_Score	Transcription_Score	Promoter_Class
Ornithorhynchus_anatinus_RNU6-2_ENSOANG00000045249	TTCTCCCCGTGGGCTCCGACCTCTCCCACAATGCCCCACGCTCATTTGCATACTAAAACCTCTTTCTGTGGCCCAAATCTTCCACGGCCTAGCCCGGCTCGGCCCAGTTCCGGGCAGCAATGAGAAAAGATTTCGGCGAAGACTACCTGGAGCAGTGAGAATTTCTAGGGCACAAAATGTGAAATCACCCTAACCAAAAGGGAAGAGCTTTCGGCGAGCTCTATATAGAGCCGCGAAAGGTCTAGCATTC	GGGGA	49.13	18.7168	1.57063	Evolutionarily_Diversified
Standard_Human_RNU6-1	GAGGGCCTATTTCCCATGATTCCTTCATATTTGCATATACGATACAAGGCTGTTAGAGAGATAATTAGAATTAATTTGACTGTAAACACAAAGATATTAGTACAAAATACGTGACGTAGAAAGTAATAATTTCTTGGGTAGTTTGCAGTTTTAAAATTATGTTTTAAAATGGACTATCATATGCTTACCGTAACTTGAAAGTATTTCGATTTCTTGGCTTTATATATCTTGTGGAAAGGACGAAACACC	GGTTG	39.51	12.1312	1.36764	Evolutionarily_Diversified
Chelydra_serpentina_RNU6-2_ENSCSRG00000002895	TAATAGGGAACGCTGGGACGGTGGCGGGCGAGAGAGGCCGGGCCTTTCCAACCTCATTTGTATATTCAAATAAGGAGAGCCGCTCTGGTTCCCAGCATGCACCGCGAAATGAGAATGGTACAAAAATTTAAAGGCTTAACCAGGATAAACATAAAAAAGCGCCACCCAACGTGTTAGATTCTATTGGTCGTCTTCTCTAATTATTAACGCATCCCTCTGTAGCAACAATATTGTTCACCCTAATATATAAATTATAATATATCTGGAGGTTTAAATAGCAATGTGGCTCCACTTATATTT	AACCA	36.37	23.6727	1.58587	Evolutionarily_Diversified
Camelus_dromedarius_U6_ENSCDRG00005003424	TTATATTAGAACGCGCACCACGTGACCCAGCGTGCCTGCCCGCGCCGTCCGCCAGGCGCACCGAGGTCGGTAGGGAGGGCAAATTTCCCATGGTCCCTTCATTTGCATATGGGATGTAACAGGGTTAGGGAGACAATTAGATTTCAGCTAGTCGTAACTACAAAAGATAATGACAGCATGTGTGATACAGAAGGTAGTAACTTCTTAGATACTTTAGAATTAAAAATAAAATTGACAGTAAAATCGCCATAATCGGGAAGATTTTGGTATTATTAGCTTTATATACTTCGTGAGCGAGCTCACTAGTC	AGCAA	27.33	15.2706	1.89817	Evolutionarily_Diversified
Cairina_moschata_domestica_RNU6-8_ENSCMMG00000004654	CCCACGCGCAGGGGATGCTGGGACGGTGGCGGACCGCGGCAGGCTCCGCCCCGTATGTAAATATTTCGTTCCCTCCCGGCATGCACCGCGCGCGGCCGGCTGAGCTGCGGGGATCTCAGCCCCCAAAAAGACAAAAATTAGGAGGAAAAAGACAGACGGGGAATGAAAAATGAGGCGTAGTGGTGGTCGGAGAGTGAGTTTATAAGGATAGGGGTGTGAGCACTGAGAAAAGAACTCGCTGTGTGCTAGAAGTTATAAAATAGAGGAGGTTTAAATAGCTTCGCGGGGGTGGCTACGATC	AGGTA	22.14	18.1804	4.32399	Evolutionarily_Diversified
Camarhynchus_parvulus_RNU6-2_ENSCPVG00000016608	GCGCGCCCAGGGCACGACGGGACGGTGGAGGACCCGCTCCGGCCAGGCCCCGCCTCCATGCAAATGAAATTTCCCACCATGCATCGCGCGCAGGCGACAACTTGGGGCGCCAGTTCGACCTCAAAAATGGTAAAAATTTCACCAAAACGGAAGATTTAGAATGAAGAAATTAGGACGTATCGCCTGGGAGAGTGATCGTGTGAAGAAAAGCGCAGGGGGCGGGACTAAGACACACTCACACTGAGGTAAAAATCGTAGATTATAGGAGGTTTAAATAGCCCTGCGAGTTCAGGGCGATTC	GCCAG	20.56	12.7507	1.80293	Evolutionarily_Diversified
Ursus_thibetanus_thibetanus_RNU6-8_ENSUTTG00000011871	CCCAGCGCGACGGCCACAGGACCCACAGTCCCAGGCCTAGGTCCCGCGAACGGCCCCCTTACCCAAGGTGCTCCGGGCGCGGCGTTCATTTGCATGTCCCTGCCGACAGGTAAACTCGGCAGGTCGTCGCGGTCTAGCCAGCGTAGCACTAAACGTGCGAGCCTCATGGGTGGCTCCTTGTCACCACAGTTCCCCCCAGGCGGTCCGTGGTCACGGGAGAGGCGCGCATTTCGGTCACCCTAACTAAGAGGGGTGAGAGGTTCTCCGAGCCTTATATATGTGGTGGACGAAGTTTAAACC	GATTG	20.53	11.6758	1.37264	Evolutionarily_Diversified
Canis_lupus_dingo_RNU6-8_ENSCAFG00020008041	CGAGCGCGCGGGCTGCGCGCACCACGTGACCGACTTCGGGAGCGCGCTGGGGTCTGGCGGGCCGAGGGCCAATTTCCCATGGTCCCTTCATTTGCATACACGACGTTGGCCGGTTGGGGAAGCCATTAGGATTAATCCGGCCGCGATCACAGAAATGCAACGACTATATGTACAACATACAAGAGGTCATAACTAGGCATGGACAGTTGGGGATTTTGAAAAGCGCGCAGCAGAGTCGCCATAAGCGTAAAAGTCTCGGCATATTAGAGTTTATATAGTCCTTGGGAAAGCGTGTAGTTC	GATAC	19.17	12.4191	3.55838	Evolutionarily_Diversified
SynU61_3BP_Spacer-84	GTGCCAGGATTTCCCATGATTCCTTCATGAAATTTGCATACCTCATTAACTCGGTGAGTCAATTGATTCGGAGGACAAGGCATAAAAAAATAATTATGATAGTATATAGGTAAATTAATATCTAGATTGTTATATTAGATGGGTTTGATAAATATAAGAAAACTGATCTGTATGATAATTTCGAATCTTACCGTAACTTGAAAGTAGTCTTCTTTTTGGACTTTATATATAGTCGAGTAGGCCCAAGAACTA	ACTTG	16.55	5.75643	1.29736	Synthetically_Diversified
Podarcis_muralis_RNU6-8_ENSPMRG00000023411	ACCTTTCCCTCTCCCTTCATCTCCAGTTGTGGCTACTGCGAGGACCTCCAGATGTTGCTGTCCTCCTACCTCCCAATCCCCAGCCCCTTAGCCAGCATGCCCAATGGTCAGGGGCGAGGGGAGTTATAATTCAGCCCTGTTGGGTATCCCTACCCCCAGCATGCACAAAGATCAGGGCTGGATGGGAGTCCAGCAACCTCTTGCAAGACCCCTGCTTCCCCATCCCTGCACCCCAGTTGCTCCACCTACAAAGGAAACTCCTTGTTGCGCCTCTGCATGAGTGCCTGCTCTGTCTTGCATTAGGACTGACAGCCCCAACCATAGGAGAGGTGACGACAGCAGCCTTCATTTGCATACTGCCCTCCCCACAATTCAATGCGGTTGGACACCATCAGGAAT…	ATGGA	15.1	11.71	2.50019	Evolutionarily_Diversified
Echinops_telfairi_RNU6-8_ENSETEG00000021251	TCTACGGTGAGTGGCGGCCGAGAACCCACAGCTCCGGGCCAAGGGCCTGCCACAGGGCCCTTACCCAAGGTGCCCCGGGTCCTCATTTGCATGTCCCACCTGACAAGGAAACCTCGCAGGGCAATCTGCGGTCTAACGATCATGTTCTTCAACGGTGCAAGCTTTGTGATGTCGGTCAATTTCATCAAATTTCACTAGCATGCTGAGATCGACGTTGGAAGACATCTAAATTACAAACCATAACCTTAAAATGAAAGATTCGCTAGGTCCCTATATAGCTTCTGGCGTGGTAAGCAGTTT	CGTCG	14.87	10.5389	1.62244	Evolutionarily_Diversified
Podarcis_muralis_RNU6-8_ENSPMRG00000023412	GTTAAATTGCTAGTTTTTGGGACATTCCCCCCCAGGGGTAGCAAATGAACTCTTCCATTCCCCCCCTACTCACCAACGCTCTATCCAGGCTGCCCGGCTGCTCTGCGCCTGCGCCAACTCCTGCTGCCCTAGTTAAGGACCCCTTCCTCGCAGCTGTCTTCAGGAGTGCCTGAAAAAAACAACAAAAATAAAATAATTTTAAAAACCGCACGGCAACCACACGCATCCCTTCCCTCTTCTGTCCAAACGGGCTCGTTTCAGTGGGGCGAGTCAAATCTCCCCTTTTCTTTTCAGGCATTTCAATAGACAAAGCGAGGGCCTCTCTCTCAACCCGCCTCTCGCCTGTTCAATAGGAAAAGCCTGAGGAGGGGTCATATTTGCATAGGCGGCCTCCCAGCA…	GCGCT	14.6	11.497	1.97088	Evolutionarily_Diversified
Human_RNU6-2	AGAACGCTGGGATGCCAGCGGCGCCCGCGGAGGCCTCACCCCCTACCTCGGCCGCTCCAGGGGGCGGGCCTGCATCTGGGCCACCTCTTTTGCATATTGGCACCCACAATCCACCGCGGCTATGAGGCCAGTATAAGGCGGTAAAATTACGATAAGATATGGGATTTTACGTGATCGAAGACATCAAAGTAAGCGTAAGCACGAAAGTTGTTCTGCAACATACCACTGTAGGAAATTATGCTAAATATGAAACCGACCATAAGTTATCCTAACCAAAAGATGATTTGATTGAAGGGCTTAAAATAGGTGTGACAGTAACCCTTGAGTC	CGGCT	14.15	8.05308	1.99901	Evolutionarily_Diversified
Adamson_et_al_bU6-2	CGTGACCGAGCTTGTCTGCCCGCGCAGTCCACTAGACAGACGCGCAGAGGTCGGGCGGGCCTAGGGCCAATTTCCCATGGTTCCCTTCATTTGCATATATGATGTAATAAGGTTATGGAGACTATTAAACTTAGCCCTAATCAAACTATATGATGATAATGTGTGTGGTACAAAAGGTCATAACTTATTATATACTTTGAAACTTAAAAAAGGGTTACAGTTTAGTCACCATAACTGTAAAATTTTTTCTATTCTTAGCTTTATATAGTTCTTGAGAGGCCATGTTTATG	GACTA	13.79	9.51601	5.51418	Evolutionarily_Diversified
Peromyscus_maniculatus_bairdii_RNU6-8_ENSPEMG00000029323	AGGACCGACTCTGCCAGGGGGCGGGGCGGCGTCCCCCTTCATTTGCATGTGGCTTCCTATTGGCGGCTACCCCCGAGGGGGCGGGGTCTTATGGAGCACGTCGCGGAGGGGCGGAGTCCGGTGAGGAAGTTATTGGCATAGGCATCCGCATCAGTCCACCGTGCACAGGGTTTCTTGACACCTGCTCATTAGCATGACGTTTCCCATTGGCTGCGTCAGCGCTGAGGGGGCGGAGTTTATAGGCTAGCTTATTAGCATAGAGTTTCGCCAGAGCACCTCACAACGCTGGGGTCTGCGCGGCCGGGTCCGGGCTACGGGTGGGGGGCGGAGCCTCGTGATGCCTGTCTTATTTGCATATAGTTTCCCAGAAGGCTCCGCGGGTGAAAGTGCCGTTTAGAG…	AGGTC	12.99	15.9534	3.39895	Evolutionarily_Diversified
Manacus_vitellinus_RNU6-2_ENSMVIG00005019009	CGCCGCAGGTTATGGAGAAGGGACGACGCGTGAGGAGCCCCCGCGTGCCGCCCCGCCCCAGAGGGCTTTGCGCTTATTTGCATACAGCGCTGCATTTGCATAAATTGGGGCGCTGGATTTAGGCTCTGTTTTCCCAATTTCCACCTTCTCCCGCCCCTCCCGACCTGAGGCATTGTCGGGGGTCCGTGTTACAGTTACACGACCGGCACCACCGGCCCGTCCCACCCACCCGGGGTCACCGTGACCTTGCGGAACACGGATTCCCGCGGTACAAATACCGGCATGGCCACCCTCCCAGTC	GCAGC	12.29	6.73178	1.7592	Evolutionarily_Diversified
Cavia_porcellus_RNU6-8_ENSCPOG00000037344	CCTGTCAGAGTCCATCAGATTGCGCCTCACCAACCAGCTCCTGCGTGGAATGGAAACTTATCGGTGACATTCCTGTTGCTGCCCGCGGAATCCGTGACATCCGCATATGGCGGAGACTGTTCCAAAACTGGAGTCGATAACTGAGCTCTAGGCAGTTAACTTCAGAGCTTTCTAGCACAAGGACCCTAGGTCATGATGAAATATCGGGCATAAGTTCCATATTTTTCTGTGACACCGCGTACTCGATTCAGGGTCTTAGTGACCTAGCAGGTCAACAGTTCCCTTAGTTCCCAGACACTTTAGGGAGGCTCCCAGCATGCCCCGCGACGGCCGCAGACCTCTCAAATGCAGCCTGCCTGGGAGGCCTTTTACCCAACATGCTCCGGGAGCTCATTTGCA…	ATGTA	12.08	12.3547	2.90267	Evolutionarily_Diversified
Ochotona_princeps_RNU6-8_ENSOPRG00000020494	CGCGGGAGGAACGCGCCCGCTCTCGCAGCCCCGAGCTCCGGCAGGCCAGCATACCTACCCGTGATGCCCCGGGCGCTCATTTGCATGCGCGCACAACAGGTAAGCCCGAGTCAGGTCCGCGGGCGTCCTGCCTGGCCCGTGTTCACAGCGCAAAATCGCCGCTCCTGGGGAACTGGTGCCGTGCTAAACAACGGCCCTAACCATGCCCAGCTGCTCGCCAGGGCGCGCGAGTTACTCACCATCAGTAATAAAGGAGAGGCCTCGCCGACCTTTATATAGGCTGCGGACGGAGGTCATACC	CCAGC	11.91	7.33776	2.91649	Evolutionarily_Diversified
SynU61-8	CGTGAGCGATTTCCCATGATTCCTTCATATTTGCATAAATAGAGCTGCTTGTTGATAGAAATGAAAAATAAAGTCCTGGGTTTAGCTCTTTTAACTATTCGGTATTCCTGACAAAAATAAAATTTTGAAAAAATGGTAGGATCATAGAATTTGAGTATTGAATTAATGTAATGTAAGAACTTACTTACCGTAACTTGAAAGTAACTGTTGTTTCTGCTTTTATATATAGTAGGCACTAGGACACCAGAT	GCTCG	11.74	9.28367	1.04242	Synthetically_Diversified
Erinaceus_europaeus_RNU6-8_ENSEEUG00000018029	CCAGCTCGCGCCTCCCGGCATGCTCCGCGCGCTGAGCGCCACTGCCTCAGTAACCAAAGACCCCAGTCTGGGACCATTACCCAAGATGCCACTGGCCCTTATTTGCATGTCCCCCGCGACAGGTGAGGCCGCGCCCCATGACTGTAGCCCCAAACATGCCAATCTTGTGAGCTGATTCCATTACATAGGTATATTATAAACATTTCAGGACTATCAAGAAAGCATGTAACAGACTCGCCGTAACTAGAAAAGGTTAGAGACAGCTGTACCTTATATATCTGGCGGATCCAGCCTTGTAAC	CCTGA	11.45	10.4648	2.83812	Evolutionarily_Diversified
Cairina_moschata_domestica_RNU6-8_ENSCMMG00000005141	TGGGAGGGAGGCAGCGGGGGGGGTCATTTGCATAAAGATTTACCCAGAAGGCATCGGGGGCGGCGGGAGGGGAGCAAACGGTGGAATTTGGGGAGATTGGGGTGAAAACAGAGGCAATCGGGGCGTGCTGTTGCGGAGGGAAGCTGCGGAGCGGTAATAGGACTAGTAACAAATAAAAAATTCTGCCACCCTATCCTTAACATTTTTTCGTGGTGACACTTTAAATAGCGCTGCGGGGGCAGTTGGTTCC	ACACG	11.39	14.1293	2.24701	Evolutionarily_Diversified
Salvator_merianae_RNU6-8_ENSSMRG00000013204	CTTAATAAACAACCCAGGGCTGCACCCCTAGGACTGTGTGTGTCCACTTCTTCTTAGGAAGAGGAGGAGGAGTTAATCTACATATTCCATTTCCCAGCATGCACTGGGACCCAAAAGATGGGTGGGAAAATTATTATAATGTTTTATAATGCTGTACTTAAGAGCAGGAGAGGAAGGAAGGTCAGGAAAGACACAGAAAAAGAGGAAAATAATGGAAGATCCTATTTGGTTACAGTCACCATGGCAGGAAAATAGTGACAGATGGAGGCTTTATATAGCAAACGGCTAGAGTCATGATTT	GCGTT	11.31	7.18257	1.6822	Evolutionarily_Diversified
SynU6_VSPH-67	TCAGGGCGATTTCCCATCATTCCTTCATATTTGCATATACTGAGTCAAGTTAGGACATATAATATAGCTTTAATTTTATTAAACTCCATGCGTGAAAAAAACTAAATAGTGTTGAGTCAGACTGGGATTTAAATTTTTAAAGGGTTATAGTTCAGTAATAATAGGAATACTGAAATATTGAAGCTTACCGTAACTTGAAAGTATTCTGCTCTGTATTGTTTATATATCGGAATAGAGGATCCGCTAACA	GTGTG	11.1	6.69236	1.66023	Synthetically_Diversified
Human_RNU6-9	ACCTGGTCGGCCCGTGCGCCAAGCTCAGCGGGCGTCCGCGGTGCGATCTTCCCTAGCGCCTCGGGTCTGGCGCCGCCATCTTCCTCGGTAACAACCAGTCGCCTGAGGCGTGGGGCCGCCTCCCAAAGACTTCTGGGAGGGCGGTGCGGCTCAGGCTCTGCCCCGCCTCCGGGGCTATTTGCATACGACCATTTCCAGTAATTCCCAGCAGCCACCGTAGCTATATTTGGTAGAACAACGAGCACTTTCTCAACTCCAGTCAATAACTACGTTAGTTGCATTACACATTGGGCTAATATAAATAGAGGTTAAATCTCTAGGTCATTTAAGAGAAGTCGGCCTATGTGTACAGACATTTGTTCCAGGGGCTTTAAATAGCTGGTGGTGGAACTCAATATTC	CCCTA	11.05	7.33681	2.69341	Evolutionarily_Diversified
Mus_musculus_RNU6-8_ENSMUSG00000064489	TATAGCCCTTTATGTTATGACAATTTCTAAGATGGCATCTTTGAAATCAAGTAAATTTGAGAGCGAGCTGAGTATTAAGCGATATAGAAAGGACTTGCTGTAATGTAAGATATAGTAAAGGACTTACTAATGGTAGGGTAGTTAGGGACTTTTGTTTGTTCCCTACTTTCTGTTTCCAATGTGCTTATCCCTAGAACGTTTAAGTGGTGAAACCAACTAGTCTAGAGCTGTGCGGTACGGAGTCTGCCGGCTCACAGAAGTTGAGGCTTCACCGCCCGCAGTCCCGGCATGCCGCGCGGGGAGAGAGCCACGAACTCACCACCTTCCCTAGGCCTCCAGAGGAAGACTATTACCCGACATGCACCGGGCTCTAATTTGCATACCCCCCCCCGTGGTAAA…	AAGAT	10.81	12.0397	3.55051	Evolutionarily_Diversified
Podarcis_muralis_RNU6-8_ENSPMRG00000020949	ATTTTTTAAAAAAAGCACTTTTATTTTTCCCTGAATGTGATTGGGTACGTTGGGGGAAAATGTTCAAAGAATGAAATTTTTATTTTACTTCCTCAACTCACCCACACAATACTTTTCATGAATGCAGCTCCACCTGTTGAATTTCTACCTGCGTCGTGAAGAAAGCTATTGCAGATGCCGAAGGAGAACTCCCAATCCCCCTCCCCCGTCATTTGACCTCTTTGATTCCCCAGTACCGATTAATTCCGGAAGCTGCGGTCGAAAACCGGAAATGATGTCCCATCGCAGAAGCACTTTTCCTACCTCTTTGTCCCAAGGTTCACCCGCCCCGTCAGCCTCATTATGAAGACCCCGCCTCCTTTCCCCATCATGCATCGCCAGAGCAATGCCAAGTTTCCT…	ACCAT	10.31	11.5182	2.17216	Evolutionarily_Diversified
SynU6_VSPH-81	TCAGGCGGATTTCCCATGAGTCCTTCATATTTGCATGTATGGATCAATTGTGTATCTAAACAGCAGGATCGTAATATTTTTACATTAGGTTTAACGCTTTCAACGATAGTAAGCTAAGACTTTTGGTAAAATTAAAATATTGATGAAGTTCATAAGAATTAAAGTAAGTAATGTTAAAAGGAACTTACCGTAACTTGAAAGTATTTTTTTGCAGCCGTTTTATATATCACAGATGCGAGATACGGTAAC	GGGAA	10.16	7.23189	0.828956	Synthetically_Diversified
Human_RNU6-8	GCGGGCTGAGCTCCGCGGCACGAGAACTCAAAGCCCCCGGCCTGGGTCCTACGCGGGGCCCTTTACCCAGGGTGCCCCGGGCGCTCATTTGCATGTCCCACCCAACAGGTAAACCTGACAGGTCATCGCGGCCAGGTACGACCTGGCGGTCAGAGCACCAAACATACGAGCCTTGTGATGAGTTCCGTTGCATGAAATTCTCCCAAAGGCTCCAAGATGGACAGGAAAGGGCGCGGTTCGGTCACCGTAAGTAGAATAGGTGAAAGACTCCCGTGCCTTATAAGGCCTGTGGGTGACTTCTTCTCAAC	ACTGA	9.63	6.58355	1.29679	Evolutionarily_Diversified
SynU61_3BP_Spacer-91	CTGGGGCAATTTCCCATGATTCCTTCATACAATTTGCATACATTATATGATTGTAAAGAGTATAAATTTAATATTACTTCACATAAGCCAACTATAAGGTGGTATCAGGAAGATAAACTAGGTGGTATATTATGTATTCTTAGTAATGAGAATTCTAATAAGCAGAAAGTAAATTGTCTAGATTGGCTTACCGTAACTTGAAAGTATAGTTCTTGTCGCTTTTTATATATGAAGAGCGCAAGACTCCTAGAT	AACCG	9.26	15.2842	1.06881	Synthetically_Diversified
Peromyscus_maniculatus_bairdii_RNU6-8_ENSPEMG00000030233	AACGAATAATGACCCCTGGAAAACAGAAACCCCAGCGCATCGTCATCAGACACAATGCGAGCCTAGGTTAGCCCCTGATGGCAGTAGGCGACATAAAGGACTGCTAGTAACATTTCCGTATTTCCTAATGGTCGGGTGGTTGGGCATGGTTTTGTTCCCCGGTGTCTGTTTTCGAAGTTCTCATCACCGGAACTTTCAAGCGGCGAAACCACCACGCACTGGAGAGAGAGCTGTGCGGTCCGAGGCTAGCCCCTCCGCGGCTCAGTGCCCGGGAGGCTAAACTGCGCGCGATCCCGGCATGCCCCGCGGGCAGAGAGCGGAGCTCTCACTGCACTTCTTAGGCGAAGAGGGCTCGCCGGCCTCTTACCCGACGTGCACCGGGCGCTCATTTGCATGTCT…	CCGGG	9.17	8.3221	3.21197	Evolutionarily_Diversified
Adamson_et_al_pU6	AGCCGCAGCCCTAGGCCGCCCCGCCCAGCCTCTTCCGGTTCGCGGTCGGTGGCTCCAGACCTCGCGGTGGTTATGGGTCCTAGCCTGACCATCGGTTCGCAAACGTTTCGGGGGCACGGACTCCACTTCTGTGGGGCCCTCATTGGCACCACGGTCCCAGGCCCTCAAAAACCACTCGCGCAGTGCACACGCTTCTCCGCGTAGTTCCGGGTACAATACGCCGCCGCATCCCCCTCCGCCACGCGCCAGGAGGACTCCAGGGACAACCGCTGGGCTCGCAGACCCGCAATAGTGAGAGAAGCGCTAGGGGAACGAGCACCACGTGACCGAGCGTGACAGTAAGGCGCGCGGAGGTCGGGCGGGCAGAGGGCCAATTTCCCATGGTCCCTTCATTTGCAT…	CGTTG	8.98	10.6283	2.61611	Evolutionarily_Diversified
Rattus_norvegicus_RNU6-8_ENSRNOG00000052473	AATAGACTGCACCCCACACTCTCGAGGTGCTCACCGAACCTTGGCTACGCACCAAGAGTACGGGGCCGATAGTTCTGGGACCGAGCCGGTCTGTGCTGGGGAGGGATCACCTGGCGGGTTGGGCACACTTCTACAGGCACTGCGCTCCTACGTCGCAGTGGAATAGGTAACAAGTTCCATATTTTAGTGTGTGTGGGAGGGAGTAGTAGGTGATCGATTCGGGGCCCTGGTGACTTAGCTACCACACATTTCCCAAGCTCCCCACAGATGTCGGAAAAAAGGAGAGCCTCTCAGTGCGCCGGGATAGCGGACTGCTTAGAGAACTCTGCTTCCCAGGCCTCTAGAGAAGGGCTTTTACCCGACGTGCACCGGGCGCTTATTTGCATATCTCAGAGGTAA…	AGCGC	8.19	4.90838	1.25797	Evolutionarily_Diversified
Cairina_moschata_domestica_RNU6-2_ENSCMMG00000009434	GCGCGGCGGCACGGCGGCCAGCCGCCCCCAGAGTGCTTTGCGGTAATTTGCATACAGCAGCGGCGCCCCCCGAGCTCTGTATCCCCCCTCTGCCGCTCCCAGCCCCTTATCCGCACCGGAGAGGCGTCGGCAGCATTGGGTGCAGTCACCTCAGGCATACGGCTTCTGTTTGTCCTAACTCAGTCTCACCATAGTCTGAAAATTGGTAGATTCTAGGGCTTTAAATACTGTGAGGAGGCACCTCAGGATC	CGCTA	8.18	8.27793	1.75231	Evolutionarily_Diversified
SynU61-10	GCGATGGCATTTCCCATGATTCCTTCATATTTGCATAATAAATTTTTTTCGAGGATATAGATTGTTGTTAGAGCATAATTAATCTCCCAAAGGCCGTAGTAAAACAGATAGTGAATGAAAAGTTAATTGAATTAATGTTAAGAGTAATACTATAATATAATCAGGTATTTAAGCATGATTGCGCTTACCGTAACTTGAAAGTACGCATTTTTTGGTCTTTTATATATACCAGAGGTCGGGACTTAAACA	CCAGG	7.72	9.02744	5.51588	Synthetically_Diversified
Jaculus_jaculus_RNU6-8_ENSJJAG00000003449	TCTTCCTCCGGCGAGGAAAGGACGCGGCGGGGCGGCGTAGAGGGTGACCTTTGATGGGGCCCCCACAGTTCCAGAACCGAGTACGCTAGTCGTGGGGGAGAGTCGCCTCGAGGGCTGGGCTGTGTCCGAACTGTGGAACGTTGGCAACAATTTCCTATTTTTATCGACGGGCCCTTCCTAGTCTCAGGGTTTCAGGGACTTCGCAAGCTCCCAGGCCCACTTCAAAAAATCCCTCCGCTCCCGGGCTCCGAGGCTCGCGCTTGCCCCACGGACGGAGCGCCATAAAGCTCACCCCCGACCTAGGACCCAGAAGAAGCCCCGCTCCCGACGTGCCCCGGGCGCTCATTTGCATGTCTCACCCCACAGGTGAGCTCCGCGGTCCCGCGGGGACATTGGTCG…	AACTG	6.67	6.24208	0.571811	Evolutionarily_Diversified
Rhinolophus_ferrumequinum_RNU6-8_ENSRFEG00010002133	AACAATAAAAGGCATCTTTGAAATAATCAAGGAAATTTGAACGTACAGTGAATATGAGGTGATATTAAGGAATTACCTTAACTTTTCGAAGTGTGATAACGGCTGAGTGACTAATTTTTCTTTTTTTAAATTTAGATACTCATCAGAGGAAGTTTAAATGAGGAATGACGTGCTCTAAAAGTATGGCGCCATCCTGGCCCCGCTCTCCCTGCACCACTGCTGCCTCGCCGACAGCGCCTCTCCAGCTCGTCAAGCCTTCGAAGCACCAGGCGTGCTAAGGTGTCGATCGCGCTCACCGCTCCCGGCATACCCCACGGGCCCAGCGTACGACGGCCAGGGAGCCCTCAGCTCTACCTCCGGTCCCCTTACCCAAGATGCCCCGGGAGCTTATTTGCATGT…	CGAAG	6.29	6.17344	1.09596	Evolutionarily_Diversified
SynU61-1	GGCTGAGCATTTCCCATGATTCCTTCATATTTGCATTTTAATTTAGAAAATGGACAATGACCTTAGATTGACTGATTATTATTGAAGAAAAGACTTAGTCAAAAACTTTAGTTGTTTATGTTAAAAGGATTGTTCTAGATATAGGGTAGCTAAGCATAAAATTAAAATGGTATCACACAAGGTCTTACCGTAACTTGAAAGTAGTCTTTATTTCCTGGTTTATATATGAACCACAGGTCATCTGAAGGA	CCCCA	6.15	7.69522	1.7942	Synthetically_Diversified
SynU61-5	CGGCAGTGATTTCCCATGATTCCTTCATATTTGCATGTAACGTAGATATACTTACTGAGGATTGATTAATTAGAGAACAAATTAAGTGAAAACATTAGCCTTAATGTGAATTGTAGCTATGTAGAGATATAAAAAAGAGCCCATTATATATCTTATATTTCAATTTATGGATTAAGAGGTATGCTTACCGTAACTTGAAAGTAGCTATTTTGCTTCTGTTTATATATTGAAAGCGCCCTGGAAAAACGT	AGGAG	5.84	5.56067	0.840867	Synthetically_Diversified
Adamson_et_al_mU6	GATCCGACGCGCCATCTCTAGGCCCGCGCCGGCCCCTTACTCGCACGGACTTGTGGGAGAAGCTCGGCTACTCCCCTGCCCCGGTTAATTTGCATATAATATTTCCTAGTAACTATAGAGGCTTAATGTGCGATAAAAGACAGATAATCTGTTCTTTTTAATACTAGCTACATTTTACATGATAGGCTTGGATTTCTATAACTTCGTATAGCATACATTATACGAAGTTATAAACAGCACAAAAGGAAACTCACCCTAACTGTAAAGTAATTGTGTGTTTTGAGACTATAAGTATCCCTTGGAGAACCACCTTGTTG	GCCAA	5.79	2.67358	2.23511	Evolutionarily_Diversified
SynU61-38	TGGAGGCCATTTCCCATGATTCCTTCATATTTGCATGTAAATTTTGTAAAAGGTAAGGTCGAAATCATTAAAATTATATCAAAATTTATATGTTGACAGATTATATTGATTGATTAAGGGACAGTGAATGGATAAGTTAGAATTTAGGTCGGTCTAAAAAATGAAATTGTCCCACTACATTACCTTACCGTAACTTGAAAGTAAGTCGTTGTCTTTTCTTTATATATACACAGCTTGCAGGGATCAGAA	GCTTG	5.35	3.24696	0.375689	Synthetically_Diversified
SynU61-19	GGGCCAGTATTTCCCATGATTCCTTCATATTTGCATAATTTGTTATTTTAGTCTCGGAGAAAACAGTGTCTGTTATATTACAGGAATAAATTAATGATGGTATGAAGTATAGATTTAAAAATAACCCAATAATGGTAGAGTAAACAAAGGCACGCTAATTAAGATACTTTATTTTATGGAGATCTTACCGTAACTTGAAAGTAGCGACTTTTTCTTTGTTTATATATACAAGTCGATGTGGCACAAACG	GCTTA	5.33	2.26392	1.1788	Synthetically_Diversified
Junco_hyemalis_RNU6-2_ENSJHYG00000011766	GCAGCGGAACGGCTGCCCAAGGAGCGGTGGAGTTTCCCTCTCTGCAGACATTCAAACCCACCTGGACGCGCTCCGGCGTCACCTGCTCCGGGTGACCCTGCCTTGGCCGGGGGCTTTGATCTCCACACGGACCTTCCGACTCGAACGATTCTGTGATTCCGCGGAACGAGAATGGCTTCAGCCACCCGCTCTCGCCACAGGTCAGCAATATCAACTAATTTAGGTCCGAACCACCGATGTGGCACCGCAGAAAGTGTCACATTCCCAGCTGCGCATGGCCGAACGTGACTCTGAACCCCGCCGGGGGGTTACTGACACAGAACGGCCCCGTGAGGAGCCCGGGTACCGCCCCGGCCCAGAGTGCTTTGCGCGTATTTGCATACAGCAGCGCTATTTGCA…	ACAGG	5.23	7.08252	1.19417	Evolutionarily_Diversified
SynU61_3BP_Spacer-92	CGCGGAGTATTTCCCATGATTCCTTCATGCAATTTGCATGATATAATATGAATATGTACATATTCCATCTGATAATGAAAAATGTTCAGAAATTCATTAATGTTGATGGAAATAAGAGTGATTAAGATGATATTAATTTATGAGCTGATTTGTGAGTACATTACCTACAAAAGGGAATCGAGTCTACTTACCGTAACTTGAAAGTAGTCTTTGATCGTCTTTTTATATATTACTGGGAACGACTCCGAAGAA	GCAGA	4.9	2.61174	0.535019	Synthetically_Diversified
SynU61-12	GCTCAGGGATTTCCCATGATTCCTTCATATTTGCATTTGTTGCAAAAGGATATTACTATTGCAAAACGTAGAGAAACATTTATCAGTTACAGTATTTTTAGTAGATCAGATAAAAGATGTTATCTAGTGTCTTGTTTAAGGAAGTGTCAATAATCAATAGGTAGATCATATAAAGAATAGTAACTTACCGTAACTTGAAAGTAGTTGTCTTTCGATTCTTTATATATCAAGGAGAAGTACGTGCCTCAA	TCATA	4.9	3.9359	0.809394	Synthetically_Diversified
SynU6_VSPH-75	TGCCGAGGATTTCCCATGATTCCTTTATATTTGCATTCTGTGACCTGATTTGAAAAAATAATATGAGTCCGGGAAATAAATAAGATGACGTCGATAATTTTTTAAAAATAATTGTACTTACACAAGTGGGTAGTGAAGATTATCATAAGATTTGCCAAAAAATTTTGTAATAAATTGAGGTTTCTTACCGTAACTTGAAAGTATTTTATTGTGTCCGCTTTATATATAAACTAAGGCACGCGGCGATTA	GGCTG	4.89	1.28465	0.102941	Synthetically_Diversified
SynU6_VSPH-56	TGGACCGGAATTCCCATGATTCCTTCATATTTGCATACAAATAGAATAGATTATAGTTACGCTGTAAATATTAGGGAATTTAGGAGAAGTTTTTTTATGATTTCCAACGATTACTATAAAACTTTAATAGGTTGTATTCATGATTCCATAGGATAGGGTAAAGAGCAATTATTGGACAAAAAACTTACCGTAACTTGAAAGTACGATTTTTTTTCGCGTTTATATATAAACAAGAGCGGCCTTTAGGAC	CCCCG	4.72	4.46897	0.651339	Synthetically_Diversified
Sorex_araneus_RNU6-8_ENSSARG00000015849	GTCTCAGAGGGTTCGTTTCCACAAAGAATCGGGAACCAGCACACGAGTTCCCTAAGTCACAAGGGAAATATCGGTGACATGTCGCAAATTTTGCTGGGAGGCCCCGTGCCCCAGCAAGAGTCCTGGTTACCCAACAAAATAACGGGATCGCAAACTCGGAGAGAGTCCGGGAAGATGCCTGCTGCATGGCAGTCCGCCGGGCCACCTTACTGGAACCAGCTGGCCCGGTTCCTTGAGCACCGCTTGCCCCACGGCTTGTAGGTCTTCGGTTCGGTTGGGTTTCGAGGAGGGCCTCACCGCTCCCGGCATGCTCCGCGGGTGAGTGCGCCGGCCGGGTTTCTTACTCGGGCCTGGGTTTCTTACCCAAAATGCCCCGGGAGCTCATTTACATACCGCGTG…	AAGCC	4.71	3.46475	0.52575	Evolutionarily_Diversified
SynU61-30	GGCAGGTCATTTCCCATGATTCCTTCATATTTGCATTTGATAAAGAGCTTAATTATAGGTTAAATAAAGAGTTGTAAAAGCTGGGTATGACCGTCAATGAGGTTGATGGCAATACACAAAAAGTTAATTATATTCAGTAATAAACTTTATGAGTTAGCTGATAATGTATCATACATAATTATTCTTACCGTAACTTGAAAGTAGCTTATGTTCTTTCGTTTATATATAGAGAATACTGAGGGCCCTACA	ATGAA	4.53	4.15168	0.90176	Synthetically_Diversified
Dipodomys_ordii_RNU6-8_ENSDORG00000027479	TGCTCGGGCCCCGTACCCAACGTGCTCCGGGCTTCATTTGCATACGCCGCCCGATCGATAGGCGAGCTCCACAGGCAGGGCCTATCGATCGGCACACCAGACACCACACCTACTGGTGTCGTCAGGAAGTTCTCACAATGTTTCCTAAACTGTCTGAAATAGATACAAAGGCGGGTGGCTTAGTCACCCTGAGTAGAAGAGGTGCCAGGTTGTTGACACCTTATATAGGCCTGTAGCCAAGGGCAGTAGT	CCAGT	4.32	2.80722	3.0218	Evolutionarily_Diversified
SynU6_VSPH-65	GGGTCCAGATTTCCCACGATTCCTTCATATTTGCATTGCACGTTTTTAACATCATATAAGAAAAATTGATATTTAATAGAAGAGGTGGGTAGTCTAAATTATGTCATAAATATAAAATAAAGTTAATGTAGACTAAAAGCTACAGTTAATGTCTATATTAGGATATTTCGCTAAAGGGCTTGGCTTACCGTAACTTGAAAGTATTGCCTTTGGTATTCTTTATATATAATCCGAGGCAAGAGGCTATCA	CCCGA	4.08	1.83905	0.316397	Synthetically_Diversified
SynU61_3BP_Spacer-102	GGTCAGGCATTTCCCATGATTCCTTCATTAGATTTGCATTTGAATAAGTAAATCAAGGGTTGTTGAGTACAATTTAAGTATTATGCAAGTAAAAGATATGAACTATGATAGTTATAGCAAATATCTCTTTTACAACACTAGAGGAAAGGGAATGAAATTAACATGCTCGGTATATGATTTTTAATTCTTACCGTAACTTGAAAGTAGCTTCAGTGTTTCTTTTTATATATATGGGGCAACGAGCTTCAACAA	GCAAG	3.88	3.91539	0.421246	Synthetically_Diversified
Dasypus_novemcinctus_RNU6-8_ENSDNOG00000039234	GCCTGCTGGAACGGGCACAAGGCCACTATGTCATGGGTGAAGTAGAGGTGACAACGTTCCATCGACCAAAGGCATCGGTAAAGCAGCAGGCCAGCCAATTTGCAAACTTCTCCCGAGAGTTTCAGAGGAACTCCTCCGGTTCCAGGCCGACGTTGGAGAACCATCTGATCGTCGCAGTATCGCCGTGCCTGGCCCGACTCCTTCGCGCATGCAGCAGTCTCGCAGTGGTGTGTCCCGGTTTGCCTCGACTCTCGAGGGCGCCAGGGACTACCGTCGTGCTCGTGGCTCCCGGCATGCTCCGCGGGCGAAGCGCCGCGGCTTGAGAACTCCAGCCTGGGTCCCGCCACCAGTGCCTTACCCAAGGTGCCCCGGGCGCTCATTTGCATATCCATTCCGTAG…	AATAC	3.67	4.4315	1.97776	Evolutionarily_Diversified
Myotis_lucifugus_RNU6-8_ENSMLUG00000030711	CCGCGGTCCGCCTGCTCCGCCCACCCAGCGCCACGGCCTGACGACTCTCAGCCCCGCCTCGCGCTATTACCCAAGGTGCCCCGGGCGCTCATTTGCATGTCCCACGCGACAGGTGAACCCCGCAGCTCAATCGCAGCCCAGCTATCACCGCGACCAACACGCGAGCCTCGGGAGGGGTTCCATGGCATCACGTTCCCCTAACCGTTCCGAGGTCACCGCCAAAGGACGCGACCCAGTCACCGGAACTTAAAAGGAGCCAGCTCGCTGGGCCTCAAATATCTGGCGGGCGGAAGCACCAGC	ACGAT	3.57	4.33074	0.684817	Evolutionarily_Diversified
SynU6_VSPH-70	GTGAGCGCATTTCCCATGATGCCTTCATATTTGCATCTAATAGGAGTTAAAAATTTTATGATGTAGGAAGAGTGGTTAACTCTACCATAGTAAAAATTGGTTTAAATTAATAGAACAAAAGCATGGTCTTAGGCAGGTGTAAAAAATTCGTAATAATATTTTATATTCTAGCAAAGTTCAGTTCTTACCGTAACTTGAAAGTATGCTTTGTTTAGCTCTTTATATATGGGGAACCTACAAGACAAGTTC	CGCAG	3.52	1.83002	0.590413	Synthetically_Diversified
Numida_meleagris_RNU6-2_ENSNMEG00000003235	CCCCTTATGCAAAGCAGGGACTCTCCCGCCGTGCACCGCGCGCGGCCGGCAGAAAATTGGGGCTCTTCATCCCCGAAAAAGCCAACATTTCTGAAAAAAATAAAGACCCTGAGTGGAACAATTAGGTGTAACTGTTAAAGGGGTAATTTCAGAAGAAGAAATATGCAGATGAGCAAAAGGCAAGTTCGCCGTCGCTTGAGAATTACAAAATGATAAGGGTTTAAATAGCATCCTGGGCAGGGAGTTGATC	TCCTG	3.37	3.28322	0.666352	Evolutionarily_Diversified
SynU61-37	GCGGGCATATTTCCCATGATTCCTTCATATTTGCATACTAACTAAAAATTGCTTTATGGCTAAGATATCTAAATTTGTCGCGAAAAATTAAAAACCGAACAATTGGAATATTATGTATGATTACTAAAATTATTTACTTAAAGAGTATATTGGGATTGACGAGTTGTGAAATGGAAGATTTGGCTTACCGTAACTTGAAAGTATGTATGCTTTCTGCTTTTATATATATAAAGACGGGCGACTCACATG	AGGAT	3.31	3.26636	3.56056	Synthetically_Diversified
SynU61_3BP_Spacer-87	CGATCGGGATTTCCCATGATTCCTTCATAGAATTTGCATCGCACAACTGGAAAAAGATACTTTATATTAATAGATCAGGTAGTTGTTACTGACGTATTATATAGAAGCAATGAACATTAATACATGTGGTATATAAATGTTACAAGTCATGATTAAAATGAATAAATTGGGTATAGTTTATGGTATCTTACCGTAACTTGAAAGTATGTTTTACGTTGCTCTTTATATATCACAAATGCGTCGTAGAGGACA	AGGGA	3.24	3.96869	1.46572	Synthetically_Diversified
SynU61_3BP_Spacer-101	CGTGACGGATTTCCCATGATTCCTTCATCAGATTTGCATGAAAAAATTAATTATGAATAAAGGGCAGGCCAGAAGTTAAAATCTAAAATCGCTTAAATGGCACGGGAATTTAATATGAAGCCATTGATTTGAGTTGGAATTTTATAATAGTTAATATAATTCGATACTTGTTTATATTCGGTAAATCTTACCGTAACTTGAAAGTAGTTTCGTTGATTTCCTTTATATATGATACGCAAGCGAATGCAGCTA	GCACC	3.21	2.1312	0.670681	Synthetically_Diversified
Dipodomys_ordii_RNU6-8_ENSDORG00000026904	GAGGGGAGGGGCGTAGTCGCTCCACGTTTCTCCACCTGGCGCCTGCGTAGAAAGGACAGGTCAAAGCGGTTCTAGACCAGTCTGTGTGCCCAGCGCACAGAGCTGATGGGTAGAATGTTCCAGAACGGAGTAAATCAATCGTTTAGGAAGGACTGGACTCTGACTTGAGAGCCTGCGGCTCAGTGACATATCAATAACGAGTTAGCTCTTCTGGGAGGAGCGTGCTCGACCCAGAACCACAGTGACCCACCAGCAGGTCAGCAGAGTCCCAAGCTCCTGCTCCCGGCATGCTCCGCGGCGGAGCGGAGCGCGGCGGCTTGGGTTTTCTCCGCCAGGGGCCGGCGTACGGGACTCTTACCCAACGTGCTCTGGGCTTCATTTACATGTCTCGCCCGACAG…	ACGCT	3.2	3.6848	0.70605	Evolutionarily_Diversified
SynU61-29	GCGACGTGATTTCCCATGATTCCTTCATATTTGCATATGATGTTTCATAACTTACATAGTGGTTAGTATAGCAAGTAGATATATACCACGGTATATATCTTTATAATAGGTTAGTAGTGATCAAGAGATAAATATACGATTAAATTAGACGATTTTACGAGAAGATATGATAATAAGGAACTTCTTACCGTAACTTGAAAGTAGCTTTGATGCTTTTCTTTATATATGCATGAGGATAACAGCAATGCC	ACCGA	3.17	4.78409	0.916071	Synthetically_Diversified
Phasianus_colchicus_RNU6-2_ENSPCLG00000012535	GCTGCCCGCGCCGCGCCGCGCTCTTTCAGGCACTGCCGAGGACAGCCCAGGCGGAGGTCCTCACCGCCGGGTGGTAACTTGCATAAAGCGCTACCCAGAAGCCCCGCGGTGCGAAGAATAGATTATAAAGTCTTAGAATATGGAAATATTACGGTAAAAACATTAAGAGCTAGGATAATTGCAGTTAAAATGAGTGTGTTACGAAGCAGAGGTTTTTTAGAAGTAAATTTAAAAGTCACTCTATTCGGAAAAGAACTACTCTATTGGGCTATATATACTCTTCTGGGGGAAGAGCGACTC	CTGAT	3.01	3.29467	1.339	Evolutionarily_Diversified
SynU61_3BP_Spacer-88	GCCTAGGGATTTCCCATGATTCCTTCATGGAATTTGCATAATATCTAGGAGTGGATGTGATAAATGTTAAGTAGATATTATGTAAAGAAATTAGAATCAACATGCAATCTCTTATGCTTTAAACTTGTAGTAAATTTGGGTTATGCCAAATATTACATATAGCAAATTAATTAGGGGGACTAAATACTTACCGTAACTTGAAAGTATTCATGCTTTGTGTCTTTATATATAAGAGGCCGGAGTTAAACTCCA	ACTCG	2.81	4.97089	1.46565	Synthetically_Diversified
SynU61-24	TGCGCAGGATTTCCCATGATTCCTTCATATTTGCATAATCACATAAGTATTGATTTGGCACTTAAAAATAAATATTTTTTTAATTCGACATTACAAAATGAACTGGTGAGTGTCAAAAAGAATTTTTTATTGGTAAGATAACGAGCTTGTGAGAATTTGGGAGAGACATGTTTTAAAAGACAACTTACCGTAACTTGAAAGTATTGTCCAGTTTGTCTTTTATATATAGCAGGAAACACGGACTTGTCA	CCGGT	2.73	3.85891	3.24763	Synthetically_Diversified
SynU6_VSPH-72	GCCGAGGTATTTCCCATGATCCCTTCATATTTGCATAGAGCATATTGAGAGAAAATTATGTAACTAAGTATAGGCATAGTTATCATAAGAAATTTAGAATTCTGCTCGTATAGTGAGTCGTTATAATTTTACATAATTTGAATGATTATAGACGATAAACAAATAGTTACCTAAATTGGAGGTCTTACCGTAACTTGAAAGTATTCGGATTTCCTTGTTTTATATATATAGCCAGGGAGCGCAATCTAA	GGGAC	2.71	2.37399	0.945379	Synthetically_Diversified
Danio_rerio_RNU6-8_ENSDARG00000091605	GCTTCACGCTCACTGCTTTATTTACCTACAGGCTACACACTGGCTACATTTAGCCTAATAAAATATATAAGGAAATAATGTAAAGCTATCAGAAAGACTCCAAAACAGCCATCTAAATGTTACAATGTTTGTTTCAAGTGGCTGTTTTGAGTTTTCTGGGTTTTGTGGTTTTCTTAGACACCACACATCTCACGATGTTTTCACTGATTTGGTGGTTGTGAAAGGAGCATTTGCTGGTCTTTCAACCTTTTGTTCTCGTCATCGTTGAGGGGGAAACATTCTACGCATGTCTGTGGGGGAGGGTGTGGAACATTGTGGCCACGGGTTCTTCACTGTCACACCGAAACATCCAATCACAGCTAGCAGAGAGGAACCTTTTTTACATGTGGTCTACAGCTG…	AGAAA	2.68	0.902292	0.101594	Evolutionarily_Diversified
SynU61_3BP_Spacer-99	GTCGAGGCATTTCCCATGATTCCTTCATAAGATTTGCATATGATATCTAAGTAGCATTAAAGGTAAAAAATTGTTGGAAGATGGTTAGTAGCTCACACATTTTATATCTGAGCGATTTCTAGTACATGTTAGGTTGAATAATAGAGTCAGAATGAAATAATCAAAATAGAAGAATTTTATATATCTCTTACCGTAACTTGAAAGTATTTTCTGTTCAGCTGTTTATATATAAGAGCACAGGCGATTCCTAAG	CTGAA	2.67	4.59641	1.94186	Synthetically_Diversified
Equus_caballus_RNU6-8_ENSECAG00000038440	GCTCCCACGGGCCCCTTACCCAGGCCGCCTCGGGCGCTCATTTGCATGTCCCGCCCGACAGGTAAACCCGGCAGGTTCATCGCAGCCTAGCCATCAGAGCACCAAACGTGCGAACCGCGACACGTGATCCCGTTGCGTCAAGTGTCCCTGACCATTCCAAGTCGCCGGGAAGGCGGGCAGGCCGGTCACCGTAAGTAGGAGAGGCGAGAGCTCGCCGCGCCTTATATAGCCTGCGGGCGGAGGTGGTGGC	CCTTA	2.57	2.04459	0.578697	Evolutionarily_Diversified
SynU61_3BP_Spacer-111	TAGCGCGGATTTCCCATGATTCCTTCATATGATTTGCATTATAATATACTGTGATACTAAAGAAAAATGATAGCATGATTATATGCAATATACAAGAGTGGATCGATATGTCGTAATCATATATAAATTTATCTAGACAGTAAATATAAACAACATGTTGGTAGGTGGTCTTGTATAATGTTGATGCTTACCGTAACTTGAAAGTATTTTTCGTTGCTGACTTTATATATAATTAGCACCAGGTGGCAACAG	GGAAC	2.54	3.47357	0.799853	Synthetically_Diversified
SynU61_3BP_Spacer-103	GCGTAGCGATTTCCCATGATTCCTTCATAGGATTTGCATGAGTATGGAAGGATGCCAGTCATCACCTATAGTTTAGAGAGGATTTTACAGAAATTTTTTAAAAAATAAGTAAAAAATATTGATGCAGCTAGTGATGTCTATAATTTATACTAGCATTTAGTAATGAATTAAAAATTTTGGAGCAATCTTACCGTAACTTGAAAGTAAGTCTTTTCTTCGGTTTTATATATTATAAGTGCGCCACAGCAAGGA	ACGGC	2.48	2.50792	0.471719	Synthetically_Diversified
SynU61-22	CATCGGGGATTTCCCATGATTCCTTCATATTTGCATAAATTGGTTAAAGATATATATATTTTTTTGATAAAAAGAGGTAATACGTTGTATGAAAAGAACATTTAGTTATGCAAAATATTAAATATTCGTTATGTGTGACCAAATGATGTGAATTCGACTAGAGGACTATTAACAGACAGCCTGCTTACCGTAACTTGAAAGTATATGTTGCCTTTGCTTTTATATATCATGACCGGCAAATAGGGACAT	AAGCG	2.39	2.88995	0.35369	Synthetically_Diversified
SynU6_VSPH-57	ACGTGGGCACTTCCCATGATTCCTTCATATTTGCATTGTTATTGAATCTTCTGGAGCACATTACAAAGTTTATGGATAAATTATGGGTAGTCCTATTTGAGGGCAGAAGATTTTAATAAAACGTAGAAGTATATGTTCATACTAATACTTAAATATTGATAAAGAATAAGGACAGATTAATAACTTACCGTAACTTGAAAGTATTGTTCACTCGTTTGTTTATATATGACTGCTGAAACCGAGAAACGT	GGGTG	2.33	2.10093	0.218166	Synthetically_Diversified
SynU61-40	AGGGGCTCATTTCCCATGATTCCTTCATATTTGCATTGAGGATGAATAAGGTTATAATAAATAATTTATAGAGTTTTGTGAAGTCGAGTGCAACTTTTTGATACCAACAACAGTAATTGGTAAATGATACTAATATTGTTAGTGTGGCAAGTCTAACTCGAAATAGAAAATAAATTCTATAATCTTACCGTAACTTGAAAGTATTTCTGTCGTCTTAGTTTATATATTATACGGGACCGAGATCAAACG	CAGTA	2.19	1.6277	1.41862	Synthetically_Diversified
Taeniopygia_guttata_RNU6-2_ENSTGUG00000029504	GCTCAGGCACTGCCGCGGACACCCCCGCAGAGAGAGCGAGAGAGAGAGAGAGAGCGCGCGCCATCCCGCAGGGTGTAATTAGCATAACAAACTACCCACAACGCACCGGGCAGAGATAGCGAACATAACCGGCGAATTTCGGACAATTTGGGGAAAAACGATGAAAATAAGGGAGCAGAAGACTGAGAAACACTTGGGAAGCTCATTCCGCGCCTAATATCGAGACACACTTCAGTCACCCTATTGTGAAGATATTATTTCTCTAAGTCTTTAAATAGCGCTGCGGGTGCAGGGCAGTTC	TCGCC	2.15	3.42232	1.71314	Evolutionarily_Diversified
SynU6_VSPH-62	GGCAGCTGATTCCCCATGATTCCTTCATATTTGCATAAGTGAGAAAAGTCTAAGGCAGGACTGATAGTACATATATTACATATAATTTGTGAGATGAATCTTATTCTATCAGATTAAAATGGAGATTTATAATTCCTTAATCGATATATTTTCCTATTGAGAATTAATGGGGAAGATAAGAAACTTACCGTAACTTGAAAGTACTGTTGTTTTGCACTTTTATATATTAGGGCAGCTAGGACCCAAAAT	ACCAC	2.06	5.1154	0.414671	Synthetically_Diversified
SynU6_VSPH-78	CGTGGGCAATTTCCCATGATTCCTTCCTATTTGCATGACTAACATGGACTTAATAAGTGTTAAGAGTTGCATCAATAGTAATTTGAATATAATAACGTAAAAGTATGTTAATAGTTGATAAATTCTAGGAATAGATGGGTTCCTAAAGTACTGGTCATTCAACTAATTAAGATATAGATTATGCTTACCGTAACTTGAAAGTATTGCTATGTCTCTTGTTTATATATCGAACCGACCGGATGAGTAAAT	CCGCC	2.01	4.25998	0.685616	Synthetically_Diversified
SynU61-14	GCTCGGAGATTTCCCATGATTCCTTCATATTTGCATAATTATGACTTTAAAGGAATAATCATGTGCACAAAAGAATGTGCAATAGTATGGATCTTTATTTAATAGAAAAAGAGGTGTATTCAGAGTGATCATCGTTATAAGCATTAAGATACAGATACTAGATATTTTATAGGTTTGATACTACTTACCGTAACTTGAAAGTAATTTGTCTCCGGTTTTTTATATATAGATTGACCGCTAAGCAACAGG	GAACG	1.96	2.17592	0.705374	Synthetically_Diversified
SynU6_VSPH-63	GATCGGCGATTTACCATGATTCCTTCATATTTGCATTGTAATTTTATATTCTTTTTTGGATATTAAAAGTAATATGACATTTTACGTATAATTAAATTCAAGAAGGGGTTTAATAAACGACATGCATAAATCAAAGGGAGGGTGTAACAAGCGACAACAACAAATTATAAGTTTTAGTTGAGGCTTACCGTAACTTGAAAGTATTCTTTGATTTGGCCTTTATATATACGTGACCAGAAGTGCTCAAAG	GGGCC	1.94	1.38171	0.416002	Synthetically_Diversified
Adamson_et_al_sU6-1	GCCTCTGGAACTGGCACAAGGCTACTATGTCACGGGTGAAATATTGGTGACACGTTCCACATTTTGCTGGGAGAACCCGAGCTCGATCCAAAATCCTAGGGACCCAGCATCCTACTGGCCCAGCAAAGCAACCAATTCGCAAATTCTTAGACTTGAGGGAGATGCTACTTGTTCCAGGCAGGCCCGTAGGGCTGCCTCAGTCTTCGCAGCTGGGCAGCCCACTCCGCATCGCGGCCGCATCATGGACCGCGCGTGTCCAGCTTACTAGTAGCTCCTCAAGCGAGTCTCGCTTGCCGCTCCCGGCATGCTCCGCGGGGCTTAGGGCCCCAAAGGCTCCATCGTCCGACTTGGAGTCGGTGACAGGGCCCTTACCCAAGATGCTACGGGCACTCATTTGCA…	AACTA	1.85	2.41436	0.503179	Evolutionarily_Diversified
SynU61-47	GTAGGGCCATTTCCCATGATTCCTTCATATTTGCATTAGTAAATAAGATCAAATTTTAGATAATTTTTATATAGATTGGAAGCCTACACGTATTAATTTAGAATAAAAAGAAATGATTATGGGTGCAAATACTGAAAACGTTTGCATTTATCACGATGTATAGATAGATTTAGTGACTCAGGGCTTACCGTAACTTGAAAGTATTTAGCGTTCTCTGTTTTATATATAAGGACGACTCCATGATGAAGC	ATAGA	1.77	3.05144	0.492407	Synthetically_Diversified
SynU61_3BP_Spacer-98	GGGGCTCAATTTCCCATGATTCCTTCATTTAATTTGCATTGGAGTACTAAAATTTATAAAATTATGTTAAACTAATAACAATGTATGTGCCTGTTGATTTAAGGCTGACAAGAGATGTATATAGTAGCAAAAAGGGACGTTAATGGCAGCCTTAGATAAAAATAATTTCTATAGGAATTTTATTTACTTACCGTAACTTGAAAGTATAGTCTTTCCTTTGGTTTATATATCGCTGAAACGGGAAAACCTTAG	CCCAC	1.77	3.26969	2.65568	Synthetically_Diversified
SynU61-50	GACCTGGGATTTCCCATGATTCCTTCATATTTGCATTAGAGAAATATTGCGGTATGGTAAAAGAGACTTACTATTTCAAAGTAAGATAATACTTTAATAGTATATGTTTGATCAGAAGCAATGTGTGATAATCATTAAACAAAATGTGTATACACTCTGATAAGATTGTTATCAAGAATTTGGCTTACCGTAACTTGAAAGTAAGCTTCGTTCTTGTTTTTATATATGTAAACGGCGCATTGAAGCAAC	AGTAC	1.69	2.88698	0.724613	Synthetically_Diversified
SynU61-42	AGGGGTCCATTTCCCATGATTCCTTCATATTTGCATGCAATGTATGAGAGTGCAATTTGTTAAAATATGTTGATACAGAGTTTGAATTTGTTAACCGTAAGCCATGTTTAAAGTCAATAGATTATGCAAAACGAGGATAAAGAAAATTTTTAGTGTTTATAAATACGGTCCAATATAATTAAACTTACCGTAACTTGAAAGTAGTTTCGATCTTTCGTTTTATATATACAAGACGGTTCAAGTCCGAGA	GAGCC	1.63	2.78034	0.744549	Synthetically_Diversified
SynU61-18	CTGGGACGATTTCCCATGATTCCTTCATATTTGCATATAAAAAAAAAATATAATGAGTATAAGTGATTTAATGTAACAGACAAAGGATCATTATTGTATGCGGAAGTTAACATTTTTATTCGTTATATTTTAATTAGCACATGAGGTAGCTGTCGAGACATCGCATATGAGATTAAGTAGTATCTTACCGTAACTTGAAAGTATTGATCTTTTGTCGCTTTATATATAAGGTCAGACCAGTATGCCAAG	CCTGG	1.57	1.9121	1.44046	Synthetically_Diversified
SynU61_3BP_Spacer-89	CGATGGCGATTTCCCATGATTCCTTCATCGAATTTGCATCTAAAATAGTGGGTTGATAACCTTGATTGAAACGAACGTATTCAAAGACATGTGAGAAGATTTAAATAATTAATGAGTATTATATTAAATATTCCAAGGGTTTTCAATAAACATATCATTAAATGTTGCAAAGGTTAGTTGGGATATCTTACCGTAACTTGAAAGTACTTTTTGCTCTGTGATTTATATATTGGAAAGAGAGCCATAACGTCC	GCGTC	1.53	2.01866	0.627999	Synthetically_Diversified
SynU61_3BP_Spacer-95	GGCCGTAGATTTCCCATGATTCCTTCATATAATTTGCATTAATATCGATCGGTTAAAATTATACCGATAGTAAGGCGTAAAAATTAATGGGTGTGACTAATTGAAAATAGTTACGCTAAACTAGTTTATTTGTATAAAAATTGAGATATGATGCAAACTACGTTTGAGTTAATGAGCAAAATTATTCTTACCGTAACTTGAAAGTATCTTTGCAGTTCTTGTTTATATATGGTACGCGAAAGTCCTAAAACG	GCGTA	1.51	2.20002	1.30368	Synthetically_Diversified
Gopherus_evgoodei_RNU6-8_ENSGEVG00005009895	TCCGCAGGGACCCTGTCGCCACCTTCGACTCCCCTGCTACCTAGAGGCAGGAAACGCCTGGATTCCCACACCGAGCAAGCGGCTGATGAAGAACGGGAAAGGAAAGCCTCGTCCTTCTCTTTAGGCCTCACCTTCGGCCGTTCTCCTCCCTACCCATTGGCGCACCCCGTGTCACTCTGCGGCCCGCCTGCCCTCGGCGAGATCTAGCAGGACGCAGACTGGCCAGGACCCCTCACACACACTTGCCCCGCTTTTCCTCCCGGCCTCTCTGTGCTTGTCCCATCGCCTCTGCCAGGCCCAGGGGGCCGCACTCAGGTGACTATGTGGGCAGGGCAGCGGGGAAGGGGCTGACTCCCAGCATGCCTTGCTGTCATTCGCATACCAAGACCTCCGTGCTCT…	GCCAC	1.43	0.807527	0.0693535	Evolutionarily_Diversified
Camelus_dromedarius_RNU6-8_ENSCDRG00005015448	GCTCCGCGGCCCGAGCGCGCCCGCAGGAGAATCCGCCGCCCCGGACCTGGGGCCAGCTACCGAGTCTCTTACCCAAGGTGCCCCGGGTGCTCATTTGCAGTCCCACCGACACGTGTGTGAACACGACAGGGCTCGCGGTCTGCGATTAAAGCACCAAACTTGCAAGTCTCTTGAGTGATTGCACGGCAGCAATTTTCCAAAACGTTCCGAGGTCGACGGGAAGGCGCGCAGTTCGTCACCGTAAGTGTAAGAGGCGAGAGCTCTCCGTGCCTTATATACGCTGCGGGCGTAAGCTGTGGC	ACGTC	1.32	0.980264	0.244355	Evolutionarily_Diversified
SynU61_3BP_Spacer-105	CGCGAGGTATTTCCCATGATTCCTTCATCGGATTTGCATGATAATCATAAGGGCAATATTATGTTTGAGCAAGTTTTTAATGCTATGTAAAATTAAGATAATACGAGATATAAAGGTGCGGGAGTTTAAGCCTCATCTTATAAAACAAATATTTGGTAGGGATCATTAATAATTAAAGTATCTAATCTTACCGTAACTTGAAAGTAAGGTCTTTTTCTCGTTTTATATATCATCACAGAGACTATAGGACGG	GGATA	1.22	1.9654	0.778433	Synthetically_Diversified
Sorex_araneus_RNU6-8_ENSSARG00000014692	GCTTGAAGGGACCCTATTTGGTTCCTGCTTTCCAACTGTTGGACAATCTGAGCATCTTAGAAACAAGGAAACTTGAACACAGAGCAGTCGGTGGTTTGAGGGAATTACCTCCACTTTCCAAAGTGTGATAATGGTTGTGTTAGAACCTACCTAATAACAGGAAATTCAGGTGTTAAGACAACGTCTTCTGGAAGCGTGGCCTGGGCCCTGCGAGGACTCCAATGGCCTTAACACTCCACCGGGCACACTGCTGTCGTGGGTTCCACGTGGTTCAAAGCGTTCCCTTTGTACGCTACTCCCGGCATGCTCCGGGCCGAACTCGGTCACCAGAGAAACCGCAGACCCCAGCTCCAGGCTGGGAACTGGGTCCTTACCCAAGTTACACCGGGCGCTCATTTG…	GATGC	1.17	0.739145	0.171904	Evolutionarily_Diversified
SynU6_VSPH-59	GGCGGCATATATCCCATGATTCCTTCATATTTGCATTACTGGCTTTTTTGTAATTATAGGATCTAATAGAAGAGTATTTACTAAAAAAACGTGGGTGGGTTATAAAACGTTTAAGTATAGTCAAATCAAAATAATCATAGTACAATGAACACTGATAATATTGATGTATAAAATTTAGGCGTGCTTACCGTAACTTGAAAGTACTAGTGCTTTTTCTGTTTATATATAGTCCCAAGCAGGAGCAATAGT	CGAAC	1.1	1.68073	0.140826	Synthetically_Diversified
SynU6_VSPH-69	GCGCAGTGATTTCCCATGGTTCCTTCATATTTGCATACTTATAAGACCAGTCAAGGACAAATTAAAGGCTTCTATAATTAAATTACATAAAATATATTGCGAAATTTTTGGAAGTTACTTAGTTGAAGTTAGTAAATCGTATAATGATGTCATAAGGTATTTAATGAAGTTAATGATGGGAGCCTTACCGTAACTTGAAAGTATTGTCTTTCTGGCATTTTATATATCACGAATTGAATCACAGGACGG	CCACC	0.93	1.5544	0.175012	Synthetically_Diversified
SynU61_3BP_Spacer-93	GCAGGGTCATTTCCCATGATTCCTTCATCCAATTTGCATCAGTTTAATAATTTTGAAGTTATTTATGAAAAGTTTTCTGTAACTGGATGAGAGTGATGCTCTATGTACTAATGATCATGATAATTGAATCTTATGCAAAAAAACTGTCGAAAATATTAACATAAGTAATCGGAAAATGAGAGAGTACTTACCGTAACTTGAAAGTAATTGCCTCGTTTTTGTTTATATATAGCCGGAAATCTCGGACATAGA	CTGTA	0.91	2.72213	0.429348	Synthetically_Diversified
Amazona_collaria_RNU6-8_ENSACOG00000009282	CTCTCAGGCACGGCATCGGGCAGCCCGGGCTGGAGGCCCTGAGCGCCGCGGTGGGGAGAAGACCGGCGCCGATACAATTTGCATACATTCCAACCCAGAACCCACTGCGGCAGACACGCAAAAAATAACGTGAAGATTTGGGCGATTTTGGTGAAAAGGAAGCGTTCGAACACCCTCAGAGGCTTTTTAGAATAGGGAAATGTAGAGAAAAGGCCATAATACAGATTGCATATAGTCACCCTGTCATCACAAGTTCTAACTTTTAGGACCTTAAATACCGCTGTGGTAACACGCAAACCC	AATTG	0.84	1.61831	0.288755	Evolutionarily_Diversified
SynU6_VSPH-64	CGTCGAGGATTTCCCCTGATTCCTTCATATTTGCATAATGTGAGTTAAATTCTCATATATAATCCAAAACTAGGCGAAAGAAGATTCGAATGCTTAGATTGGATAGTAAAATATTAAATTTTGTCAAAACCTGAACAAGGAATTTGAGAGATTTCATGTAAATGGTTGATTATATTGTATTAGCTTACCGTAACTTGAAAGTATGTCTCATTCTTGGTTTTATATATAACTTGAGGACATAAGACGGCC	ACCTA	0.74	1.25681	0.0839889	Synthetically_Diversified
SynU61_3BP_Spacer-110	CGCATGGGATTTCCCATGATTCCTTCATTCGATTTGCATATTATTCGGATAAACGAATATTTTATATGGAGTAGATGTAAATAGCTTGAAATATATCGTGAGTTATTGTATAATGAGAACCAACTTGTAACTAAATTTAGAGTTATGTCGAAAGCCGATTTAATGATTAAACTATATCAGAGAAAGCTTACCGTAACTTGAAAGTACGAGTTTGCTCTTTTTTTATATATTAAGAGGATATAACCCCGGCGA	ACGTT	0.74	2.03248	1.37178	Synthetically_Diversified
SynU61-48	CTGGACGGATTTCCCATGATTCCTTCATATTTGCATTTTATTAGGTATAAAATATAAGCAAAAGGAACATGAACTTTAGTGGTTATAGTAATTTTTCGCAATATAATGTGTACTCGGTGAAATTAAATAGACCGTGTATAGAAATGCTAAAAAAGCCTATAAATAGGTTAGTATTCGAATTGTCTTACCGTAACTTGAAAGTATGTTTTTGAGTCTCCTTTATATATAAAGTGACCGCAAACTCGATGG	TAGCC	0.72	0.808617	0.256401	Synthetically_Diversified
SynU61-31	TACGGCGGATTTCCCATGATTCCTTCATATTTGCATCGTTTAAATACTAAAATAAAGCAGCTAGGGAAAATGGATAGTTTTGTTGTATTTTTTGTGTGTATCTCACTAATAGAATACAGTGAATACAAAAAGTAAGGCAAATTAGTGTAGATTAAAATATGAATCTGGATAAAGTTATTCCTACTTACCGTAACTTGAAAGTATCTGTCTCGATGTTTTTTATATATTGCCTGATAGCACCAAAGGAAG	AGATA	0.72	2.00126	0.382749	Synthetically_Diversified
SynU6_VSPH-54	AGGCCTGGCTTTCCCATGATTCCTTCATATTTGCATGGCAAGGTGAAAGAGTATGTGTACTTGATAAGTTGGTGATATCATGTAATTAATAGTAAAAGATGAAATTAACTAATTTTGACTATATTGTCCATGTAAAATATCCGAGTTGTTAATATAAATAAACACGCTTGTCAATAAAATGATCTTACCGTAACTTGAAAGTAGTTCCTCGTTATTGTTTTATATATTCCGATGTGGACAAGAACACGA	AGTAG	0.69	0.669631	0.0472571	Synthetically_Diversified
SynU61-15	CCAGGTGGATTTCCCATGATTCCTTCATATTTGCATTAGACGTGTATACAAATAATTGATGTAAATATAAGATCTCGTGATTTGAATAAAAAGGAATTATAAGTTAATAAAACTTTGCGGTGTCTAGAATCTTTAAACGTAATTGTTTTTGCTAACAATAAATGCTAAGAATATTGGAGAGCGCTTACCGTAACTTGAAAGTACGTTAGTTTCGTCTTTTTATATATCTTAACGAAGTAGAGCGGAACC	GTGTA	0.67	1.46187	0.771675	Synthetically_Diversified
SynU61-26	TCCGGAGGATTTCCCATGATTCCTTCATATTTGCATTGCTAGAGGTCATGCATAAATTCTCAAAACATATGTGTCGATTATGAATAAACATTGATTAATATTAGAACAAATTCCTGTGGTTTATTGATAGAATGTGAAGTTATATTAAATTGAAAATGTGTACAAAAGTGTAAGAGCGATAATCTTACCGTAACTTGAAAGTAACTGTGCTTGTTTCTTTTATATATCAGCTGGAGGAAACCCAGTAAT	CCTAG	0.62	0.633257	0.174625	Synthetically_Diversified
SynU61-41	GGTAGCCGATTTCCCATGATTCCTTCATATTTGCATAATGGTTAGGATAATGTAATAATGATATTTGCACAATGTAATTTGGAACTAAATAGCAGTATAATACAAACTGTTTAAGTTTCAGTTGGTAAGTGTGTCTCGTTAAAATAGAATAAGGAACTGTTTTAACTAATCATCAAATAGAGACTTACCGTAACTTGAAAGTAGTTGTCCTTCTATGTTTTATATATGCACGTTGTGACACAAAGCAAG	CTGCG	0.6	2.20451	0.660005	Synthetically_Diversified
Panthera_leo_RNU6-9_ENSPLOG00000018148	GTAGACCCGGATTTGAAGGGCTATCCAATAAAAGGGAATTTATTTTGCCTAGCTCCGGAGAATGAAAGTCAGGCCAATAGATACATGTAGCCGGAAAACAGATTGTTACGCCAGTAGGTAAGAGCTTTCTGAGCGATAGAGCTCATCGCTGGTAGAACGGGCATTGTTGGAAATGGGAAGCAGAGGCCGGCTGAGGGGTGGTCAGAGTGGGTGCGGAGTGGACTAGATGCTCCCCAACGCCCCTTGGCACTTGCGGGGTATGTTTTAACCCGGCAGGGTCTTGTGCCTTTCATTAATTGCCATGTCCTCAGCACCTAGGACAGTGCCTGACACACAGTAGGGTCGCGGTGGATCTGCAGGGTGAGAGGAGAGTGCTTTGCGGAGGAGGTGGTGCCATTT…	ATTGA	0.55	0.367003	0.027689	Evolutionarily_Diversified
SynU61-49	GCGAGCTGATTTCCCATGATTCCTTCATATTTGCATTTTTAAAATGCATATTAATATAGCTTATGGTCAGTGAAATGAAAATAGTTACCGAGAGTACAATGTACGATTAAGTTAAGGAGTAAGTAGGTCTTCTAGACCAGATAATTTTTTTTGAAGAATTTAAAAGTAATAGAACATTAGTCACTTACCGTAACTTGAAAGTATAGTTCTTGGTCTTCTTTATATATAATGGTAGGTCAACCCACAAGG	CTATA	0.55	1.74048	0.733697	Synthetically_Diversified
SynU61-2	CGGGGTCAATTTCCCATGATTCCTTCATATTTGCATGATTAATTATATATCAAATTTTTATTTTGTATGGGCATGAGTCGAACTTTCCATCAAAAGAGAATATTGAATTATCGAATTAGTTTAATAATCTGTGAGTATGATTAAGAAAAAGGATACACCAAGTAGCAAATAATAGATGGAGTGCTTACCGTAACTTGAAAGTACATCTGTTTTCTGTGTTTATATATCGGTAAGGTAAAACCGATACGC	AGTTA	0.5	1.81031	0.327446	Synthetically_Diversified
Lynx_canadensis_RNU6-9_ENSLCNG00005013388	TTATTTTCCTACCATAAAGTAAAATTTAAAATTAAATATTAATCACTTTTATTTATACCTATTACTATTTTTTTTTTTTAATTTTAGAGAGAGAGAGCATGAGCAGGGGAGAGGGGCAGAGGGAGAGAGAGAGACTCTTAAGCTGGCTCCACACCCAGTGCAGAGCCCAACACGGGGCTGGATTCCACGACCCTGGGATCATGACCTGAGCCAAAATCAAGAGTGTGATGCGCAACTGACTGAGCCACTCAGGAGCCCCTAATATATATTATTTTTAGTGTTATTTAAAATTTAGATTTG	ACGCC	0.48	1.59536	0.119022	Evolutionarily_Diversified
Scleropages_formosus_RNU6-8_ENSSFOG00015026611	GTGATGTCATTCCTCCTCCAATGAGAGCGTTGTGTCAGAAGCTTAATTTGAATAAGGCCCAGCAAGCAACTGCGCTTGGCACAACAAGCGAATAAACGACGTTTAATCTCAGTTAAACAAAAAGAGAGCACAGATAATTAATCCTCACTGTTAGACTAAAACCTACGACACGGTGGAGAAATGGCACAGAGTTCATTTCCAGGAATATTTTGTCAGATTTGCACTCGAAACAGGTCACCAGTGTGCGGAACATTAGCACAGCTCGGGCCTTTATATAGCTCACGTCATCAATTATTCATT	CGTCA	0.45	0.483219	0.0219701	Evolutionarily_Diversified
SynU6_VSPH-61	GCAGCTGGATTACCCATGATTCCTTCATATTTGCATGCCCAATTCAGAGTGTATTGTGGAAAATTGTTAGAAAATTGTAGTGCAATAATAAATAAACAAAGATCATTGTCATGTGTAATTCCAATATAGTAAAAATGTATTATAGTAATGATTAATGGTGTTATGAAGTTAGTCAAATATGCCCTTACCGTAACTTGAAAGTAGTACTCGTGTTCTTTTTTATATATATGGCAAGACCGAACTCAGTGA	ACTAC	0.44	3.20614	0.681755	Synthetically_Diversified
SynU61-7	CGCGAGTGATTTCCCATGATTCCTTCATATTTGCATAAAAGCAGATTATGAGCCAACCACGAAATTTTTAGTAGGTGGAAGATTTATATAATTAGTTGCAATGGTATCATCAAGTGAGGTGGTATAGAAGTATACTACCATAATAATATTTTTTTTATATAAAAATATTGAGAAAGATTAGCTCTTACCGTAACTTGAAAGTACCCTTATGTTTGGTTTTTATATATTCGAGCCCAAAAATTAGCGGGA	CCTTT	0.37	1.36607	0.296808	Synthetically_Diversified
SynU61-39	GCCGGGATATTTCCCATGATTCCTTCATATTTGCATGTAAAGGGGAAATATCTAATTATACATTAAGAGGAAATATAGGTATAACTGAAAGTAATAAGTATTGAATTTCAAGTAAAATGGCAGTGATATTCTAAGAGTTTTATTACTCTAATCGAAAATGTTAAATTTGACTCTGGTATGTCCCTTACCGTAACTTGAAAGTACTTTTCTCGTAGGTTTTTATATATGCCGATAAAATGATGAGGCCCA	GCCTA	0.37	1.15318	0.42703	Synthetically_Diversified
SynU61-6	CCGAGTGGATTTCCCATGATTCCTTCATATTTGCATGGAGGTTAGTACATAACGAGTGATATTTAATACATACTTGATAAATGTGAATCGGATAATACTTTTTTAGATAAATATATCACTGAAATAAATAGTAAATTTGTCTATTACTGGGTTAACTTAGGTGTAAAAAAAAAGGATAGGCTCCTTACCGTAACTTGAAAGTATTATTCTCTTCGTGGTTTATATATCCACAAACATACTGGTAGGGAG	AGGGC	0.34	1.00375	0.451219	Synthetically_Diversified
Balaenoptera_musculus_RNU6-9_ENSBMSG00010017245	GTGGGTTCGAGCCCTGGTCTGGGAAGATCCCACATGCCACGGAGCAACCAGGCCCGTGAGCCACAATTACTGAGCCTGTGCGTCTGGAGCTTGTGCTCCGCAACGGGAGAGGCCGCGATGGTGAGAGGCCCGCGCACCGCGATGAAGGGTGGCCCCCACTTGCCGTAACTAGGGAAAGCCCTCGCACAGAAGCGTAAGACCCAACACAGCCATAAAGAAAAAAAAAAAAAGGGCAACTGGCTCTTCTTAAAAAAAAAAGTATGGTATGAGTTGTATCTCAGTAAAGCTGTT	AGGCA	0.33	0.273742	0.0174662	Evolutionarily_Diversified
SynU61-36	AGGCTGGCATTTCCCATGATTCCTTCATATTTGCATAGTAGAAATAATGAAGATATATAATAAATTCTGGATTGCCGGATACAATCTATAGGTTTCGAAGATATGAGCCTTGATTGACATATAGACTGATTTTATATAAAACAAGCTATGTAGAAATATGAAAAATAGTATTTTAGTCTGGTTCTTACCGTAACTTGAAAGTAGCTTCGTTTGTATCTTTTATATATTTAACAGACAAACGGCGAGTCG	GCAAC	0.33	0.389144	0.318082	Synthetically_Diversified
SynU61_3BP_Spacer-104	CGTAGGGCATTTCCCATGATTCCTTCATGGGATTTGCATGTATTAACGACGATGACATTAATCTATAATTAGAATGTTATGTAAAAAATTGTATAAAAGTGTGTTAATGTGTGATATTAAGACAAGAATATTGTTTGTACGGATAAAGAAAATATGTGTCCAAGAATATGCAATCGTACTTAGCTCCTTACCGTAACTTGAAAGTATCTCGGCTATTTTTGTTTATATATGAATGGATCGGATCGACCAAAC	ACCCC	0.32	3.04419	0.14467	Synthetically_Diversified
SynU61_3BP_Spacer-107	GTGCAGCGATTTCCCATGATTCCTTCATACGATTTGCATTACTTCTGTATAGTAAAAAATTATAAGGACCAAATTAAACTGTAGAGTATTGGGTATAAAATGTAAAATAGAGCACATATTATCTAAATATAGGAGGTGCAGGAGGCACGTTGATAATTAGTATATTTTAATGAGTTTACTATTTACCTTACCGTAACTTGAAAGTATCTGTATCGTCTTTGTTTATATATACAGAATTCCAGGAAGGACTGC	GGAAA	0.32	1.34897	0.319555	Synthetically_Diversified
Panthera_pardus_RNU6-9_ENSPPRG00000018146	GGTGGAAAAGTAATAAATACATTGCCAGGGGAGAGTCTGGTAACATCATCTAGAGTCTTATAAGTGTGCATTCCCTTTGATCCAGTAATTATATTTCTATGAGTTTATTGTAAGGAAATAATCAGGGGTATGTAAAGATTTATGTACGCGAATAATCATTTAGTATTGTTTGTACACGTGAAAAACTGTAGAAGTCCAAGAATTTAGGGACTGGCTGAACAAATTTGTACACGTAAAATCATTAAATGCCATTACATCCCCACAGAATTAAAAATGATTATCTATTTAAATTTACCTGGA	AAGTA	0.29	0.835161	0.0715373	Evolutionarily_Diversified
Capra_hircus_RNU6-9_ENSCHIG00000006050	GGGTTGGAAGTGGGCAACAAGGCAAGAAGGTAGGAGAGAAGCCGAAAACCCGGATGCAGGTTCGCTTCGGAGTGAGGAAGCCCGTAGAGCTTGCGAGTCTGACCTCTGCTTGTGGGGAGGAGGTTGACTGAGGTCCCCGATCTCCTTTATTCCTCCCTGTAACCCCCCGAGCTCAAACGGGTCAAGGGGGAGCTGGTGAGGTGGGATTGGAACCAGGTATCTGACGCCTGTATCGCTCTGGCATGATACTGTCCATATTGAGAACGGATTTATCATATCCCTAGCCCAATCTAGGAAAGGTCAGGGGGGAAAAAAAAACGAATCTCTAGGGGTCCATCACTCACTGTCATTTGGATGATCTGGAAGAAACCAAAAGGCCCTGGCCTGACTAACTGATGG…	ATATA	0.24	0.059587	0.030252	Evolutionarily_Diversified
Physeter_catodon_RNU6-9_ENSPCTG00005021670	TAACAATTTGGAGAAAGTCATTTTATTCCCGCAAGGGAGAGACATGCACTAAAAATTAAATGGGCACCAAGAAATCTCTTGAGGAGACTCCCAACTCAGCACCAGAAGATGTTCTTCATTATCAAAACCAGCTGCTAGATGCTTGGCCAAACCGAATATCACAGGCACCCAGGCAAAGAGGGCCCTGAGCGTTCACTGAGTTAGCCTGAAGGAGTTAGCATCTTTTAGCTTTTGCGTCTGGCATGCATGGCTCCAGTTAGAACGGGTTAGAGTTTTACAGTTGGGAAGCGATCTCCCTGCCTAGTCAGGCTTCCCTGTGAGGCAGAACACTTTTCTTCCATTCACTAGGCAAGGCAACCAGCCGTAGAAGAGTTATTAAACAATTAAAAATGTGTTTTT…	AGCTG	0.23	0.201261	0.096292	Evolutionarily_Diversified
SynU6_VSPH-74	GGTCCGAGATTTCCCATGATTCTTTCATATTTGCATTATTATTTGTTCTTTTAACAAGTCATAGTAAAGTAGAAGAGAATTAGAGGTGTAATGTTACCCAAGAACAAAGGCTGCAAGGATGTTATCGGTAGATTTTATTGCTAAAAAATTAGCAATTAAATATAGATTGTCTATAAATGAATACTTACCGTAACTTGAAAGTATCCTTTTTGTAGTGCTTTATATATATGAAAGCCTTCGAGGAGCCAA	CCCAG	0.23	3.81183	0.263109	Synthetically_Diversified
SynU6_VSPH-66	CGAGTCGGATTTCCCAGGATTCCTTCATATTTGCATTAACTATACAAAACACGATACATAGAAATATTGGATGTGTAAGTGAAAGATTTTGGGTAAAACTAAGCTTAGTATATACTGGTGATCACTTTAGTAATTTATAAATTGTAAGCATTTATAAAAAGGTAACAGTGTGATTGAGACTTTCTTACCGTAACTTGAAAGTAGTCTTGCTTCTTGTATTTATATATAACAAGACAACTTGGCAGGCGT	CCACA	0.2	0.36302	0.0865864	Synthetically_Diversified
SynU6_VSPH-76	TCGGGGCAATTTCCCATGATTCCTTAATATTTGCATAACATTTTGAGATCTGAAGTAAGATAGTGAGTTAAATACTATCCAATAGTAGGTATCGAGGCATTAAGAGTTTACATTAATATGTATAGACTTTCACAAGGAAGTTGTAACAAAAGTATTGAAGTAAAATGAATAGTTTCTTTAATTCTTACCGTAACTTGAAAGTACTGGTTTCAGCTTTTTTTATATATTACGTAACAGCCACTAAGGAGG	AATGA	0.2	0.39326	0.0888795	Synthetically_Diversified
SynU61_3BP_Spacer-112	CCGTAGGGATTTCCCATGATTCCTTCATGTGATTTGCATTGTATGAAAGATTATCGAATAATAGTGAGGAAGTATCCTTCGGGGGATCTATTTAAGAGAAATATTTTAAAAAAACAATTAGAACTTATTCTGTAAATAAATTACTTATTCATAGTGAGTATAAGTGTGAGAAATACTGGATATCCTCTTACCGTAACTTGAAAGTAACTTGTCGTTGTTCTTTTATATATGACAGATGGCATATCAGCACAG	GCGGT	0.2	0.777754	2.17571	Synthetically_Diversified
SynU61_3BP_Spacer-108	CGGCTGAGATTTCCCATGATTCCTTCATGCGATTTGCATATATATAGTATATTGCATTTTTATCTTAAATCGATAGTAAAAATGTTAAAAGTAATTTTCATACTAAGAATAGACAGAAGAGCAAAGTGTTTTAGTATTATCAGTACCATGATATGGAATAGATGGAGCGATGTATCATCATGAGGACTTACCGTAACTTGAAAGTATGGCTACTGTCTTTTTTTATATATCACGACCAAGAGGTGTCAAGTA	ACGAC	0.18	0.240806	0.0636318	Synthetically_Diversified
SynU6_VSPH-71	GACGGGTCATTTCCCATGATACCTTCATATTTGCATGGAAAATGTTGTATGATGGGATATCAGATAATAACATAAAATAAAAGGAAAAGAATTATCATATTATTGGTTCGTTTGAATGTAGAACGTTAACACCGAATGCTTCTAATTTTAAAGTTTATTTCTAATACACAAGAATTGTGGTAGCTTACCGTAACTTGAAAGTACTTTCGTCTGTATTGTTTATATATTAAGAAGCTCAAGCGCCGGATA	TCGTG	0.18	0.498441	0.0978992	Synthetically_Diversified
Callorhinchus_milii_RNU6-8_ENSCMIG00000009578	TGCGCCTGCGCCCTGGCCACCCAAAATCCAACATGAGGCTTGAACCCTCTCCCAGTGCGTCACAGCGGCTCATCTGCATAGAGGGCCCCACAATCCCATTCGCGTTAAACACATGAATTTTCATATAAAAACATCAAAAATGAAGAACCGGAGAAGAATGAACCGGAGGGTTCACAAACACGGCGTTGGGCGGCGAACACGGACTCCCACCGTGACACCGACAGGGGACGGCATGCACGGTGACCGTGCAGTGTGGGCCGTGTGGAGGGTATAAATAGCTGTGGGCCGCCCTGTCAGGCT	AAGAA	0.16	0.120603	0.106976	Evolutionarily_Diversified
Lynx_canadensis_RNU6-9_ENSLCNG00005017047	TCTAGAAAATTGTGTCTTCACCCCACAAGACAAAATTTTAGATAAACCAGAGAAATAAAGAGGGTGGATGGAGGAGGGAAAGATTGAGGTTCCCTGATAGAAAACACTTTCATGGTGTTGTCACAACCCTCCTCCCCAGCCATTGCTAACCTTGTAAATGTTAGACCTACTGCCCGGGGTTTGAGTAAGCTTACAAAGAGGGGGTAAAACAACGGGGACTTTTAAAGACATGGCTTTGTATTTTGTGGCTAGGATGTATGATAAAAATTGATGCAAGTTTCTAAGATTATGACCTAAACGCTAGAGGGATCATCTCAGTCAGAGAAAGCTGCAGAGGATGTGTCAGAGGCCACAACTCCCTTGCTTCCTGCTTCCTGTCAGCAGGTTAAAATGTAAACT…	ATATG	0.16	0.0519426	0.064274	Evolutionarily_Diversified
SynU6_VSPH-73	GGAGCCGTATTTCCCATGATTCATTCATATTTGCATTAAATAATTAGGGATGAGCTATGTGGAGAACTAAAGTAGAAACGAAGATGTTTAAGTTCTTCTATAATTATCGAATAAATACTATCCAGTTTCGAAATTTAAAATGTCTTCTGAATAGAAAAGTATATTTGGTTCGAAAATTGATAGCTTACCGTAACTTGAAAGTATTGTGTTATTCTGCCTTTATATATGATGGCCTACAAAAGCAGCGAT	CCCCC	0.16	2.07815	0.304707	Synthetically_Diversified
SynU61-33	TGGGCGCAATTTCCCATGATTCCTTCATATTTGCATTGAATCTTATAAATAAAAATGTCCATATTTATTAACGGTGGGCAGCTTATAATAAAGGTGATTTGTCGTCAAGAAACTTATAACATTAGAAAAATGTGTGAATCAGCGTAGTTTGTAGATATGAGTGAAAACAAATATTTTAATTAGCTTACCGTAACTTGAAAGTAGTACTCGTCTGTTTTTTTATATATGCATGAAGAAATCGCGGCACTA	GCTAC	0.15	0.112641	0.0378235	Synthetically_Diversified
SynU6_VSPH-60	TCGGGAGCATCTCCCATGATTCCTTCATATTTGCATAAAGGACTGTATTTATTTTGAGCGCTCAACTAGAGTTGTGTGTTAACTCTCAGGAAATTATATTTCAAGAAAAAAAAAATAAATATGCTGAGTAACATATATGCTTGTGGATAAAGTATCGAGATGATAAATATATTATATTGGATACTTACCGTAACTTGAAAGTAGTTTCGTACTGTTCTTTTATATATGAAACATTAAGGGACTCACGGC	GCTAA	0.15	0.131548	0.160765	Synthetically_Diversified
Podarcis_muralis_RNU6-9_ENSPMRG00000006903	GTTGTCCTGGAGGCTTCCCAAAGTCTAATCCTGGCAATCTTTCAGAAACATTTAACTGGACTGTCATTTGGCAGCTATCATCAAGTTGCTGAGGAGAGCTAGGAAATGGGATGAAGAGATTTTAGGAAGACTATCCCAATTGCATGCTACGGCAGTGCCAAGTGTTTTTATTCACTCTGATGATTTAGGATGGGTCACCAGAACATATACATGGCAAACTATCATGCTAAACCATGCATGACCTTCTAGGTGCAATTAGCCGTGCAATTAATAAGCATCTCACTTCATAAGCATGTAGAAACAGTGTCTTATATGATATTCCACATCAATGCATTTTCCCAATCCTATTTTGCTTCAGTTGTGAATTTATTACGTAGCCTTTTGCAAGCCATTCCTTTC…	ACTCA	0.14	0.450363	0.0274954	Evolutionarily_Diversified
Phocoena_sinus_U6_ENSPSNG00000016082	CTTTTGCTTCTCTGAACACCCAAACAGTTTGTGTTTCTTTCTTGCCATTTAATAATACATTCAACTTTTTACTGTAGTCACCTGTGCACGTATCTATCTCCCCCTTTCCTCAACCCCCAGTAGTCTCCCAGGGCAGGATCTTTGTTTAATCTCTGTATCCCCCACAAGGCCTAAGATACAGTCTTACCCATAGCAGCTGCTCAATAAACATTTGTTGGTTATTTTAAAGTCAGATTTCTAATATTTGAAAACTTTTCCATTATTGTATAGTCAGCCTCTACACTGATTTACAGTTATGATGCTACAGCAAAGTGTGCGACTCATCCTTTCCTGGTATAATGTGGGCTCTACTTATGCTGGTTTTAGTGGCTTGATATTAAAAACATTTAAAAAAAGTGC…	ATGTG	0.14	0.18975	0.345915	Evolutionarily_Diversified
Rattus_norvegicus_RNU6-9_ENSRNOG00000059030	AGAGTGAGAGTAGGTTGTGCTTGACCTCATTTTCCATGCAGGGTTGGGAGTTGTGTATATGGGGAAGGACTTCCTCCAACCCTTCCATTGAGTCATAGGGCCCTTTTGCTCTTCTCTATACCCCTCTCCCCCATTTGCTGCCATCCGGGGCCCACCATTCACATGGGGTGCTGTGAAGACTTACCCTGGACTCCAATAGTGACATCCCCGACTGTCTCTGGAGCTGTAGACCCCTTGTCTGGTGACCACCCCAGGTGGCCATGACCCTTCCCGGGAGCCTGCAGTGTTTTTGTTGGTGCTGCCCGCTGGCCTGGAATTTGGCTAGGAGATGCCTTGAGCAGCTGTGAGTACTTCCTGAATCCCTTCCTCCAATTGTGATTGAAGGCCTCTGACCTACAG…	ACAAT	0.11	0.100367	0.0444266	Evolutionarily_Diversified
SynU6_VSPH-53	GTGGCCAGGTTTCCCATGATTCCTTCATATTTGCATGAGAAATTTTATCTATACTTGTACATGAAATACAGGTTTGTAGATTCAAATTATTAATAGATTATGAAAATGGGAAAGATGATGTTTTGCGATAGAAAAAGTATTCACATATAAAGCCGGTAAAGTGCAATTGCCATTTTAAGAATTCTTACCGTAACTTGAAAGTATGTTATGCCGCTTTTTTTATATATAGTCACCAAAATGGGAGTCCAG	AGGGG	0.1	0.192119	0.35833	Synthetically_Diversified
Esox_lucius_RNU6-8_ENSELUG00000025124	TTCAGAAATAATTCATCCTAATTAAGCAAATGTATGTAAACCTGTGACACGGTTGAGACTTAAGCATTCTAAGTTGGCTTAGCCTAAACATGTGAAAGGAAGTTTGTTTGGTCTTGAACGGTTCAAGGAACACAAATATGTAATTTTTGGAGTAAATGTTTTTAGTTTGCCAGCCTTGCCCTCAGCCATCTCTTGCATGGTTTTCCTTTTCTGTTTCAGTACCTCCATGGTAAGGCCATGTGCCAGAGTGGAAATGGCTGTGTAATGACTGGGGGAGGGGAAAGAGAAACCTGACCAAAGCAGAGTGCCTGGGTGGGGTTTGGGATGCACTTTTCTTCTACCCAATCAACAACAAAGGCTGACTGGTACATCTGCATAACAACCAGCACGCACTGCAAA…	AGTGC	0.09	0.0606787	0.0636369	Evolutionarily_Diversified
Panthera_pardus_RNU6-9_ENSPPRG00000016587	CAGAGAGAGACACAGCATGAGCAGGGAAGGGGCAGAGAGAGAGGGAGACACAGAATGTGAAGCAGGCTCCAGGCTCTGAGCTGTCAGCACAGAGCCCGACGCGGGGCTCGAACTCACGAACTGTGAGATCGTGACCTGAGCCGAAGTCGGATGCTTAACCGACTGAGCCACCCAGGCGCCCCTATTACGTTTTAATTGTGTTGAGAGTCCTCAAAATAATCCTGTATACAAAGTATGTGGGTTTGTCTTTTATTATTACTTTAAAAAATTGCAGTTCCCCTTTTTTCTTAATGCTGACTCTGAATCAGTATTGCAAATAACTAGATGTGTTTGTGTGTACATATGGATATATACACAGGTGATATGTTGACCTGTATTTTTTTCATAATTACTATAATC…	ACACC	0.09	1.64437	0.020227	Evolutionarily_Diversified
Equus_caballus_RNU6-2_ENSECAG00000039713	GAGAAATGACTACAATACTTTCATACTAGAATAAAATTATGATACATCTAAATGTACCATTGTGGCAGGTATGTTTAAAATCTCATTTTTTAAAAAAAAAGAAGAATTAAGAATTTTTGTAGAGTTTAATCTAAATTCCTAGGATATCCTGTATGGGGCTCAACTAAAATTCTAGTGGGAAGCAGATTCCAGATAAAAATAAAACATACTTTAATATACTAATCCCTGAACAACAAAAAATACACAATGCATTCCAAAAGTAATGGCAGTAACAGTGAGTGGAAACCTGGGGCAAAAGCAAATATAATGACCATTAGTACAATACTACTGGTACTGAAGAAGGTACAACACATGTTTGCTTAGTTGTCCCAGTTTCAGAAACTGAGTCCTGGGGTCATG…	GCAAT	0.08	0.0440902	0.0911796	Evolutionarily_Diversified
Nomascus_leucogenys_U6_ENSNLEG00000029709	TCCCATCGCTCCTCAGGGATGAAACAGGATGGGATATTCACTGATTATTCAGTGTCATACGGCAGAGCAACAAGCCTGGTAACCAGGCTTTCTCATCCCTAGTTGAAAAAGCAAGGCCTTTTCCTTTGTGTATTTTAGAGGGAAATCAAGGAATTTTTAAAATTCCTCCTCAAAACAATGGCTGGCTTGGAAGGCCATTGTCTTCCCGCAGAATGCTGTTTTATTTTCAGTGGAGGCGGGGATTATTACTCGCACCTTTGTCTTTGCATTCTATATGTAAGATTTCTAATCTCCACATCCTCCGCTTGTGTTTTCCCACCCCACCCATGCAGGCAGAGGGAAGCCCTGGTCCCACGAAAGCACAAATCATTTCCTCAGAAAGATTAACCAGAAACAGCA…	CCGTC	0.07	0.108037	0.0141972	Evolutionarily_Diversified
Bos_grunniens_U6_ENSBGRG00000005310	GCCCATTCTTGGGGAGTGCAGATGAATTTGGGTAAATCTCTCCTAGTTCTCTGGAGAAGGAAATGGCAACCCACTCCAGTATTCTTGCCTGGAGAATCCCAGGGACGGAGGAGCCTGGTGGGCTGCCGTCTATGGGCTCTCACAGAGTCGGACACGACTGAAGCGACTTAGCAGCTCCTAGTTCTCGAATCTGCTGTATTGGTTGAGATTCTGAGTTTTATTTGGCGGTGGAGGAGGTTCCTGCCCCATCCCAGTAGGAAAGATACTGGCGAGGGGCCCAGGTGAAACATCCGGGGCATACCCACTCATGGTCTAGACACTGAGTGGGGCTTGGTTGAAAGATACTGAGAAATCCCCACCCAGGCAAAAGATACTGGGTGGGGGGCTGGCTGGAAGATG…	CGCTG	0.05	0.0639255	0.0368179	Evolutionarily_Diversified
Clupea_harengus_RNU6-8_ENSCHAG00000005131	CTAGATATTATATCTACAACGGAGTATTACGAAAACTGCAGATTAAGATGTGATCGTAGACAGACGAAGTGGCTGAGATGACTTGTAGGCGATTAAACCGGAGAAACTAGATGCAAACTTTGAACGCACTTTTCATTAAAGGGTATGTATACATTCACTAGGTTACTTCTGTATACATAGGCAAAAAGGCTTACACAGGTGAAATACATAGTTGTCTCTACTACACTGACTGAAAAGTCATTTGAAAATATACTTGTTGGTGTGCTCGTATTCTTCCATGTCCGGGTTGTCGACTGGGTGGAGCTGGTCAATGCTATGAACCAATGACTCGACAGGAAAGCACGATATGTGTGTTACCCATAATGCAATGCACCGCTCTTCTAGACCGTATTTTTTTTA…	CGATA	0.05	0.0348138	0.0121534	Evolutionarily_Diversified
Salmo_salar_RNU6-8_ENSSSAG00000001052	GAGCAACTCAAACCAGCAGGGGGAGGAGTCCAAAAGCTTATTACACTACATTTTAGTCTAGAATCATTCCTTAAAATAATCAATTAAATGTCTCTACATCTATCACTAAAGTCAAAATGTCACAAAACAGCAGTTTTTACAGTTGATCACTTTCTTTCTTACCACATAAGGTACAAGATTTTAAAATCCCCATGTTAGGGTATTGTTGTCGTAGGCTTCCTGCTACGTCTGTGTGTGAGGACCTTTTGTGAATGCAGCCCCAGAGCGTGTCGGGTTTCAGTGATTGGGTGGGGTTTTGTGCGAAGGCTTTTGTTACGTCGTTATGTTCTACCCTATCAAGGTCCTAGACGGGACAGTGTACTTGCATATCACCCAGCATACATTGCAACTTTCTGAGGC…	CGTTA	0.04	0.0590133	0.0195105	Evolutionarily_Diversified
Canis_lupus_familiaris_RNU6-9_ENSCAFG00040017513	AGGCAGAGACACAGGCAGAGGGAGAAGCAGGCTCCATGCAAGGAGCCCGATGTGGGGCTTGAAACCCAGGAATCTGGGATCATGGCCTGAGCCAAAGGCAGAGGCTCAACCGCTGAGCCACCCAGGCATCCCTTCTTTTAACCTTTTTGATGTTCATCTATCCCAAGGTAGGGTGACCAGTGGGGATTACAGGGTGGAATAGCTGGGGCATTGGTTAGATGTGGCACAGAGCTCTGGGTTTCCTCATTACTAAAAGATAATCAGCTCTCCAGTGCATTGAGCTAAATTCTTATCCAGAGAAAGTAATAAGCCCTTGGAGAAGGAGTAAGTCTCCTTTTCTAGAGGGTGACTGCCTCTTAAACATAACTCTATTAAGCCTCTGCCTAGAACTCTGGAGAA…	CGGTC	0.04	0.0768536	0.0288989	Evolutionarily_Diversified
Microcebus_murinus_RNU6-8_ENSMICG00000048121	TGGTCTGAGATCACAATCACCCTTTAAACCACCACTTTGCACTATGGGCACTTGGGGTCAACCCTGGACCTATGGTCAAGTTAAGTCTTTTCCATTCTGTGCTTGGTCTGTTAATATTTTGAAGATGAAAATAAAAGCCTTTATAGTAAGCAGTTTCCCTTTATTCACATGGAAGTTCGTAACATCAGCCTTAGAGTAGAAAAACCTTGGTGTGAATCTCGGCTTTTCACCCAATAGTTAGAACAAGTCATTTAACCTCCCTGAGCTTCAGTTTCTTCACCTATAAAATAAGGATAATAT	GTGCG	0.04	0.0529125	0.0100018	Evolutionarily_Diversified
SynU61_3BP_Spacer-90	CGGCGATGATTTCCCATGATTCCTTCATTGAATTTGCATTATATTAGTAACATACCTGAGGGATAAACTTAACTGTATATTTATTATTAAAAGTAAAAATTATACTATGAAGGATTGTCGGGGTAGTGGATTAAATCATCAATAAACCGAAATAGTGTAATGTAACGGTGCGATTTATTATGTAAACTTACCGTAACTTGAAAGTATGTTCGGCTTTCTTATTTATATATGACGAAAGCCGATAAGCTGCAT	GGATG	0.04	0.199951	0.247467	Synthetically_Diversified
SynU61-45	GGGATGCCATTTCCCATGATTCCTTCATATTTGCATGTGTCAATTTTTATATATTACATGAATAGTAGAAGATTGTATGTTCTGGAAATGCTACAAAGAAAGTATGATAGATTCGATAGTTTTTTATTGAGAAAACAAACTGATATCAAAATAGAATGGTTATATCAACACACTAGTGAGATGCTTACCGTAACTTGAAAGTATTGCCTGCTGTATTTTTTATATATCTCGTGTCGAAAAACACGGAAG	CGATG	0.03	0.0824644	0.0643244	Synthetically_Diversified
Anolis_carolinensis_RNU6-9_ENSACAG00000019134	TACTCAAGGGATAGGTTTTTAAGCTCCTTCCTCTGGAATATACCTGGAACTATATGGACCCAAGTCATATAGGGATTTATAGGTCATGATCAACATAGCGAATTGCCCAGATATACACCAGTAGCCAAGGAAACAGTTTTAACAAGGCCATTAAATGCTCCTTGTAAGTGGCTCTGGTCAGCATTTTGGATCTGCTGAAGCTGCCAAACAGTTTCTATGGGACGTTCCACATAAAGTGTATTAGAGTAGTCCAAAATGGATGTAATTGAGGCATGTGCGCCCAAGTGTGTCTTGAGTCCTCACTATTGGCATTTGAATTCTCCAACAATGGTAGTTGGAAAACATCCTCCATTGTTCTTAAGGATGCCCAGTATACCTTCTACTTGCCTCTGAGACTTT…	CTTGA	0.02	0.0370604	0.0399938	Evolutionarily_Diversified
Balaenoptera_musculus_RNU6-9_ENSBMSG00010018879	CTAGAGCCCACGAGCCACAACTACGGAGCCCGCGTGCCACAACTACTGAAGCCCGTGCACCCAGAGCCCGTGCTCCGCAACAAGAGAAGCCACCGCAAGGAGAAGCCCGCACACCGCAACGAAGAGTAGCCCCCGCTCGCCAACTAGAGAAAGCCCACACACAGCAACGAAGACCCAACGCAGCCAAAAAAAAAAAAAGAGAGAGAGAGAGCTCAAATAATGAGGTTTACACCAGTTACATACAAGGATCCTGCATATCTCAAAGACCCTAAAGTTTGTAACATCAAAAACAGGGAGTAT	CCCAT	0.02	0.262593	0.0320168	Evolutionarily_Diversified
Phocoena_sinus_U6_ENSPSNG00000017285	TGACACGCTGGCCAGAGGACCAGGATAGTAACTACGTAAACAGGAAGGTTCAACTAGATTTCTTGCAGGTTCTAAAGTGTGAGTGATCTGGTATCATGCTGTGTGGACCTGTTTCAAGGACTTAGAGCACTGCCTGGAGGAAAGGAGATGGATTCACAATCAAGACCCTCAGATCTGAACCCACCTTGGCTACATAAAAGGTCTGGGACGCTAGTGGGTCCCTTCGCATCTCCTGCCTCAGGTTCCTATTCTAAAAGCCGGGACAATGCTGTCTACCCAGCAATGGCGCAAGGATTAAATGTAACAGCCGTATGTTGCCATTCTGGAATCTGGTTTCCCCTTCCGCGTTCTGAAGTCTCCCAAGTCACCCCCTTTCCGTGACTCATATGTTAGGACTCA…	CTGGA	0.02	0.0451602	0.0172834	Evolutionarily_Diversified
Ornithorhynchus_anatinus_RNU6-8_ENSOANG00000044374	CGGAGCCCCAGATTAAGTTTTGGGGAGAGTATAATACAACAGAGTTGGTAGACCTGTTCCCTTAAGGCATAGAGATGTTAGCCAAAGGTCACCCTTGACCGAGGGCTTGCCCAAGGTCATCAAGAAGACTAGCTTTGCCTGGGACTAGGATCCGGTCCCTCCGACTACCAAACCAGTACACGGTCTACTTAATCACGCCAAATACAGGTTGGAGCGGGGAGAGGCTGGAGGCAGGAAGGTCAGTGAGGACGCTGAAGCAGAGGTAATAGTAATAATGTTGGTATTTGTTAAGCGCTTACTAAGTGCACAGCACTGTTCGTAGCGCTGGGGTAGATCCAGGGTAATCAGGTTGTCCCACGTGAGGGTCCCAGTTAATCCTCATTTTACAGATGAGGGAAC…	AACGA	0.01	0.0113989	0.0384436	Evolutionarily_Diversified
Varanus_komodoensis_RNU6-8_ENSVKKG00000007000	CAGCGCCTGGGCGGCGCCGCGGCTCCCGAATCTGCATAGTGGCTACCCGCTTGGCAAAGGGGCAAAAGCCAAAAGAGCGCTTGGACGGGGCGGGCAAATCGCGCATTCGGGGTTCGGGGGCCGAAAAGCGCCGGCGTAATTCTCTCGGTAAACTTCGGACAGCCTTCCTCTAAATTACGAACTGTCGGCTCTAACTTGCAAGTACTTTTCCGCAGTGGGTTTAAGTAGTCTCCGGAGAAGCGGCGAGTTT	AGCCC	0.01	0.0193985	0.0362153	Evolutionarily_Diversified
Latimeria_chalumnae_RNU6-8_ENSLACG00000021680	AGGCCAAAATAGGCTTGAGTAGATTAGTAGAGAGAAAGTTAGATGCAGAAAGCTGCAGAAAGGCAATTCTGCTGTGTAATAGCAGAACTGGGTCTGACTCCAAAATGGACTTCGCGTTCTTCTCAAGATGGCCCATTAAATTTGTGAGGTGGTGAGCCTTAAGGGCACACCCCCCCGTGTACATAAATCCAGCTTTGCTTCCTGAGTGAGAATAGAGCTGCGAATGGACCTTGGCGTTGGTTCTGTTGCTCTCTCCGCTGAGTGAGAGGAATGTGGTGAGGGTGTAGAATAGAGCTGCGA	CCATT	0.01	0.00604573	0.0188618	Evolutionarily_Diversified
Bos_indicus_x_Bos_taurus_RNU6-9_ENSBIXG00000026637	TCCAATCACGTAATCACAAATGTCACAAAGCATAAATGTTATGTGGAAAAAATGTTTGAAAGCTAGACAGGACTCGAACATGTTGAGTGTGTATTGATGACAAGATGCTCATACAGAATTATGAAGCCAGCACTCAGAATTTCATAACTAGAGTATAGGCATAAAGGACTAAATTAGAAATAATGACCCTATAAGCAGATAGTGACTTATATGCAGAGTACATTATGCAAAATGCCAGGCTGGATGAAGCACAAATTGGAATCAAGATTTCCTGGAGAAACATCAATCACCTCAGATATGCAGATGACACCACCCATATGGCAGAAAGCAAGGAGGAACTAAAGAGACTCTCGATTAAAGTGAAAGAAGACAGTGAAAAGGATGGCTTACAATTCAAAA…	CGGAC	0.01	0.0154937	0.440727	Evolutionarily_Diversified

## Sheet: Table_S4
Variant_ID	Variant_Type	BC_Pool	Full_Seq	Scaffold_Seq	K562_iBC_Normalized_Edit_Score	HEK293T_iBC_Normalized_Edit_Score	iPSC_iBC_Normalized_Edit_Score	Within_5x_Standard_Across_iBCs_And_Contexts	Above_Standard_Across_iBCs_And_Contexts
318	Replacement	1	TAGTGAGGTCTCGGTGCGGCCCAGACTGAGCACGTGAGTTCTGGAGCTAGAAATAGCAAGTCAGAATAAGGCTAGTCCGTTATCAATCCGAAAGGATGGGACCGAGTCGGTCCTCTGCCATCACGCGCCGTGCTCAGTCTGTTTTTGAGACCTCCCTA	GTTCTGGAGCTAGAAATAGCAAGTCAGAATAAGGCTAGTCCGTTATCAATCCGAAAGGATGGGACCGAGTCGGTCC	21.42	33.58	14.19	TRUE	TRUE
318	Replacement	2	TAGTGAGGTCTCGGTGCGGCCCAGACTGAGCACGTGAGTTCTGGAGCTAGAAATAGCAAGTCAGAATAAGGCTAGTCCGTTATCAATCCGAAAGGATGGGACCGAGTCGGTCCTCTGCCATCAGTATCCGTGCTCAGTCTGTTTTTGAGACCTCCCTA	GTTCTGGAGCTAGAAATAGCAAGTCAGAATAAGGCTAGTCCGTTATCAATCCGAAAGGATGGGACCGAGTCGGTCC	49.46	42.71	31.98	TRUE	TRUE
307	Replacement	1	TAGTGAGGTCTCGGTGCGGCCCAGACTGAGCACGTGAGTTGTGGAGCTAGAAATAGCAAGTCACAATAAGGCTAGTCCGTTATCAAACCGAAAGGTTGGGACCGAGTCGGTCCTCTGCCATCAGAGTCCGTGCTCAGTCTGTTTTTGAGACCTCCCTA	GTTGTGGAGCTAGAAATAGCAAGTCACAATAAGGCTAGTCCGTTATCAAACCGAAAGGTTGGGACCGAGTCGGTCC	13.14	20.81	18.03	TRUE	TRUE
307	Replacement	2	TAGTGAGGTCTCGGTGCGGCCCAGACTGAGCACGTGAGTTGTGGAGCTAGAAATAGCAAGTCACAATAAGGCTAGTCCGTTATCAAACCGAAAGGTTGGGACCGAGTCGGTCCTCTGCCATCAGGATCCGTGCTCAGTCTGTTTTTGAGACCTCCCTA	GTTGTGGAGCTAGAAATAGCAAGTCACAATAAGGCTAGTCCGTTATCAAACCGAAAGGTTGGGACCGAGTCGGTCC	25.2	43.18	28.78	TRUE	TRUE
285	Replacement	1	TAGTGAGGTCTCGGTGCGGCCCAGACTGAGCACGTGAGTTTCGGAGCTAGAAATAGCAAGTCGAAATAAGGCTAGTCCGTTATCAACACGAAAGTGTGGGACCGAGTCGGTCCTCTGCCATCAGGAATCGTGCTCAGTCTGTTTTTGAGACCTCCCTA	GTTTCGGAGCTAGAAATAGCAAGTCGAAATAAGGCTAGTCCGTTATCAACACGAAAGTGTGGGACCGAGTCGGTCC	39.9	29.24	23.23	TRUE	TRUE
285	Replacement	2	TAGTGAGGTCTCGGTGCGGCCCAGACTGAGCACGTGAGTTTCGGAGCTAGAAATAGCAAGTCGAAATAAGGCTAGTCCGTTATCAACACGAAAGTGTGGGACCGAGTCGGTCCTCTGCCATCATGGCACGTGCTCAGTCTGTTTTTGAGACCTCCCTA	GTTTCGGAGCTAGAAATAGCAAGTCGAAATAAGGCTAGTCCGTTATCAACACGAAAGTGTGGGACCGAGTCGGTCC	181.86	202.61	86.15	TRUE	TRUE
269	Replacement	1	TAGTGAGGTCTCGGTGCGGCCCAGACTGAGCACGTGAGTTGCGGAGCTAGAAATAGCAAGTCGCAATAAGGCTAGTCCGTTATCAACTGGAAACAGTGGGACCGAGTCGGTCCTCTGCCATCAGCAATCGTGCTCAGTCTGTTTTTGAGACCTCCCTA	GTTGCGGAGCTAGAAATAGCAAGTCGCAATAAGGCTAGTCCGTTATCAACTGGAAACAGTGGGACCGAGTCGGTCC	17.92	9.34	11.65	TRUE	TRUE
269	Replacement	2	TAGTGAGGTCTCGGTGCGGCCCAGACTGAGCACGTGAGTTGCGGAGCTAGAAATAGCAAGTCGCAATAAGGCTAGTCCGTTATCAACTGGAAACAGTGGGACCGAGTCGGTCCTCTGCCATCATTGCGCGTGCTCAGTCTGTTTTTGAGACCTCCCTA	GTTGCGGAGCTAGAAATAGCAAGTCGCAATAAGGCTAGTCCGTTATCAACTGGAAACAGTGGGACCGAGTCGGTCC	29.25	24.19	20.91	TRUE	TRUE
18	Replacement	1	TAGTGAGGTCTCGGTGCGGCCCAGACTGAGCACGTGAGTTTGAGAGCTAGAAATAGCAAGTTCAAATAAGGCTAGTCCGTTATCAACTAGAAATAGTGGGACCGAGTCGGTCCTCTGCCATCAGGCACCGTGCTCAGTCTGTTTTTGAGACCTCCCTA	GTTTGAGAGCTAGAAATAGCAAGTTCAAATAAGGCTAGTCCGTTATCAACTAGAAATAGTGGGACCGAGTCGGTCC	23.02	14.24	22.7	TRUE	TRUE
18	Replacement	2	TAGTGAGGTCTCGGTGCGGCCCAGACTGAGCACGTGAGTTTGAGAGCTAGAAATAGCAAGTTCAAATAAGGCTAGTCCGTTATCAACTAGAAATAGTGGGACCGAGTCGGTCCTCTGCCATCATGTGCCGTGCTCAGTCTGTTTTTGAGACCTCCCTA	GTTTGAGAGCTAGAAATAGCAAGTTCAAATAAGGCTAGTCCGTTATCAACTAGAAATAGTGGGACCGAGTCGGTCC	24.75	39.8	32.03	TRUE	TRUE
16	Replacement	1	TAGTGAGGTCTCGGTGCGGCCCAGACTGAGCACGTGAGTTTAAGAGCTAGAAATAGCAAGTTTAAATAAGGCTAGTCCGTTATCAACTCGAAAGAGTGGGACCGAGTCGGTCCTCTGCCATCACGTGGCGTGCTCAGTCTGTTTTTGAGACCTCCCTA	GTTTAAGAGCTAGAAATAGCAAGTTTAAATAAGGCTAGTCCGTTATCAACTCGAAAGAGTGGGACCGAGTCGGTCC	30.99	41.12	17.91	TRUE	TRUE
16	Replacement	2	TAGTGAGGTCTCGGTGCGGCCCAGACTGAGCACGTGAGTTTAAGAGCTAGAAATAGCAAGTTTAAATAAGGCTAGTCCGTTATCAACTCGAAAGAGTGGGACCGAGTCGGTCCTCTGCCATCAATGATCGTGCTCAGTCTGTTTTTGAGACCTCCCTA	GTTTAAGAGCTAGAAATAGCAAGTTTAAATAAGGCTAGTCCGTTATCAACTCGAAAGAGTGGGACCGAGTCGGTCC	47.77	66.57	23.51	TRUE	TRUE
15	Replacement	1	TAGTGAGGTCTCGGTGCGGCCCAGACTGAGCACGTGAGTTGTAGAGCTAGAAATAGCAAGTTACAATAAGGCTAGTCCGTTATCAACATGAAAATGTGGGACCGAGTCGGTCCTCTGCCATCAGACGCCGTGCTCAGTCTGTTTTTGAGACCTCCCTA	GTTGTAGAGCTAGAAATAGCAAGTTACAATAAGGCTAGTCCGTTATCAACATGAAAATGTGGGACCGAGTCGGTCC	21.66	19.41	24.11	TRUE	TRUE
15	Replacement	2	TAGTGAGGTCTCGGTGCGGCCCAGACTGAGCACGTGAGTTGTAGAGCTAGAAATAGCAAGTTACAATAAGGCTAGTCCGTTATCAACATGAAAATGTGGGACCGAGTCGGTCCTCTGCCATCATGCGCCGTGCTCAGTCTGTTTTTGAGACCTCCCTA	GTTGTAGAGCTAGAAATAGCAAGTTACAATAAGGCTAGTCCGTTATCAACATGAAAATGTGGGACCGAGTCGGTCC	25.81	35.97	18.69	TRUE	TRUE
319	Replacement	1	TAGTGAGGTCTCGGTGCGGCCCAGACTGAGCACGTGAGGATTGGAGCTAGAAATAGCAAGTCAATCTAAGGCTAGTCCGTTATCAGTCCGAAAGGACGGGACCGAGTCGGTCCTCTGCCATCACTGTACGTGCTCAGTCTGTTTTTGAGACCTCCCTA	GGATTGGAGCTAGAAATAGCAAGTCAATCTAAGGCTAGTCCGTTATCAGTCCGAAAGGACGGGACCGAGTCGGTCC	4.06	6.92	3.27	TRUE	FALSE
319	Replacement	2	TAGTGAGGTCTCGGTGCGGCCCAGACTGAGCACGTGAGGATTGGAGCTAGAAATAGCAAGTCAATCTAAGGCTAGTCCGTTATCAGTCCGAAAGGACGGGACCGAGTCGGTCCTCTGCCATCAATGTACGTGCTCAGTCTGTTTTTGAGACCTCCCTA	GGATTGGAGCTAGAAATAGCAAGTCAATCTAAGGCTAGTCCGTTATCAGTCCGAAAGGACGGGACCGAGTCGGTCC	12.45	14.43	8.59	TRUE	FALSE
317	Replacement	1	TAGTGAGGTCTCGGTGCGGCCCAGACTGAGCACGTGAGCTCTGGAGCTAGAAATAGCAAGTCAGAGTAAGGCTAGTCCGTTATCATCCCGAAAGGGAGGGACCGAGTCGGTCCTCTGCCATCAGATATCGTGCTCAGTCTGTTTTTGAGACCTCCCTA	GCTCTGGAGCTAGAAATAGCAAGTCAGAGTAAGGCTAGTCCGTTATCATCCCGAAAGGGAGGGACCGAGTCGGTCC	4.97	7.4	3.16	TRUE	FALSE
317	Replacement	2	TAGTGAGGTCTCGGTGCGGCCCAGACTGAGCACGTGAGCTCTGGAGCTAGAAATAGCAAGTCAGAGTAAGGCTAGTCCGTTATCATCCCGAAAGGGAGGGACCGAGTCGGTCCTCTGCCATCACCAAACGTGCTCAGTCTGTTTTTGAGACCTCCCTA	GCTCTGGAGCTAGAAATAGCAAGTCAGAGTAAGGCTAGTCCGTTATCATCCCGAAAGGGAGGGACCGAGTCGGTCC	5.01	16.77	9.63	TRUE	FALSE
316	Replacement	1	TAGTGAGGTCTCGGTGCGGCCCAGACTGAGCACGTGAGGTCTGGAGCTAGAAATAGCAAGTCAGACTAAGGCTAGTCCGTTATCACCCCGAAAGGGGGGGACCGAGTCGGTCCTCTGCCATCAGATGCCGTGCTCAGTCTGTTTTTGAGACCTCCCTA	GGTCTGGAGCTAGAAATAGCAAGTCAGACTAAGGCTAGTCCGTTATCACCCCGAAAGGGGGGGACCGAGTCGGTCC	4.97	8.29	3.75	TRUE	FALSE
316	Replacement	2	TAGTGAGGTCTCGGTGCGGCCCAGACTGAGCACGTGAGGTCTGGAGCTAGAAATAGCAAGTCAGACTAAGGCTAGTCCGTTATCACCCCGAAAGGGGGGGACCGAGTCGGTCCTCTGCCATCATTAGCCGTGCTCAGTCTGTTTTTGAGACCTCCCTA	GGTCTGGAGCTAGAAATAGCAAGTCAGACTAAGGCTAGTCCGTTATCACCCCGAAAGGGGGGGACCGAGTCGGTCC	4.85	12.37	6.49	TRUE	FALSE
315	Replacement	1	TAGTGAGGTCTCGGTGCGGCCCAGACTGAGCACGTGAGATCTGGAGCTAGAAATAGCAAGTCAGATTAAGGCTAGTCCGTTATCAGCCCGAAAGGGCGGGACCGAGTCGGTCCTCTGCCATCAGACCGCGTGCTCAGTCTGTTTTTGAGACCTCCCTA	GATCTGGAGCTAGAAATAGCAAGTCAGATTAAGGCTAGTCCGTTATCAGCCCGAAAGGGCGGGACCGAGTCGGTCC	21.72	26.84	22.22	TRUE	FALSE
315	Replacement	2	TAGTGAGGTCTCGGTGCGGCCCAGACTGAGCACGTGAGATCTGGAGCTAGAAATAGCAAGTCAGATTAAGGCTAGTCCGTTATCAGCCCGAAAGGGCGGGACCGAGTCGGTCCTCTGCCATCAAGTTTCGTGCTCAGTCTGTTTTTGAGACCTCCCTA	GATCTGGAGCTAGAAATAGCAAGTCAGATTAAGGCTAGTCCGTTATCAGCCCGAAAGGGCGGGACCGAGTCGGTCC	5.96	34.79	7.47	TRUE	FALSE
314	Replacement	1	TAGTGAGGTCTCGGTGCGGCCCAGACTGAGCACGTGAGTCCTGGAGCTAGAAATAGCAAGTCAGGATAAGGCTAGTCCGTTATCAACCCGAAAGGGTGGGACCGAGTCGGTCCTCTGCCATCACGAACCGTGCTCAGTCTGTTTTTGAGACCTCCCTA	GTCCTGGAGCTAGAAATAGCAAGTCAGGATAAGGCTAGTCCGTTATCAACCCGAAAGGGTGGGACCGAGTCGGTCC	3.44	5.96	3.33	TRUE	FALSE
314	Replacement	2	TAGTGAGGTCTCGGTGCGGCCCAGACTGAGCACGTGAGTCCTGGAGCTAGAAATAGCAAGTCAGGATAAGGCTAGTCCGTTATCAACCCGAAAGGGTGGGACCGAGTCGGTCCTCTGCCATCAGCAAACGTGCTCAGTCTGTTTTTGAGACCTCCCTA	GTCCTGGAGCTAGAAATAGCAAGTCAGGATAAGGCTAGTCCGTTATCAACCCGAAAGGGTGGGACCGAGTCGGTCC	10.83	18.75	14.12	TRUE	FALSE
311	Replacement	1	TAGTGAGGTCTCGGTGCGGCCCAGACTGAGCACGTGAGTACTGGAGCTAGAAATAGCAAGTCAGTATAAGGCTAGTCCGTTATCAAGCCGAAAGGCTGGGACCGAGTCGGTCCTCTGCCATCACGCACCGTGCTCAGTCTGTTTTTGAGACCTCCCTA	GTACTGGAGCTAGAAATAGCAAGTCAGTATAAGGCTAGTCCGTTATCAAGCCGAAAGGCTGGGACCGAGTCGGTCC	7.55	9.46	4.92	TRUE	FALSE
311	Replacement	2	TAGTGAGGTCTCGGTGCGGCCCAGACTGAGCACGTGAGTACTGGAGCTAGAAATAGCAAGTCAGTATAAGGCTAGTCCGTTATCAAGCCGAAAGGCTGGGACCGAGTCGGTCCTCTGCCATCATATAGCGTGCTCAGTCTGTTTTTGAGACCTCCCTA	GTACTGGAGCTAGAAATAGCAAGTCAGTATAAGGCTAGTCCGTTATCAAGCCGAAAGGCTGGGACCGAGTCGGTCC	7.4	16.26	9.63	TRUE	FALSE
308	Replacement	1	TAGTGAGGTCTCGGTGCGGCCCAGACTGAGCACGTGAGAACTGGAGCTAGAAATAGCAAGTCAGTTTAAGGCTAGTCCGTTATCAGACCGAAAGGTCGGGACCGAGTCGGTCCTCTGCCATCATGGACCGTGCTCAGTCTGTTTTTGAGACCTCCCTA	GAACTGGAGCTAGAAATAGCAAGTCAGTTTAAGGCTAGTCCGTTATCAGACCGAAAGGTCGGGACCGAGTCGGTCC	6.92	12.61	4.18	TRUE	FALSE
308	Replacement	2	TAGTGAGGTCTCGGTGCGGCCCAGACTGAGCACGTGAGAACTGGAGCTAGAAATAGCAAGTCAGTTTAAGGCTAGTCCGTTATCAGACCGAAAGGTCGGGACCGAGTCGGTCCTCTGCCATCAGTGACCGTGCTCAGTCTGTTTTTGAGACCTCCCTA	GAACTGGAGCTAGAAATAGCAAGTCAGTTTAAGGCTAGTCCGTTATCAGACCGAAAGGTCGGGACCGAGTCGGTCC	40.12	33.5	24.44	TRUE	FALSE
304	Replacement	1	TAGTGAGGTCTCGGTGCGGCCCAGACTGAGCACGTGAGTCGTGGAGCTAGAAATAGCAAGTCACGATAAGGCTAGTCCGTTATCAGTGCGAAAGCACGGGACCGAGTCGGTCCTCTGCCATCACAAAGCGTGCTCAGTCTGTTTTTGAGACCTCCCTA	GTCGTGGAGCTAGAAATAGCAAGTCACGATAAGGCTAGTCCGTTATCAGTGCGAAAGCACGGGACCGAGTCGGTCC	3.54	2.52	2.77	TRUE	FALSE
304	Replacement	2	TAGTGAGGTCTCGGTGCGGCCCAGACTGAGCACGTGAGTCGTGGAGCTAGAAATAGCAAGTCACGATAAGGCTAGTCCGTTATCAGTGCGAAAGCACGGGACCGAGTCGGTCCTCTGCCATCATACACCGTGCTCAGTCTGTTTTTGAGACCTCCCTA	GTCGTGGAGCTAGAAATAGCAAGTCACGATAAGGCTAGTCCGTTATCAGTGCGAAAGCACGGGACCGAGTCGGTCC	3.93	7.63	5.26	TRUE	FALSE
297	Replacement	1	TAGTGAGGTCTCGGTGCGGCCCAGACTGAGCACGTGAGAAGTGGAGCTAGAAATAGCAAGTCACTTTAAGGCTAGTCCGTTATCAGGGCGAAAGCCCGGGACCGAGTCGGTCCTCTGCCATCAAAGAGCGTGCTCAGTCTGTTTTTGAGACCTCCCTA	GAAGTGGAGCTAGAAATAGCAAGTCACTTTAAGGCTAGTCCGTTATCAGGGCGAAAGCCCGGGACCGAGTCGGTCC	4.75	8.15	7.15	TRUE	FALSE
297	Replacement	2	TAGTGAGGTCTCGGTGCGGCCCAGACTGAGCACGTGAGAAGTGGAGCTAGAAATAGCAAGTCACTTTAAGGCTAGTCCGTTATCAGGGCGAAAGCCCGGGACCGAGTCGGTCCTCTGCCATCAGAATGCGTGCTCAGTCTGTTTTTGAGACCTCCCTA	GAAGTGGAGCTAGAAATAGCAAGTCACTTTAAGGCTAGTCCGTTATCAGGGCGAAAGCCCGGGACCGAGTCGGTCC	26.14	16.68	18.18	TRUE	FALSE
296	Replacement	1	TAGTGAGGTCTCGGTGCGGCCCAGACTGAGCACGTGAGCTATGGAGCTAGAAATAGCAAGTCATAGTAAGGCTAGTCCGTTATCAAGGCGAAAGCCTGGGACCGAGTCGGTCCTCTGCCATCACCAATCGTGCTCAGTCTGTTTTTGAGACCTCCCTA	GCTATGGAGCTAGAAATAGCAAGTCATAGTAAGGCTAGTCCGTTATCAAGGCGAAAGCCTGGGACCGAGTCGGTCC	2.3	4.97	1.28	TRUE	FALSE
296	Replacement	2	TAGTGAGGTCTCGGTGCGGCCCAGACTGAGCACGTGAGCTATGGAGCTAGAAATAGCAAGTCATAGTAAGGCTAGTCCGTTATCAAGGCGAAAGCCTGGGACCGAGTCGGTCCTCTGCCATCAGGTTCCGTGCTCAGTCTGTTTTTGAGACCTCCCTA	GCTATGGAGCTAGAAATAGCAAGTCATAGTAAGGCTAGTCCGTTATCAAGGCGAAAGCCTGGGACCGAGTCGGTCC	8.94	5.38	8.51	TRUE	FALSE
282	Replacement	1	TAGTGAGGTCTCGGTGCGGCCCAGACTGAGCACGTGAGATTCGGAGCTAGAAATAGCAAGTCGAATTAAGGCTAGTCCGTTATCAGGACGAAAGTCCGGGACCGAGTCGGTCCTCTGCCATCATACAGCGTGCTCAGTCTGTTTTTGAGACCTCCCTA	GATTCGGAGCTAGAAATAGCAAGTCGAATTAAGGCTAGTCCGTTATCAGGACGAAAGTCCGGGACCGAGTCGGTCC	5.34	8.93	5.54	TRUE	FALSE
282	Replacement	2	TAGTGAGGTCTCGGTGCGGCCCAGACTGAGCACGTGAGATTCGGAGCTAGAAATAGCAAGTCGAATTAAGGCTAGTCCGTTATCAGGACGAAAGTCCGGGACCGAGTCGGTCCTCTGCCATCAGAAAGCGTGCTCAGTCTGTTTTTGAGACCTCCCTA	GATTCGGAGCTAGAAATAGCAAGTCGAATTAAGGCTAGTCCGTTATCAGGACGAAAGTCCGGGACCGAGTCGGTCC	26.22	26.49	28.4	TRUE	FALSE
281	Replacement	1	TAGTGAGGTCTCGGTGCGGCCCAGACTGAGCACGTGAGTCTCGGAGCTAGAAATAGCAAGTCGAGATAAGGCTAGTCCGTTATCAAGACGAAAGTCTGGGACCGAGTCGGTCCTCTGCCATCAATCGGCGTGCTCAGTCTGTTTTTGAGACCTCCCTA	GTCTCGGAGCTAGAAATAGCAAGTCGAGATAAGGCTAGTCCGTTATCAAGACGAAAGTCTGGGACCGAGTCGGTCC	4.37	7.59	3.16	TRUE	FALSE
281	Replacement	2	TAGTGAGGTCTCGGTGCGGCCCAGACTGAGCACGTGAGTCTCGGAGCTAGAAATAGCAAGTCGAGATAAGGCTAGTCCGTTATCAAGACGAAAGTCTGGGACCGAGTCGGTCCTCTGCCATCATAGCTCGTGCTCAGTCTGTTTTTGAGACCTCCCTA	GTCTCGGAGCTAGAAATAGCAAGTCGAGATAAGGCTAGTCCGTTATCAAGACGAAAGTCTGGGACCGAGTCGGTCC	8.69	11.05	7.85	TRUE	FALSE
277	Replacement	1	TAGTGAGGTCTCGGTGCGGCCCAGACTGAGCACGTGAGTATCGGAGCTAGAAATAGCAAGTCGATATAAGGCTAGTCCGTTATCAAAACGAAAGTTTGGGACCGAGTCGGTCCTCTGCCATCATAGGTCGTGCTCAGTCTGTTTTTGAGACCTCCCTA	GTATCGGAGCTAGAAATAGCAAGTCGATATAAGGCTAGTCCGTTATCAAAACGAAAGTTTGGGACCGAGTCGGTCC	3.36	3.73	2.74	TRUE	FALSE
277	Replacement	2	TAGTGAGGTCTCGGTGCGGCCCAGACTGAGCACGTGAGTATCGGAGCTAGAAATAGCAAGTCGATATAAGGCTAGTCCGTTATCAAAACGAAAGTTTGGGACCGAGTCGGTCCTCTGCCATCAATATACGTGCTCAGTCTGTTTTTGAGACCTCCCTA	GTATCGGAGCTAGAAATAGCAAGTCGATATAAGGCTAGTCCGTTATCAAAACGAAAGTTTGGGACCGAGTCGGTCC	4.1	4.46	3.97	TRUE	FALSE
274	Replacement	1	TAGTGAGGTCTCGGTGCGGCCCAGACTGAGCACGTGAGAATCGGAGCTAGAAATAGCAAGTCGATTTAAGGCTAGTCCGTTATCAGTTGGAAACAACGGGACCGAGTCGGTCCTCTGCCATCAGATTTCGTGCTCAGTCTGTTTTTGAGACCTCCCTA	GAATCGGAGCTAGAAATAGCAAGTCGATTTAAGGCTAGTCCGTTATCAGTTGGAAACAACGGGACCGAGTCGGTCC	2.38	4.05	3	TRUE	FALSE
274	Replacement	2	TAGTGAGGTCTCGGTGCGGCCCAGACTGAGCACGTGAGAATCGGAGCTAGAAATAGCAAGTCGATTTAAGGCTAGTCCGTTATCAGTTGGAAACAACGGGACCGAGTCGGTCCTCTGCCATCACCACTCGTGCTCAGTCTGTTTTTGAGACCTCCCTA	GAATCGGAGCTAGAAATAGCAAGTCGATTTAAGGCTAGTCCGTTATCAGTTGGAAACAACGGGACCGAGTCGGTCC	13.03	14.99	9.72	TRUE	FALSE
273	Replacement	1	TAGTGAGGTCTCGGTGCGGCCCAGACTGAGCACGTGAGTTCCGGAGCTAGAAATAGCAAGTCGGAATAAGGCTAGTCCGTTATCAATTGGAAACAATGGGACCGAGTCGGTCCTCTGCCATCAGTTGTCGTGCTCAGTCTGTTTTTGAGACCTCCCTA	GTTCCGGAGCTAGAAATAGCAAGTCGGAATAAGGCTAGTCCGTTATCAATTGGAAACAATGGGACCGAGTCGGTCC	5.42	3.33	5.92	TRUE	FALSE
273	Replacement	2	TAGTGAGGTCTCGGTGCGGCCCAGACTGAGCACGTGAGTTCCGGAGCTAGAAATAGCAAGTCGGAATAAGGCTAGTCCGTTATCAATTGGAAACAATGGGACCGAGTCGGTCCTCTGCCATCATGAAACGTGCTCAGTCTGTTTTTGAGACCTCCCTA	GTTCCGGAGCTAGAAATAGCAAGTCGGAATAAGGCTAGTCCGTTATCAATTGGAAACAATGGGACCGAGTCGGTCC	4.81	3.8	14.37	TRUE	FALSE
271	Replacement	1	TAGTGAGGTCTCGGTGCGGCCCAGACTGAGCACGTGAGTACCGGAGCTAGAAATAGCAAGTCGGTATAAGGCTAGTCCGTTATCACCTGGAAACAGGGGGACCGAGTCGGTCCTCTGCCATCAGGGCTCGTGCTCAGTCTGTTTTTGAGACCTCCCTA	GTACCGGAGCTAGAAATAGCAAGTCGGTATAAGGCTAGTCCGTTATCACCTGGAAACAGGGGGACCGAGTCGGTCC	9.95	7.9	8.53	TRUE	FALSE
271	Replacement	2	TAGTGAGGTCTCGGTGCGGCCCAGACTGAGCACGTGAGTACCGGAGCTAGAAATAGCAAGTCGGTATAAGGCTAGTCCGTTATCACCTGGAAACAGGGGGACCGAGTCGGTCCTCTGCCATCACACAACGTGCTCAGTCTGTTTTTGAGACCTCCCTA	GTACCGGAGCTAGAAATAGCAAGTCGGTATAAGGCTAGTCCGTTATCACCTGGAAACAGGGGGACCGAGTCGGTCC	4.22	6.61	3	TRUE	FALSE
270	Replacement	1	TAGTGAGGTCTCGGTGCGGCCCAGACTGAGCACGTGAGAACCGGAGCTAGAAATAGCAAGTCGGTTTAAGGCTAGTCCGTTATCAGCTGGAAACAGCGGGACCGAGTCGGTCCTCTGCCATCAGTGTACGTGCTCAGTCTGTTTTTGAGACCTCCCTA	GAACCGGAGCTAGAAATAGCAAGTCGGTTTAAGGCTAGTCCGTTATCAGCTGGAAACAGCGGGACCGAGTCGGTCC	2.42	3.93	4.77	TRUE	FALSE
270	Replacement	2	TAGTGAGGTCTCGGTGCGGCCCAGACTGAGCACGTGAGAACCGGAGCTAGAAATAGCAAGTCGGTTTAAGGCTAGTCCGTTATCAGCTGGAAACAGCGGGACCGAGTCGGTCCTCTGCCATCAGTTATCGTGCTCAGTCTGTTTTTGAGACCTCCCTA	GAACCGGAGCTAGAAATAGCAAGTCGGTTTAAGGCTAGTCCGTTATCAGCTGGAAACAGCGGGACCGAGTCGGTCC	15.56	6.53	11.08	TRUE	FALSE
266	Replacement	1	TAGTGAGGTCTCGGTGCGGCCCAGACTGAGCACGTGAGAAGCGGAGCTAGAAATAGCAAGTCGCTTTAAGGCTAGTCCGTTATCAGGTGGAAACACCGGGACCGAGTCGGTCCTCTGCCATCAGCCGACGTGCTCAGTCTGTTTTTGAGACCTCCCTA	GAAGCGGAGCTAGAAATAGCAAGTCGCTTTAAGGCTAGTCCGTTATCAGGTGGAAACACCGGGACCGAGTCGGTCC	9.33	4.5	9.16	TRUE	FALSE
266	Replacement	2	TAGTGAGGTCTCGGTGCGGCCCAGACTGAGCACGTGAGAAGCGGAGCTAGAAATAGCAAGTCGCTTTAAGGCTAGTCCGTTATCAGGTGGAAACACCGGGACCGAGTCGGTCCTCTGCCATCATGCCCCGTGCTCAGTCTGTTTTTGAGACCTCCCTA	GAAGCGGAGCTAGAAATAGCAAGTCGCTTTAAGGCTAGTCCGTTATCAGGTGGAAACACCGGGACCGAGTCGGTCC	8.14	11.76	13.28	TRUE	FALSE
265	Replacement	1	TAGTGAGGTCTCGGTGCGGCCCAGACTGAGCACGTGAGTTACGGAGCTAGAAATAGCAAGTCGTAATAAGGCTAGTCCGTTATCAAGTGGAAACACTGGGACCGAGTCGGTCCTCTGCCATCACATACCGTGCTCAGTCTGTTTTTGAGACCTCCCTA	GTTACGGAGCTAGAAATAGCAAGTCGTAATAAGGCTAGTCCGTTATCAAGTGGAAACACTGGGACCGAGTCGGTCC	5.85	5.86	4.81	TRUE	FALSE
265	Replacement	2	TAGTGAGGTCTCGGTGCGGCCCAGACTGAGCACGTGAGTTACGGAGCTAGAAATAGCAAGTCGTAATAAGGCTAGTCCGTTATCAAGTGGAAACACTGGGACCGAGTCGGTCCTCTGCCATCACCATCCGTGCTCAGTCTGTTTTTGAGACCTCCCTA	GTTACGGAGCTAGAAATAGCAAGTCGTAATAAGGCTAGTCCGTTATCAAGTGGAAACACTGGGACCGAGTCGGTCC	12.93	15.47	13.27	TRUE	FALSE
259	Replacement	1	TAGTGAGGTCTCGGTGCGGCCCAGACTGAGCACGTGAGTGACGGAGCTAGAAATAGCAAGTCGTCATAAGGCTAGTCCGTTATCAGTCGGAAACGACGGGACCGAGTCGGTCCTCTGCCATCAGGGGGCGTGCTCAGTCTGTTTTTGAGACCTCCCTA	GTGACGGAGCTAGAAATAGCAAGTCGTCATAAGGCTAGTCCGTTATCAGTCGGAAACGACGGGACCGAGTCGGTCC	4.43	2.93	5.31	TRUE	FALSE
259	Replacement	2	TAGTGAGGTCTCGGTGCGGCCCAGACTGAGCACGTGAGTGACGGAGCTAGAAATAGCAAGTCGTCATAAGGCTAGTCCGTTATCAGTCGGAAACGACGGGACCGAGTCGGTCCTCTGCCATCATAACGCGTGCTCAGTCTGTTTTTGAGACCTCCCTA	GTGACGGAGCTAGAAATAGCAAGTCGTCATAAGGCTAGTCCGTTATCAGTCGGAAACGACGGGACCGAGTCGGTCC	5.4	5.81	9.94	TRUE	FALSE
253	Replacement	1	TAGTGAGGTCTCGGTGCGGCCCAGACTGAGCACGTGAGTTTGGGAGCTAGAAATAGCAAGTCCAAATAAGGCTAGTCCGTTATCATGCGGAAACGCAGGGACCGAGTCGGTCCTCTGCCATCATGAGACGTGCTCAGTCTGTTTTTGAGACCTCCCTA	GTTTGGGAGCTAGAAATAGCAAGTCCAAATAAGGCTAGTCCGTTATCATGCGGAAACGCAGGGACCGAGTCGGTCC	10.45	6.04	5.51	TRUE	FALSE
253	Replacement	2	TAGTGAGGTCTCGGTGCGGCCCAGACTGAGCACGTGAGTTTGGGAGCTAGAAATAGCAAGTCCAAATAAGGCTAGTCCGTTATCATGCGGAAACGCAGGGACCGAGTCGGTCCTCTGCCATCAGAACGCGTGCTCAGTCTGTTTTTGAGACCTCCCTA	GTTTGGGAGCTAGAAATAGCAAGTCCAAATAAGGCTAGTCCGTTATCATGCGGAAACGCAGGGACCGAGTCGGTCC	13.29	5.68	16.59	TRUE	FALSE
251	Replacement	1	TAGTGAGGTCTCGGTGCGGCCCAGACTGAGCACGTGAGGTTGGGAGCTAGAAATAGCAAGTCCAACTAAGGCTAGTCCGTTATCAAGCGGAAACGCTGGGACCGAGTCGGTCCTCTGCCATCACCGTTCGTGCTCAGTCTGTTTTTGAGACCTCCCTA	GGTTGGGAGCTAGAAATAGCAAGTCCAACTAAGGCTAGTCCGTTATCAAGCGGAAACGCTGGGACCGAGTCGGTCC	2.28	3.74	1.53	TRUE	FALSE
251	Replacement	2	TAGTGAGGTCTCGGTGCGGCCCAGACTGAGCACGTGAGGTTGGGAGCTAGAAATAGCAAGTCCAACTAAGGCTAGTCCGTTATCAAGCGGAAACGCTGGGACCGAGTCGGTCCTCTGCCATCACAGCGCGTGCTCAGTCTGTTTTTGAGACCTCCCTA	GGTTGGGAGCTAGAAATAGCAAGTCCAACTAAGGCTAGTCCGTTATCAAGCGGAAACGCTGGGACCGAGTCGGTCC	16	7.86	12.36	TRUE	FALSE
250	Replacement	1	TAGTGAGGTCTCGGTGCGGCCCAGACTGAGCACGTGAGATTGGGAGCTAGAAATAGCAAGTCCAATTAAGGCTAGTCCGTTATCATACGGAAACGTAGGGACCGAGTCGGTCCTCTGCCATCAAGTGTCGTGCTCAGTCTGTTTTTGAGACCTCCCTA	GATTGGGAGCTAGAAATAGCAAGTCCAATTAAGGCTAGTCCGTTATCATACGGAAACGTAGGGACCGAGTCGGTCC	3.54	3.15	2.1	TRUE	FALSE
250	Replacement	2	TAGTGAGGTCTCGGTGCGGCCCAGACTGAGCACGTGAGATTGGGAGCTAGAAATAGCAAGTCCAATTAAGGCTAGTCCGTTATCATACGGAAACGTAGGGACCGAGTCGGTCCTCTGCCATCATGCTGCGTGCTCAGTCTGTTTTTGAGACCTCCCTA	GATTGGGAGCTAGAAATAGCAAGTCCAATTAAGGCTAGTCCGTTATCATACGGAAACGTAGGGACCGAGTCGGTCC	11.23	8.88	8.02	TRUE	FALSE
245	Replacement	1	TAGTGAGGTCTCGGTGCGGCCCAGACTGAGCACGTGAGTATGGGAGCTAGAAATAGCAAGTCCATATAAGGCTAGTCCGTTATCACTGGGAAACCAGGGGACCGAGTCGGTCCTCTGCCATCACCTATCGTGCTCAGTCTGTTTTTGAGACCTCCCTA	GTATGGGAGCTAGAAATAGCAAGTCCATATAAGGCTAGTCCGTTATCACTGGGAAACCAGGGGACCGAGTCGGTCC	2.45	3.19	2.35	TRUE	FALSE
245	Replacement	2	TAGTGAGGTCTCGGTGCGGCCCAGACTGAGCACGTGAGTATGGGAGCTAGAAATAGCAAGTCCATATAAGGCTAGTCCGTTATCACTGGGAAACCAGGGGACCGAGTCGGTCCTCTGCCATCAGGGGACGTGCTCAGTCTGTTTTTGAGACCTCCCTA	GTATGGGAGCTAGAAATAGCAAGTCCATATAAGGCTAGTCCGTTATCACTGGGAAACCAGGGGACCGAGTCGGTCC	41.04	32.75	65.18	TRUE	FALSE
243	Replacement	1	TAGTGAGGTCTCGGTGCGGCCCAGACTGAGCACGTGAGGATGGGAGCTAGAAATAGCAAGTCCATCTAAGGCTAGTCCGTTATCAATGGGAAACCATGGGACCGAGTCGGTCCTCTGCCATCAACCGTCGTGCTCAGTCTGTTTTTGAGACCTCCCTA	GGATGGGAGCTAGAAATAGCAAGTCCATCTAAGGCTAGTCCGTTATCAATGGGAAACCATGGGACCGAGTCGGTCC	2.42	3	1.95	TRUE	FALSE
243	Replacement	2	TAGTGAGGTCTCGGTGCGGCCCAGACTGAGCACGTGAGGATGGGAGCTAGAAATAGCAAGTCCATCTAAGGCTAGTCCGTTATCAATGGGAAACCATGGGACCGAGTCGGTCCTCTGCCATCAGACTCCGTGCTCAGTCTGTTTTTGAGACCTCCCTA	GGATGGGAGCTAGAAATAGCAAGTCCATCTAAGGCTAGTCCGTTATCAATGGGAAACCATGGGACCGAGTCGGTCC	18.84	16.15	17.25	TRUE	FALSE
242	Replacement	1	TAGTGAGGTCTCGGTGCGGCCCAGACTGAGCACGTGAGAATGGGAGCTAGAAATAGCAAGTCCATTTAAGGCTAGTCCGTTATCATCGGGAAACCGAGGGACCGAGTCGGTCCTCTGCCATCACTGTCCGTGCTCAGTCTGTTTTTGAGACCTCCCTA	GAATGGGAGCTAGAAATAGCAAGTCCATTTAAGGCTAGTCCGTTATCATCGGGAAACCGAGGGACCGAGTCGGTCC	6.96	7.52	3.67	TRUE	FALSE
242	Replacement	2	TAGTGAGGTCTCGGTGCGGCCCAGACTGAGCACGTGAGAATGGGAGCTAGAAATAGCAAGTCCATTTAAGGCTAGTCCGTTATCATCGGGAAACCGAGGGACCGAGTCGGTCCTCTGCCATCAGAAATCGTGCTCAGTCTGTTTTTGAGACCTCCCTA	GAATGGGAGCTAGAAATAGCAAGTCCATTTAAGGCTAGTCCGTTATCATCGGGAAACCGAGGGACCGAGTCGGTCC	31.7	28.02	22.16	TRUE	FALSE
241	Replacement	1	TAGTGAGGTCTCGGTGCGGCCCAGACTGAGCACGTGAGTTCGGGAGCTAGAAATAGCAAGTCCGAATAAGGCTAGTCCGTTATCAGCGGGAAACCGCGGGACCGAGTCGGTCCTCTGCCATCACTAACCGTGCTCAGTCTGTTTTTGAGACCTCCCTA	GTTCGGGAGCTAGAAATAGCAAGTCCGAATAAGGCTAGTCCGTTATCAGCGGGAAACCGCGGGACCGAGTCGGTCC	7.2	8	7.69	TRUE	FALSE
241	Replacement	2	TAGTGAGGTCTCGGTGCGGCCCAGACTGAGCACGTGAGTTCGGGAGCTAGAAATAGCAAGTCCGAATAAGGCTAGTCCGTTATCAGCGGGAAACCGCGGGACCGAGTCGGTCCTCTGCCATCACCATACGTGCTCAGTCTGTTTTTGAGACCTCCCTA	GTTCGGGAGCTAGAAATAGCAAGTCCGAATAAGGCTAGTCCGTTATCAGCGGGAAACCGCGGGACCGAGTCGGTCC	29.08	29.64	20.27	TRUE	FALSE
240	Replacement	1	TAGTGAGGTCTCGGTGCGGCCCAGACTGAGCACGTGAGATCGGGAGCTAGAAATAGCAAGTCCGATTAAGGCTAGTCCGTTATCAACGGGAAACCGTGGGACCGAGTCGGTCCTCTGCCATCACAGGACGTGCTCAGTCTGTTTTTGAGACCTCCCTA	GATCGGGAGCTAGAAATAGCAAGTCCGATTAAGGCTAGTCCGTTATCAACGGGAAACCGTGGGACCGAGTCGGTCC	4.98	8.65	6.68	TRUE	FALSE
240	Replacement	2	TAGTGAGGTCTCGGTGCGGCCCAGACTGAGCACGTGAGATCGGGAGCTAGAAATAGCAAGTCCGATTAAGGCTAGTCCGTTATCAACGGGAAACCGTGGGACCGAGTCGGTCCTCTGCCATCAGTAGCCGTGCTCAGTCTGTTTTTGAGACCTCCCTA	GATCGGGAGCTAGAAATAGCAAGTCCGATTAAGGCTAGTCCGTTATCAACGGGAAACCGTGGGACCGAGTCGGTCC	5.44	11.22	19.3	TRUE	FALSE
239	Replacement	1	TAGTGAGGTCTCGGTGCGGCCCAGACTGAGCACGTGAGTACGGGAGCTAGAAATAGCAAGTCCGTATAAGGCTAGTCCGTTATCATGGGGAAACCCAGGGACCGAGTCGGTCCTCTGCCATCAGGTAGCGTGCTCAGTCTGTTTTTGAGACCTCCCTA	GTACGGGAGCTAGAAATAGCAAGTCCGTATAAGGCTAGTCCGTTATCATGGGGAAACCCAGGGACCGAGTCGGTCC	8.51	6.27	4.8	TRUE	FALSE
239	Replacement	2	TAGTGAGGTCTCGGTGCGGCCCAGACTGAGCACGTGAGTACGGGAGCTAGAAATAGCAAGTCCGTATAAGGCTAGTCCGTTATCATGGGGAAACCCAGGGACCGAGTCGGTCCTCTGCCATCACCATGCGTGCTCAGTCTGTTTTTGAGACCTCCCTA	GTACGGGAGCTAGAAATAGCAAGTCCGTATAAGGCTAGTCCGTTATCATGGGGAAACCCAGGGACCGAGTCGGTCC	9.18	12.25	7.43	TRUE	FALSE
237	Replacement	1	TAGTGAGGTCTCGGTGCGGCCCAGACTGAGCACGTGAGTTGGGGAGCTAGAAATAGCAAGTCCCAATAAGGCTAGTCCGTTATCAGGGGGAAACCCCGGGACCGAGTCGGTCCTCTGCCATCACAAGCCGTGCTCAGTCTGTTTTTGAGACCTCCCTA	GTTGGGGAGCTAGAAATAGCAAGTCCCAATAAGGCTAGTCCGTTATCAGGGGGAAACCCCGGGACCGAGTCGGTCC	2.9	2.73	3.77	TRUE	FALSE
237	Replacement	2	TAGTGAGGTCTCGGTGCGGCCCAGACTGAGCACGTGAGTTGGGGAGCTAGAAATAGCAAGTCCCAATAAGGCTAGTCCGTTATCAGGGGGAAACCCCGGGACCGAGTCGGTCCTCTGCCATCATGTTTCGTGCTCAGTCTGTTTTTGAGACCTCCCTA	GTTGGGGAGCTAGAAATAGCAAGTCCCAATAAGGCTAGTCCGTTATCAGGGGGAAACCCCGGGACCGAGTCGGTCC	11.66	18	5.81	TRUE	FALSE
236	Replacement	1	TAGTGAGGTCTCGGTGCGGCCCAGACTGAGCACGTGAGATGGGGAGCTAGAAATAGCAAGTCCCATTAAGGCTAGTCCGTTATCAAGGGGAAACCCTGGGACCGAGTCGGTCCTCTGCCATCACGCAACGTGCTCAGTCTGTTTTTGAGACCTCCCTA	GATGGGGAGCTAGAAATAGCAAGTCCCATTAAGGCTAGTCCGTTATCAAGGGGAAACCCTGGGACCGAGTCGGTCC	2.97	4.48	2.03	TRUE	FALSE
236	Replacement	2	TAGTGAGGTCTCGGTGCGGCCCAGACTGAGCACGTGAGATGGGGAGCTAGAAATAGCAAGTCCCATTAAGGCTAGTCCGTTATCAAGGGGAAACCCTGGGACCGAGTCGGTCCTCTGCCATCAGCCTACGTGCTCAGTCTGTTTTTGAGACCTCCCTA	GATGGGGAGCTAGAAATAGCAAGTCCCATTAAGGCTAGTCCGTTATCAAGGGGAAACCCTGGGACCGAGTCGGTCC	17.95	12.16	20.18	TRUE	FALSE
234	Replacement	1	TAGTGAGGTCTCGGTGCGGCCCAGACTGAGCACGTGAGAAGGGGAGCTAGAAATAGCAAGTCCCTTTAAGGCTAGTCCGTTATCACAGGGAAACCTGGGGACCGAGTCGGTCCTCTGCCATCACAGACCGTGCTCAGTCTGTTTTTGAGACCTCCCTA	GAAGGGGAGCTAGAAATAGCAAGTCCCTTTAAGGCTAGTCCGTTATCACAGGGAAACCTGGGGACCGAGTCGGTCC	11.12	9.68	5.09	TRUE	FALSE
234	Replacement	2	TAGTGAGGTCTCGGTGCGGCCCAGACTGAGCACGTGAGAAGGGGAGCTAGAAATAGCAAGTCCCTTTAAGGCTAGTCCGTTATCACAGGGAAACCTGGGGACCGAGTCGGTCCTCTGCCATCAGCTTGCGTGCTCAGTCTGTTTTTGAGACCTCCCTA	GAAGGGGAGCTAGAAATAGCAAGTCCCTTTAAGGCTAGTCCGTTATCACAGGGAAACCTGGGGACCGAGTCGGTCC	6.81	9.78	27.14	TRUE	FALSE
233	Replacement	1	TAGTGAGGTCTCGGTGCGGCCCAGACTGAGCACGTGAGTTAGGGAGCTAGAAATAGCAAGTCCTAATAAGGCTAGTCCGTTATCAGAGGGAAACCTCGGGACCGAGTCGGTCCTCTGCCATCAAATGTCGTGCTCAGTCTGTTTTTGAGACCTCCCTA	GTTAGGGAGCTAGAAATAGCAAGTCCTAATAAGGCTAGTCCGTTATCAGAGGGAAACCTCGGGACCGAGTCGGTCC	8.77	11	5.33	TRUE	FALSE
233	Replacement	2	TAGTGAGGTCTCGGTGCGGCCCAGACTGAGCACGTGAGTTAGGGAGCTAGAAATAGCAAGTCCTAATAAGGCTAGTCCGTTATCAGAGGGAAACCTCGGGACCGAGTCGGTCCTCTGCCATCAGGGTTCGTGCTCAGTCTGTTTTTGAGACCTCCCTA	GTTAGGGAGCTAGAAATAGCAAGTCCTAATAAGGCTAGTCCGTTATCAGAGGGAAACCTCGGGACCGAGTCGGTCC	49.53	44.25	62.34	TRUE	FALSE
227	Replacement	1	TAGTGAGGTCTCGGTGCGGCCCAGACTGAGCACGTGAGTGAGGGAGCTAGAAATAGCAAGTCCTCATAAGGCTAGTCCGTTATCACCAGGAAACTGGGGGACCGAGTCGGTCCTCTGCCATCAAGACTCGTGCTCAGTCTGTTTTTGAGACCTCCCTA	GTGAGGGAGCTAGAAATAGCAAGTCCTCATAAGGCTAGTCCGTTATCACCAGGAAACTGGGGGACCGAGTCGGTCC	2.86	5.26	3.16	TRUE	FALSE
227	Replacement	2	TAGTGAGGTCTCGGTGCGGCCCAGACTGAGCACGTGAGTGAGGGAGCTAGAAATAGCAAGTCCTCATAAGGCTAGTCCGTTATCACCAGGAAACTGGGGGACCGAGTCGGTCCTCTGCCATCAGTGCTCGTGCTCAGTCTGTTTTTGAGACCTCCCTA	GTGAGGGAGCTAGAAATAGCAAGTCCTCATAAGGCTAGTCCGTTATCACCAGGAAACTGGGGGACCGAGTCGGTCC	7.99	5	3.4	TRUE	FALSE
225	Replacement	1	TAGTGAGGTCTCGGTGCGGCCCAGACTGAGCACGTGAGTAAGGGAGCTAGAAATAGCAAGTCCTTATAAGGCTAGTCCGTTATCAACAGGAAACTGTGGGACCGAGTCGGTCCTCTGCCATCAATGGACGTGCTCAGTCTGTTTTTGAGACCTCCCTA	GTAAGGGAGCTAGAAATAGCAAGTCCTTATAAGGCTAGTCCGTTATCAACAGGAAACTGTGGGACCGAGTCGGTCC	7.57	11.51	9.78	TRUE	FALSE
225	Replacement	2	TAGTGAGGTCTCGGTGCGGCCCAGACTGAGCACGTGAGTAAGGGAGCTAGAAATAGCAAGTCCTTATAAGGCTAGTCCGTTATCAACAGGAAACTGTGGGACCGAGTCGGTCCTCTGCCATCAATGCTCGTGCTCAGTCTGTTTTTGAGACCTCCCTA	GTAAGGGAGCTAGAAATAGCAAGTCCTTATAAGGCTAGTCCGTTATCAACAGGAAACTGTGGGACCGAGTCGGTCC	15.16	18.17	10.63	TRUE	FALSE
221	Replacement	1	TAGTGAGGTCTCGGTGCGGCCCAGACTGAGCACGTGAGCTTAGGAGCTAGAAATAGCAAGTCTAAGTAAGGCTAGTCCGTTATCAAGAGGAAACTCTGGGACCGAGTCGGTCCTCTGCCATCAAGAGACGTGCTCAGTCTGTTTTTGAGACCTCCCTA	GCTTAGGAGCTAGAAATAGCAAGTCTAAGTAAGGCTAGTCCGTTATCAAGAGGAAACTCTGGGACCGAGTCGGTCC	12.8	8.89	7.1	TRUE	FALSE
221	Replacement	2	TAGTGAGGTCTCGGTGCGGCCCAGACTGAGCACGTGAGCTTAGGAGCTAGAAATAGCAAGTCTAAGTAAGGCTAGTCCGTTATCAAGAGGAAACTCTGGGACCGAGTCGGTCCTCTGCCATCAGTAACCGTGCTCAGTCTGTTTTTGAGACCTCCCTA	GCTTAGGAGCTAGAAATAGCAAGTCTAAGTAAGGCTAGTCCGTTATCAAGAGGAAACTCTGGGACCGAGTCGGTCC	15.01	7.19	16.02	TRUE	FALSE
210	Replacement	1	TAGTGAGGTCTCGGTGCGGCCCAGACTGAGCACGTGAGGATAGGAGCTAGAAATAGCAAGTCTATCTAAGGCTAGTCCGTTATCAGCTAGAAATAGCGGGACCGAGTCGGTCCTCTGCCATCATGGAGCGTGCTCAGTCTGTTTTTGAGACCTCCCTA	GGATAGGAGCTAGAAATAGCAAGTCTATCTAAGGCTAGTCCGTTATCAGCTAGAAATAGCGGGACCGAGTCGGTCC	3.98	2.88	4.51	TRUE	FALSE
210	Replacement	2	TAGTGAGGTCTCGGTGCGGCCCAGACTGAGCACGTGAGGATAGGAGCTAGAAATAGCAAGTCTATCTAAGGCTAGTCCGTTATCAGCTAGAAATAGCGGGACCGAGTCGGTCCTCTGCCATCACATTCCGTGCTCAGTCTGTTTTTGAGACCTCCCTA	GGATAGGAGCTAGAAATAGCAAGTCTATCTAAGGCTAGTCCGTTATCAGCTAGAAATAGCGGGACCGAGTCGGTCC	7.59	7.24	4.69	TRUE	FALSE
206	Replacement	1	TAGTGAGGTCTCGGTGCGGCCCAGACTGAGCACGTGAGATCAGGAGCTAGAAATAGCAAGTCTGATTAAGGCTAGTCCGTTATCAGGTAGAAATACCGGGACCGAGTCGGTCCTCTGCCATCAAGGTTCGTGCTCAGTCTGTTTTTGAGACCTCCCTA	GATCAGGAGCTAGAAATAGCAAGTCTGATTAAGGCTAGTCCGTTATCAGGTAGAAATACCGGGACCGAGTCGGTCC	5.35	6.74	3.83	TRUE	FALSE
206	Replacement	2	TAGTGAGGTCTCGGTGCGGCCCAGACTGAGCACGTGAGATCAGGAGCTAGAAATAGCAAGTCTGATTAAGGCTAGTCCGTTATCAGGTAGAAATACCGGGACCGAGTCGGTCCTCTGCCATCACGACCCGTGCTCAGTCTGTTTTTGAGACCTCCCTA	GATCAGGAGCTAGAAATAGCAAGTCTGATTAAGGCTAGTCCGTTATCAGGTAGAAATACCGGGACCGAGTCGGTCC	15.74	16.04	25.21	TRUE	FALSE
199	Replacement	1	TAGTGAGGTCTCGGTGCGGCCCAGACTGAGCACGTGAGAACAGGAGCTAGAAATAGCAAGTCTGTTTAAGGCTAGTCCGTTATCAGTCAGAAATGACGGGACCGAGTCGGTCCTCTGCCATCAATGTGCGTGCTCAGTCTGTTTTTGAGACCTCCCTA	GAACAGGAGCTAGAAATAGCAAGTCTGTTTAAGGCTAGTCCGTTATCAGTCAGAAATGACGGGACCGAGTCGGTCC	6.47	5.71	3.4	TRUE	FALSE
199	Replacement	2	TAGTGAGGTCTCGGTGCGGCCCAGACTGAGCACGTGAGAACAGGAGCTAGAAATAGCAAGTCTGTTTAAGGCTAGTCCGTTATCAGTCAGAAATGACGGGACCGAGTCGGTCCTCTGCCATCAGCCCGCGTGCTCAGTCTGTTTTTGAGACCTCCCTA	GAACAGGAGCTAGAAATAGCAAGTCTGTTTAAGGCTAGTCCGTTATCAGTCAGAAATGACGGGACCGAGTCGGTCC	25.39	16.04	34.68	TRUE	FALSE
198	Replacement	1	TAGTGAGGTCTCGGTGCGGCCCAGACTGAGCACGTGAGTTGAGGAGCTAGAAATAGCAAGTCTCAATAAGGCTAGTCCGTTATCAATCAGAAATGATGGGACCGAGTCGGTCCTCTGCCATCACCTAGCGTGCTCAGTCTGTTTTTGAGACCTCCCTA	GTTGAGGAGCTAGAAATAGCAAGTCTCAATAAGGCTAGTCCGTTATCAATCAGAAATGATGGGACCGAGTCGGTCC	7.9	8.46	5.67	TRUE	FALSE
198	Replacement	2	TAGTGAGGTCTCGGTGCGGCCCAGACTGAGCACGTGAGTTGAGGAGCTAGAAATAGCAAGTCTCAATAAGGCTAGTCCGTTATCAATCAGAAATGATGGGACCGAGTCGGTCCTCTGCCATCACCCCTCGTGCTCAGTCTGTTTTTGAGACCTCCCTA	GTTGAGGAGCTAGAAATAGCAAGTCTCAATAAGGCTAGTCCGTTATCAATCAGAAATGATGGGACCGAGTCGGTCC	12.76	18.98	9.48	TRUE	FALSE
195	Replacement	1	TAGTGAGGTCTCGGTGCGGCCCAGACTGAGCACGTGAGATGAGGAGCTAGAAATAGCAAGTCTCATTAAGGCTAGTCCGTTATCAGCCAGAAATGGCGGGACCGAGTCGGTCCTCTGCCATCAGCGTGCGTGCTCAGTCTGTTTTTGAGACCTCCCTA	GATGAGGAGCTAGAAATAGCAAGTCTCATTAAGGCTAGTCCGTTATCAGCCAGAAATGGCGGGACCGAGTCGGTCC	3.4	3.4	6.64	TRUE	FALSE
195	Replacement	2	TAGTGAGGTCTCGGTGCGGCCCAGACTGAGCACGTGAGATGAGGAGCTAGAAATAGCAAGTCTCATTAAGGCTAGTCCGTTATCAGCCAGAAATGGCGGGACCGAGTCGGTCCTCTGCCATCAGCAAGCGTGCTCAGTCTGTTTTTGAGACCTCCCTA	GATGAGGAGCTAGAAATAGCAAGTCTCATTAAGGCTAGTCCGTTATCAGCCAGAAATGGCGGGACCGAGTCGGTCC	8.49	5.82	16.46	TRUE	FALSE
194	Replacement	1	TAGTGAGGTCTCGGTGCGGCCCAGACTGAGCACGTGAGTCGAGGAGCTAGAAATAGCAAGTCTCGATAAGGCTAGTCCGTTATCAACCAGAAATGGTGGGACCGAGTCGGTCCTCTGCCATCATGACTCGTGCTCAGTCTGTTTTTGAGACCTCCCTA	GTCGAGGAGCTAGAAATAGCAAGTCTCGATAAGGCTAGTCCGTTATCAACCAGAAATGGTGGGACCGAGTCGGTCC	3.91	6.57	2.45	TRUE	FALSE
194	Replacement	2	TAGTGAGGTCTCGGTGCGGCCCAGACTGAGCACGTGAGTCGAGGAGCTAGAAATAGCAAGTCTCGATAAGGCTAGTCCGTTATCAACCAGAAATGGTGGGACCGAGTCGGTCCTCTGCCATCAGAGTACGTGCTCAGTCTGTTTTTGAGACCTCCCTA	GTCGAGGAGCTAGAAATAGCAAGTCTCGATAAGGCTAGTCCGTTATCAACCAGAAATGGTGGGACCGAGTCGGTCC	12.66	9.88	12.64	TRUE	FALSE
187	Replacement	1	TAGTGAGGTCTCGGTGCGGCCCAGACTGAGCACGTGAGAAGAGGAGCTAGAAATAGCAAGTCTCTTTAAGGCTAGTCCGTTATCAAACAGAAATGTTGGGACCGAGTCGGTCCTCTGCCATCAAGCGGCGTGCTCAGTCTGTTTTTGAGACCTCCCTA	GAAGAGGAGCTAGAAATAGCAAGTCTCTTTAAGGCTAGTCCGTTATCAAACAGAAATGTTGGGACCGAGTCGGTCC	11.94	7.79	9.65	TRUE	FALSE
187	Replacement	2	TAGTGAGGTCTCGGTGCGGCCCAGACTGAGCACGTGAGAAGAGGAGCTAGAAATAGCAAGTCTCTTTAAGGCTAGTCCGTTATCAAACAGAAATGTTGGGACCGAGTCGGTCCTCTGCCATCACGAAGCGTGCTCAGTCTGTTTTTGAGACCTCCCTA	GAAGAGGAGCTAGAAATAGCAAGTCTCTTTAAGGCTAGTCCGTTATCAAACAGAAATGTTGGGACCGAGTCGGTCC	7.58	10.52	10.91	TRUE	FALSE
177	Replacement	1	TAGTGAGGTCTCGGTGCGGCCCAGACTGAGCACGTGAGAGAAGGAGCTAGAAATAGCAAGTCTTCTTAAGGCTAGTCCGTTATCAGGGAGAAATCCCGGGACCGAGTCGGTCCTCTGCCATCAGAGCTCGTGCTCAGTCTGTTTTTGAGACCTCCCTA	GAGAAGGAGCTAGAAATAGCAAGTCTTCTTAAGGCTAGTCCGTTATCAGGGAGAAATCCCGGGACCGAGTCGGTCC	3.87	4.82	5.4	TRUE	FALSE
177	Replacement	2	TAGTGAGGTCTCGGTGCGGCCCAGACTGAGCACGTGAGAGAAGGAGCTAGAAATAGCAAGTCTTCTTAAGGCTAGTCCGTTATCAGGGAGAAATCCCGGGACCGAGTCGGTCCTCTGCCATCACTACTCGTGCTCAGTCTGTTTTTGAGACCTCCCTA	GAGAAGGAGCTAGAAATAGCAAGTCTTCTTAAGGCTAGTCCGTTATCAGGGAGAAATCCCGGGACCGAGTCGGTCC	6.81	4.25	4.1	TRUE	FALSE
165	Replacement	1	TAGTGAGGTCTCGGTGCGGCCCAGACTGAGCACGTGAGTGCTAGAGCTAGAAATAGCAAGTTAGCATAAGGCTAGTCCGTTATCAACAAGAAATTGTGGGACCGAGTCGGTCCTCTGCCATCAAGGCGCGTGCTCAGTCTGTTTTTGAGACCTCCCTA	GTGCTAGAGCTAGAAATAGCAAGTTAGCATAAGGCTAGTCCGTTATCAACAAGAAATTGTGGGACCGAGTCGGTCC	5.29	5.75	8.6	TRUE	FALSE
165	Replacement	2	TAGTGAGGTCTCGGTGCGGCCCAGACTGAGCACGTGAGTGCTAGAGCTAGAAATAGCAAGTTAGCATAAGGCTAGTCCGTTATCAACAAGAAATTGTGGGACCGAGTCGGTCCTCTGCCATCATGACGCGTGCTCAGTCTGTTTTTGAGACCTCCCTA	GTGCTAGAGCTAGAAATAGCAAGTTAGCATAAGGCTAGTCCGTTATCAACAAGAAATTGTGGGACCGAGTCGGTCC	9.36	4.49	8.96	TRUE	FALSE
14	Replacement	1	TAGTGAGGTCTCGGTGCGGCCCAGACTGAGCACGTGAGTTCTAGAGCTAGAAATAGCAAGTTAGAATAAGGCTAGTCCGTTATCAACCTGAAAAGGTGGGACCGAGTCGGTCCTCTGCCATCAGACGTCGTGCTCAGTCTGTTTTTGAGACCTCCCTA	GTTCTAGAGCTAGAAATAGCAAGTTAGAATAAGGCTAGTCCGTTATCAACCTGAAAAGGTGGGACCGAGTCGGTCC	26.36	26.66	18.05	TRUE	FALSE
14	Replacement	2	TAGTGAGGTCTCGGTGCGGCCCAGACTGAGCACGTGAGTTCTAGAGCTAGAAATAGCAAGTTAGAATAAGGCTAGTCCGTTATCAACCTGAAAAGGTGGGACCGAGTCGGTCCTCTGCCATCATTGATCGTGCTCAGTCTGTTTTTGAGACCTCCCTA	GTTCTAGAGCTAGAAATAGCAAGTTAGAATAAGGCTAGTCCGTTATCAACCTGAAAAGGTGGGACCGAGTCGGTCC	19.33	26.16	10.06	TRUE	FALSE
13	Replacement	1	TAGTGAGGTCTCGGTGCGGCCCAGACTGAGCACGTGAGTTATAGAGCTAGAAATAGCAAGTTATAATAAGGCTAGTCCGTTATCAACGTGAAAACGTGGGACCGAGTCGGTCCTCTGCCATCACTGGTCGTGCTCAGTCTGTTTTTGAGACCTCCCTA	GTTATAGAGCTAGAAATAGCAAGTTATAATAAGGCTAGTCCGTTATCAACGTGAAAACGTGGGACCGAGTCGGTCC	10.11	14.29	8.93	TRUE	FALSE
13	Replacement	2	TAGTGAGGTCTCGGTGCGGCCCAGACTGAGCACGTGAGTTATAGAGCTAGAAATAGCAAGTTATAATAAGGCTAGTCCGTTATCAACGTGAAAACGTGGGACCGAGTCGGTCCTCTGCCATCAGTAGACGTGCTCAGTCTGTTTTTGAGACCTCCCTA	GTTATAGAGCTAGAAATAGCAAGTTATAATAAGGCTAGTCCGTTATCAACGTGAAAACGTGGGACCGAGTCGGTCC	55.02	56.06	51.18	TRUE	FALSE
10	Replacement	1	TAGTGAGGTCTCGGTGCGGCCCAGACTGAGCACGTGAGTATTAGAGCTAGAAATAGCAAGTTAATATAAGGCTAGTCCGTTATCAAGTTGAAAAACTGGGACCGAGTCGGTCCTCTGCCATCACTGGCCGTGCTCAGTCTGTTTTTGAGACCTCCCTA	GTATTAGAGCTAGAAATAGCAAGTTAATATAAGGCTAGTCCGTTATCAAGTTGAAAAACTGGGACCGAGTCGGTCC	10.02	9.1	11.14	TRUE	FALSE
10	Replacement	2	TAGTGAGGTCTCGGTGCGGCCCAGACTGAGCACGTGAGTATTAGAGCTAGAAATAGCAAGTTAATATAAGGCTAGTCCGTTATCAAGTTGAAAAACTGGGACCGAGTCGGTCCTCTGCCATCATGAATCGTGCTCAGTCTGTTTTTGAGACCTCCCTA	GTATTAGAGCTAGAAATAGCAAGTTAATATAAGGCTAGTCCGTTATCAAGTTGAAAAACTGGGACCGAGTCGGTCC	13.42	7.84	7.54	TRUE	FALSE
9	Replacement	1	TAGTGAGGTCTCGGTGCGGCCCAGACTGAGCACGTGAGGTTTAGAGCTAGAAATAGCAAGTTAAACTAAGGCTAGTCCGTTATCATCTTGAAAAAGAGGGACCGAGTCGGTCCTCTGCCATCAGGCGGCGTGCTCAGTCTGTTTTTGAGACCTCCCTA	GGTTTAGAGCTAGAAATAGCAAGTTAAACTAAGGCTAGTCCGTTATCATCTTGAAAAAGAGGGACCGAGTCGGTCC	7.14	4.46	11.32	TRUE	FALSE
9	Replacement	2	TAGTGAGGTCTCGGTGCGGCCCAGACTGAGCACGTGAGGTTTAGAGCTAGAAATAGCAAGTTAAACTAAGGCTAGTCCGTTATCATCTTGAAAAAGAGGGACCGAGTCGGTCCTCTGCCATCAGATTGCGTGCTCAGTCTGTTTTTGAGACCTCCCTA	GGTTTAGAGCTAGAAATAGCAAGTTAAACTAAGGCTAGTCCGTTATCATCTTGAAAAAGAGGGACCGAGTCGGTCC	14.43	15.4	15.83	TRUE	FALSE
8	Replacement	1	TAGTGAGGTCTCGGTGCGGCCCAGACTGAGCACGTGAGCTTTAGAGCTAGAAATAGCAAGTTAAAGTAAGGCTAGTCCGTTATCAGCTTGAAAAAGCGGGACCGAGTCGGTCCTCTGCCATCACTGACCGTGCTCAGTCTGTTTTTGAGACCTCCCTA	GCTTTAGAGCTAGAAATAGCAAGTTAAAGTAAGGCTAGTCCGTTATCAGCTTGAAAAAGCGGGACCGAGTCGGTCC	3.37	5.25	4.87	TRUE	FALSE
8	Replacement	2	TAGTGAGGTCTCGGTGCGGCCCAGACTGAGCACGTGAGCTTTAGAGCTAGAAATAGCAAGTTAAAGTAAGGCTAGTCCGTTATCAGCTTGAAAAAGCGGGACCGAGTCGGTCCTCTGCCATCACACATCGTGCTCAGTCTGTTTTTGAGACCTCCCTA	GCTTTAGAGCTAGAAATAGCAAGTTAAAGTAAGGCTAGTCCGTTATCAGCTTGAAAAAGCGGGACCGAGTCGGTCC	4.58	8.78	9.79	TRUE	FALSE
7	Replacement	1	TAGTGAGGTCTCGGTGCGGCCCAGACTGAGCACGTGAGATTTAGAGCTAGAAATAGCAAGTTAAATTAAGGCTAGTCCGTTATCACCTTGAAAAAGGGGGACCGAGTCGGTCCTCTGCCATCAGGCGTCGTGCTCAGTCTGTTTTTGAGACCTCCCTA	GATTTAGAGCTAGAAATAGCAAGTTAAATTAAGGCTAGTCCGTTATCACCTTGAAAAAGGGGGACCGAGTCGGTCC	5.66	5.21	9.39	TRUE	FALSE
7	Replacement	2	TAGTGAGGTCTCGGTGCGGCCCAGACTGAGCACGTGAGATTTAGAGCTAGAAATAGCAAGTTAAATTAAGGCTAGTCCGTTATCACCTTGAAAAAGGGGGACCGAGTCGGTCCTCTGCCATCAAGAGGCGTGCTCAGTCTGTTTTTGAGACCTCCCTA	GATTTAGAGCTAGAAATAGCAAGTTAAATTAAGGCTAGTCCGTTATCACCTTGAAAAAGGGGGACCGAGTCGGTCC	30.77	31.38	39.42	TRUE	FALSE
320	Replacement	1	TAGTGAGGTCTCGGTGCGGCCCAGACTGAGCACGTGAGCATTGGAGCTAGAAATAGCAAGTCAATGTAAGGCTAGTCCGTTATCACTCCGAAAGGAGGGGACCGAGTCGGTCCTCTGCCATCACACAGCGTGCTCAGTCTGTTTTTGAGACCTCCCTA	GCATTGGAGCTAGAAATAGCAAGTCAATGTAAGGCTAGTCCGTTATCACTCCGAAAGGAGGGGACCGAGTCGGTCC	5.94	5.88	2.72	FALSE	FALSE
320	Replacement	2	TAGTGAGGTCTCGGTGCGGCCCAGACTGAGCACGTGAGCATTGGAGCTAGAAATAGCAAGTCAATGTAAGGCTAGTCCGTTATCACTCCGAAAGGAGGGGACCGAGTCGGTCCTCTGCCATCACGAAACGTGCTCAGTCTGTTTTTGAGACCTCCCTA	GCATTGGAGCTAGAAATAGCAAGTCAATGTAAGGCTAGTCCGTTATCACTCCGAAAGGAGGGGACCGAGTCGGTCC	0	0	0	FALSE	FALSE
313	Replacement	1	TAGTGAGGTCTCGGTGCGGCCCAGACTGAGCACGTGAGTGCTGGAGCTAGAAATAGCAAGTCAGCATAAGGCTAGTCCGTTATCATGCCGAAAGGCAGGGACCGAGTCGGTCCTCTGCCATCATCGATCGTGCTCAGTCTGTTTTTGAGACCTCCCTA	GTGCTGGAGCTAGAAATAGCAAGTCAGCATAAGGCTAGTCCGTTATCATGCCGAAAGGCAGGGACCGAGTCGGTCC	0.23	1.24	0.09	FALSE	FALSE
313	Replacement	2	TAGTGAGGTCTCGGTGCGGCCCAGACTGAGCACGTGAGTGCTGGAGCTAGAAATAGCAAGTCAGCATAAGGCTAGTCCGTTATCATGCCGAAAGGCAGGGACCGAGTCGGTCCTCTGCCATCAGTTAGCGTGCTCAGTCTGTTTTTGAGACCTCCCTA	GTGCTGGAGCTAGAAATAGCAAGTCAGCATAAGGCTAGTCCGTTATCATGCCGAAAGGCAGGGACCGAGTCGGTCC	4.3	0.91	2.89	FALSE	FALSE
312	Replacement	1	TAGTGAGGTCTCGGTGCGGCCCAGACTGAGCACGTGAGAGCTGGAGCTAGAAATAGCAAGTCAGCTTAAGGCTAGTCCGTTATCACGCCGAAAGGCGGGGACCGAGTCGGTCCTCTGCCATCACCGATCGTGCTCAGTCTGTTTTTGAGACCTCCCTA	GAGCTGGAGCTAGAAATAGCAAGTCAGCTTAAGGCTAGTCCGTTATCACGCCGAAAGGCGGGGACCGAGTCGGTCC	1.9	0.75	0.69	FALSE	FALSE
312	Replacement	2	TAGTGAGGTCTCGGTGCGGCCCAGACTGAGCACGTGAGAGCTGGAGCTAGAAATAGCAAGTCAGCTTAAGGCTAGTCCGTTATCACGCCGAAAGGCGGGGACCGAGTCGGTCCTCTGCCATCAATCACCGTGCTCAGTCTGTTTTTGAGACCTCCCTA	GAGCTGGAGCTAGAAATAGCAAGTCAGCTTAAGGCTAGTCCGTTATCACGCCGAAAGGCGGGGACCGAGTCGGTCC	0	0.71	3.63	FALSE	FALSE
310	Replacement	1	TAGTGAGGTCTCGGTGCGGCCCAGACTGAGCACGTGAGCACTGGAGCTAGAAATAGCAAGTCAGTGTAAGGCTAGTCCGTTATCATACCGAAAGGTAGGGACCGAGTCGGTCCTCTGCCATCATTAGACGTGCTCAGTCTGTTTTTGAGACCTCCCTA	GCACTGGAGCTAGAAATAGCAAGTCAGTGTAAGGCTAGTCCGTTATCATACCGAAAGGTAGGGACCGAGTCGGTCC	1.78	1.87	1.11	FALSE	FALSE
310	Replacement	2	TAGTGAGGTCTCGGTGCGGCCCAGACTGAGCACGTGAGCACTGGAGCTAGAAATAGCAAGTCAGTGTAAGGCTAGTCCGTTATCATACCGAAAGGTAGGGACCGAGTCGGTCCTCTGCCATCAATATGCGTGCTCAGTCTGTTTTTGAGACCTCCCTA	GCACTGGAGCTAGAAATAGCAAGTCAGTGTAAGGCTAGTCCGTTATCATACCGAAAGGTAGGGACCGAGTCGGTCC	4.2	2.36	3.13	FALSE	FALSE
309	Replacement	1	TAGTGAGGTCTCGGTGCGGCCCAGACTGAGCACGTGAGGACTGGAGCTAGAAATAGCAAGTCAGTCTAAGGCTAGTCCGTTATCACACCGAAAGGTGGGGACCGAGTCGGTCCTCTGCCATCAGAGGTCGTGCTCAGTCTGTTTTTGAGACCTCCCTA	GGACTGGAGCTAGAAATAGCAAGTCAGTCTAAGGCTAGTCCGTTATCACACCGAAAGGTGGGGACCGAGTCGGTCC	1.15	1.98	11.92	FALSE	FALSE
309	Replacement	2	TAGTGAGGTCTCGGTGCGGCCCAGACTGAGCACGTGAGGACTGGAGCTAGAAATAGCAAGTCAGTCTAAGGCTAGTCCGTTATCACACCGAAAGGTGGGGACCGAGTCGGTCCTCTGCCATCACCTTTCGTGCTCAGTCTGTTTTTGAGACCTCCCTA	GGACTGGAGCTAGAAATAGCAAGTCAGTCTAAGGCTAGTCCGTTATCACACCGAAAGGTGGGGACCGAGTCGGTCC	0.09	2.79	2.9	FALSE	FALSE
306	Replacement	1	TAGTGAGGTCTCGGTGCGGCCCAGACTGAGCACGTGAGCTGTGGAGCTAGAAATAGCAAGTCACAGTAAGGCTAGTCCGTTATCATTGCGAAAGCAAGGGACCGAGTCGGTCCTCTGCCATCAAGGAGCGTGCTCAGTCTGTTTTTGAGACCTCCCTA	GCTGTGGAGCTAGAAATAGCAAGTCACAGTAAGGCTAGTCCGTTATCATTGCGAAAGCAAGGGACCGAGTCGGTCC	1.88	1.88	2.66	FALSE	FALSE
306	Replacement	2	TAGTGAGGTCTCGGTGCGGCCCAGACTGAGCACGTGAGCTGTGGAGCTAGAAATAGCAAGTCACAGTAAGGCTAGTCCGTTATCATTGCGAAAGCAAGGGACCGAGTCGGTCCTCTGCCATCACTCTGCGTGCTCAGTCTGTTTTTGAGACCTCCCTA	GCTGTGGAGCTAGAAATAGCAAGTCACAGTAAGGCTAGTCCGTTATCATTGCGAAAGCAAGGGACCGAGTCGGTCC	0	1.79	3.28	FALSE	FALSE
305	Replacement	1	TAGTGAGGTCTCGGTGCGGCCCAGACTGAGCACGTGAGGTGTGGAGCTAGAAATAGCAAGTCACACTAAGGCTAGTCCGTTATCACTGCGAAAGCAGGGGACCGAGTCGGTCCTCTGCCATCATATGCCGTGCTCAGTCTGTTTTTGAGACCTCCCTA	GGTGTGGAGCTAGAAATAGCAAGTCACACTAAGGCTAGTCCGTTATCACTGCGAAAGCAGGGGACCGAGTCGGTCC	0.02	0.05	0.24	FALSE	FALSE
305	Replacement	2	TAGTGAGGTCTCGGTGCGGCCCAGACTGAGCACGTGAGGTGTGGAGCTAGAAATAGCAAGTCACACTAAGGCTAGTCCGTTATCACTGCGAAAGCAGGGGACCGAGTCGGTCCTCTGCCATCAAAGTCCGTGCTCAGTCTGTTTTTGAGACCTCCCTA	GGTGTGGAGCTAGAAATAGCAAGTCACACTAAGGCTAGTCCGTTATCACTGCGAAAGCAGGGGACCGAGTCGGTCC	0.09	3.14	0.13	FALSE	FALSE
303	Replacement	1	TAGTGAGGTCTCGGTGCGGCCCAGACTGAGCACGTGAGACGTGGAGCTAGAAATAGCAAGTCACGTTAAGGCTAGTCCGTTATCAATGCGAAAGCATGGGACCGAGTCGGTCCTCTGCCATCACCCACCGTGCTCAGTCTGTTTTTGAGACCTCCCTA	GACGTGGAGCTAGAAATAGCAAGTCACGTTAAGGCTAGTCCGTTATCAATGCGAAAGCATGGGACCGAGTCGGTCC	0.76	2.21	1.12	FALSE	FALSE
303	Replacement	2	TAGTGAGGTCTCGGTGCGGCCCAGACTGAGCACGTGAGACGTGGAGCTAGAAATAGCAAGTCACGTTAAGGCTAGTCCGTTATCAATGCGAAAGCATGGGACCGAGTCGGTCCTCTGCCATCAGTGCGCGTGCTCAGTCTGTTTTTGAGACCTCCCTA	GACGTGGAGCTAGAAATAGCAAGTCACGTTAAGGCTAGTCCGTTATCAATGCGAAAGCATGGGACCGAGTCGGTCC	11.64	8.23	21.27	FALSE	FALSE
302	Replacement	1	TAGTGAGGTCTCGGTGCGGCCCAGACTGAGCACGTGAGTGGTGGAGCTAGAAATAGCAAGTCACCATAAGGCTAGTCCGTTATCATCGCGAAAGCGAGGGACCGAGTCGGTCCTCTGCCATCACAAATCGTGCTCAGTCTGTTTTTGAGACCTCCCTA	GTGGTGGAGCTAGAAATAGCAAGTCACCATAAGGCTAGTCCGTTATCATCGCGAAAGCGAGGGACCGAGTCGGTCC	2.23	1.56	0.13	FALSE	FALSE
302	Replacement	2	TAGTGAGGTCTCGGTGCGGCCCAGACTGAGCACGTGAGTGGTGGAGCTAGAAATAGCAAGTCACCATAAGGCTAGTCCGTTATCATCGCGAAAGCGAGGGACCGAGTCGGTCCTCTGCCATCAAGGTCCGTGCTCAGTCTGTTTTTGAGACCTCCCTA	GTGGTGGAGCTAGAAATAGCAAGTCACCATAAGGCTAGTCCGTTATCATCGCGAAAGCGAGGGACCGAGTCGGTCC	7.84	7.38	4.68	FALSE	FALSE
301	Replacement	1	TAGTGAGGTCTCGGTGCGGCCCAGACTGAGCACGTGAGAGGTGGAGCTAGAAATAGCAAGTCACCTTAAGGCTAGTCCGTTATCACCGCGAAAGCGGGGGACCGAGTCGGTCCTCTGCCATCAAGCTTCGTGCTCAGTCTGTTTTTGAGACCTCCCTA	GAGGTGGAGCTAGAAATAGCAAGTCACCTTAAGGCTAGTCCGTTATCACCGCGAAAGCGGGGGACCGAGTCGGTCC	3.4	2.96	2.67	FALSE	FALSE
301	Replacement	2	TAGTGAGGTCTCGGTGCGGCCCAGACTGAGCACGTGAGAGGTGGAGCTAGAAATAGCAAGTCACCTTAAGGCTAGTCCGTTATCACCGCGAAAGCGGGGGACCGAGTCGGTCCTCTGCCATCAACAACCGTGCTCAGTCTGTTTTTGAGACCTCCCTA	GAGGTGGAGCTAGAAATAGCAAGTCACCTTAAGGCTAGTCCGTTATCACCGCGAAAGCGGGGGACCGAGTCGGTCC	3.23	1.08	1.35	FALSE	FALSE
300	Replacement	1	TAGTGAGGTCTCGGTGCGGCCCAGACTGAGCACGTGAGTAGTGGAGCTAGAAATAGCAAGTCACTATAAGGCTAGTCCGTTATCAACGCGAAAGCGTGGGACCGAGTCGGTCCTCTGCCATCATTCGTCGTGCTCAGTCTGTTTTTGAGACCTCCCTA	GTAGTGGAGCTAGAAATAGCAAGTCACTATAAGGCTAGTCCGTTATCAACGCGAAAGCGTGGGACCGAGTCGGTCC	1.52	5.69	1.95	FALSE	FALSE
300	Replacement	2	TAGTGAGGTCTCGGTGCGGCCCAGACTGAGCACGTGAGTAGTGGAGCTAGAAATAGCAAGTCACTATAAGGCTAGTCCGTTATCAACGCGAAAGCGTGGGACCGAGTCGGTCCTCTGCCATCAGCCCTCGTGCTCAGTCTGTTTTTGAGACCTCCCTA	GTAGTGGAGCTAGAAATAGCAAGTCACTATAAGGCTAGTCCGTTATCAACGCGAAAGCGTGGGACCGAGTCGGTCC	34.39	29.97	18.89	FALSE	FALSE
299	Replacement	1	TAGTGAGGTCTCGGTGCGGCCCAGACTGAGCACGTGAGCAGTGGAGCTAGAAATAGCAAGTCACTGTAAGGCTAGTCCGTTATCATGGCGAAAGCCAGGGACCGAGTCGGTCCTCTGCCATCATTAGGCGTGCTCAGTCTGTTTTTGAGACCTCCCTA	GCAGTGGAGCTAGAAATAGCAAGTCACTGTAAGGCTAGTCCGTTATCATGGCGAAAGCCAGGGACCGAGTCGGTCC	1.2	1.3	1.22	FALSE	FALSE
299	Replacement	2	TAGTGAGGTCTCGGTGCGGCCCAGACTGAGCACGTGAGCAGTGGAGCTAGAAATAGCAAGTCACTGTAAGGCTAGTCCGTTATCATGGCGAAAGCCAGGGACCGAGTCGGTCCTCTGCCATCATGTAGCGTGCTCAGTCTGTTTTTGAGACCTCCCTA	GCAGTGGAGCTAGAAATAGCAAGTCACTGTAAGGCTAGTCCGTTATCATGGCGAAAGCCAGGGACCGAGTCGGTCC	2.82	4.32	1.68	FALSE	FALSE
298	Replacement	1	TAGTGAGGTCTCGGTGCGGCCCAGACTGAGCACGTGAGGAGTGGAGCTAGAAATAGCAAGTCACTCTAAGGCTAGTCCGTTATCACGGCGAAAGCCGGGGACCGAGTCGGTCCTCTGCCATCAGAGTGCGTGCTCAGTCTGTTTTTGAGACCTCCCTA	GGAGTGGAGCTAGAAATAGCAAGTCACTCTAAGGCTAGTCCGTTATCACGGCGAAAGCCGGGGACCGAGTCGGTCC	2.23	1.09	2.67	FALSE	FALSE
298	Replacement	2	TAGTGAGGTCTCGGTGCGGCCCAGACTGAGCACGTGAGGAGTGGAGCTAGAAATAGCAAGTCACTCTAAGGCTAGTCCGTTATCACGGCGAAAGCCGGGGACCGAGTCGGTCCTCTGCCATCACGCCCCGTGCTCAGTCTGTTTTTGAGACCTCCCTA	GGAGTGGAGCTAGAAATAGCAAGTCACTCTAAGGCTAGTCCGTTATCACGGCGAAAGCCGGGGACCGAGTCGGTCC	1.72	3.62	4.08	FALSE	FALSE
295	Replacement	1	TAGTGAGGTCTCGGTGCGGCCCAGACTGAGCACGTGAGGTATGGAGCTAGAAATAGCAAGTCATACTAAGGCTAGTCCGTTATCATAGCGAAAGCTAGGGACCGAGTCGGTCCTCTGCCATCATGCAGCGTGCTCAGTCTGTTTTTGAGACCTCCCTA	GGTATGGAGCTAGAAATAGCAAGTCATACTAAGGCTAGTCCGTTATCATAGCGAAAGCTAGGGACCGAGTCGGTCC	3.68	3.8	2.16	FALSE	FALSE
295	Replacement	2	TAGTGAGGTCTCGGTGCGGCCCAGACTGAGCACGTGAGGTATGGAGCTAGAAATAGCAAGTCATACTAAGGCTAGTCCGTTATCATAGCGAAAGCTAGGGACCGAGTCGGTCCTCTGCCATCAAACATCGTGCTCAGTCTGTTTTTGAGACCTCCCTA	GGTATGGAGCTAGAAATAGCAAGTCATACTAAGGCTAGTCCGTTATCATAGCGAAAGCTAGGGACCGAGTCGGTCC	9.49	2.58	2.93	FALSE	FALSE
294	Replacement	1	TAGTGAGGTCTCGGTGCGGCCCAGACTGAGCACGTGAGTCATGGAGCTAGAAATAGCAAGTCATGATAAGGCTAGTCCGTTATCACAGCGAAAGCTGGGGACCGAGTCGGTCCTCTGCCATCAAACGGCGTGCTCAGTCTGTTTTTGAGACCTCCCTA	GTCATGGAGCTAGAAATAGCAAGTCATGATAAGGCTAGTCCGTTATCACAGCGAAAGCTGGGGACCGAGTCGGTCC	6.96	7.24	6.89	FALSE	FALSE
294	Replacement	2	TAGTGAGGTCTCGGTGCGGCCCAGACTGAGCACGTGAGTCATGGAGCTAGAAATAGCAAGTCATGATAAGGCTAGTCCGTTATCACAGCGAAAGCTGGGGACCGAGTCGGTCCTCTGCCATCAAGAACCGTGCTCAGTCTGTTTTTGAGACCTCCCTA	GTCATGGAGCTAGAAATAGCAAGTCATGATAAGGCTAGTCCGTTATCACAGCGAAAGCTGGGGACCGAGTCGGTCC	2.32	5.91	4.07	FALSE	FALSE
293	Replacement	1	TAGTGAGGTCTCGGTGCGGCCCAGACTGAGCACGTGAGCCATGGAGCTAGAAATAGCAAGTCATGGTAAGGCTAGTCCGTTATCAGAGCGAAAGCTCGGGACCGAGTCGGTCCTCTGCCATCATAGGGCGTGCTCAGTCTGTTTTTGAGACCTCCCTA	GCCATGGAGCTAGAAATAGCAAGTCATGGTAAGGCTAGTCCGTTATCAGAGCGAAAGCTCGGGACCGAGTCGGTCC	1.59	1.74	1.05	FALSE	FALSE
293	Replacement	2	TAGTGAGGTCTCGGTGCGGCCCAGACTGAGCACGTGAGCCATGGAGCTAGAAATAGCAAGTCATGGTAAGGCTAGTCCGTTATCAGAGCGAAAGCTCGGGACCGAGTCGGTCCTCTGCCATCACTTTCCGTGCTCAGTCTGTTTTTGAGACCTCCCTA	GCCATGGAGCTAGAAATAGCAAGTCATGGTAAGGCTAGTCCGTTATCAGAGCGAAAGCTCGGGACCGAGTCGGTCC	2.26	3.15	3.14	FALSE	FALSE
292	Replacement	1	TAGTGAGGTCTCGGTGCGGCCCAGACTGAGCACGTGAGGCATGGAGCTAGAAATAGCAAGTCATGCTAAGGCTAGTCCGTTATCAAAGCGAAAGCTTGGGACCGAGTCGGTCCTCTGCCATCACCGACCGTGCTCAGTCTGTTTTTGAGACCTCCCTA	GGCATGGAGCTAGAAATAGCAAGTCATGCTAAGGCTAGTCCGTTATCAAAGCGAAAGCTTGGGACCGAGTCGGTCC	1.77	2.41	1.51	FALSE	FALSE
292	Replacement	2	TAGTGAGGTCTCGGTGCGGCCCAGACTGAGCACGTGAGGCATGGAGCTAGAAATAGCAAGTCATGCTAAGGCTAGTCCGTTATCAAAGCGAAAGCTTGGGACCGAGTCGGTCCTCTGCCATCATGACCCGTGCTCAGTCTGTTTTTGAGACCTCCCTA	GGCATGGAGCTAGAAATAGCAAGTCATGCTAAGGCTAGTCCGTTATCAAAGCGAAAGCTTGGGACCGAGTCGGTCC	0.18	2.36	1.82	FALSE	FALSE
291	Replacement	1	TAGTGAGGTCTCGGTGCGGCCCAGACTGAGCACGTGAGACATGGAGCTAGAAATAGCAAGTCATGTTAAGGCTAGTCCGTTATCATTACGAAAGTAAGGGACCGAGTCGGTCCTCTGCCATCAGTGCCCGTGCTCAGTCTGTTTTTGAGACCTCCCTA	GACATGGAGCTAGAAATAGCAAGTCATGTTAAGGCTAGTCCGTTATCATTACGAAAGTAAGGGACCGAGTCGGTCC	1.21	1.48	1.43	FALSE	FALSE
291	Replacement	2	TAGTGAGGTCTCGGTGCGGCCCAGACTGAGCACGTGAGACATGGAGCTAGAAATAGCAAGTCATGTTAAGGCTAGTCCGTTATCATTACGAAAGTAAGGGACCGAGTCGGTCCTCTGCCATCATATACCGTGCTCAGTCTGTTTTTGAGACCTCCCTA	GACATGGAGCTAGAAATAGCAAGTCATGTTAAGGCTAGTCCGTTATCATTACGAAAGTAAGGGACCGAGTCGGTCC	0	2.17	2.22	FALSE	FALSE
290	Replacement	1	TAGTGAGGTCTCGGTGCGGCCCAGACTGAGCACGTGAGTGATGGAGCTAGAAATAGCAAGTCATCATAAGGCTAGTCCGTTATCACTACGAAAGTAGGGGACCGAGTCGGTCCTCTGCCATCACGCTTCGTGCTCAGTCTGTTTTTGAGACCTCCCTA	GTGATGGAGCTAGAAATAGCAAGTCATCATAAGGCTAGTCCGTTATCACTACGAAAGTAGGGGACCGAGTCGGTCC	2.32	1.63	0.69	FALSE	FALSE
290	Replacement	2	TAGTGAGGTCTCGGTGCGGCCCAGACTGAGCACGTGAGTGATGGAGCTAGAAATAGCAAGTCATCATAAGGCTAGTCCGTTATCACTACGAAAGTAGGGGACCGAGTCGGTCCTCTGCCATCATCAACCGTGCTCAGTCTGTTTTTGAGACCTCCCTA	GTGATGGAGCTAGAAATAGCAAGTCATCATAAGGCTAGTCCGTTATCACTACGAAAGTAGGGGACCGAGTCGGTCC	1.93	1.73	4.04	FALSE	FALSE
289	Replacement	1	TAGTGAGGTCTCGGTGCGGCCCAGACTGAGCACGTGAGCGATGGAGCTAGAAATAGCAAGTCATCGTAAGGCTAGTCCGTTATCAATACGAAAGTATGGGACCGAGTCGGTCCTCTGCCATCAGTTGACGTGCTCAGTCTGTTTTTGAGACCTCCCTA	GCGATGGAGCTAGAAATAGCAAGTCATCGTAAGGCTAGTCCGTTATCAATACGAAAGTATGGGACCGAGTCGGTCC	0.49	0.19	0.14	FALSE	FALSE
289	Replacement	2	TAGTGAGGTCTCGGTGCGGCCCAGACTGAGCACGTGAGCGATGGAGCTAGAAATAGCAAGTCATCGTAAGGCTAGTCCGTTATCAATACGAAAGTATGGGACCGAGTCGGTCCTCTGCCATCAATTACCGTGCTCAGTCTGTTTTTGAGACCTCCCTA	GCGATGGAGCTAGAAATAGCAAGTCATCGTAAGGCTAGTCCGTTATCAATACGAAAGTATGGGACCGAGTCGGTCC	1.47	0.38	1.32	FALSE	FALSE
288	Replacement	1	TAGTGAGGTCTCGGTGCGGCCCAGACTGAGCACGTGAGAGATGGAGCTAGAAATAGCAAGTCATCTTAAGGCTAGTCCGTTATCATCACGAAAGTGAGGGACCGAGTCGGTCCTCTGCCATCAGGGGCCGTGCTCAGTCTGTTTTTGAGACCTCCCTA	GAGATGGAGCTAGAAATAGCAAGTCATCTTAAGGCTAGTCCGTTATCATCACGAAAGTGAGGGACCGAGTCGGTCC	6.27	5.32	6.06	FALSE	FALSE
288	Replacement	2	TAGTGAGGTCTCGGTGCGGCCCAGACTGAGCACGTGAGAGATGGAGCTAGAAATAGCAAGTCATCTTAAGGCTAGTCCGTTATCATCACGAAAGTGAGGGACCGAGTCGGTCCTCTGCCATCACTCGACGTGCTCAGTCTGTTTTTGAGACCTCCCTA	GAGATGGAGCTAGAAATAGCAAGTCATCTTAAGGCTAGTCCGTTATCATCACGAAAGTGAGGGACCGAGTCGGTCC	3.13	4.21	5.98	FALSE	FALSE
287	Replacement	1	TAGTGAGGTCTCGGTGCGGCCCAGACTGAGCACGTGAGCAATGGAGCTAGAAATAGCAAGTCATTGTAAGGCTAGTCCGTTATCACCACGAAAGTGGGGGACCGAGTCGGTCCTCTGCCATCACCAAGCGTGCTCAGTCTGTTTTTGAGACCTCCCTA	GCAATGGAGCTAGAAATAGCAAGTCATTGTAAGGCTAGTCCGTTATCACCACGAAAGTGGGGGACCGAGTCGGTCC	1.25	1.52	1.04	FALSE	FALSE
287	Replacement	2	TAGTGAGGTCTCGGTGCGGCCCAGACTGAGCACGTGAGCAATGGAGCTAGAAATAGCAAGTCATTGTAAGGCTAGTCCGTTATCACCACGAAAGTGGGGGACCGAGTCGGTCCTCTGCCATCATTCCTCGTGCTCAGTCTGTTTTTGAGACCTCCCTA	GCAATGGAGCTAGAAATAGCAAGTCATTGTAAGGCTAGTCCGTTATCACCACGAAAGTGGGGGACCGAGTCGGTCC	0	2.99	4.75	FALSE	FALSE
286	Replacement	1	TAGTGAGGTCTCGGTGCGGCCCAGACTGAGCACGTGAGGAATGGAGCTAGAAATAGCAAGTCATTCTAAGGCTAGTCCGTTATCAGCACGAAAGTGCGGGACCGAGTCGGTCCTCTGCCATCACGATACGTGCTCAGTCTGTTTTTGAGACCTCCCTA	GGAATGGAGCTAGAAATAGCAAGTCATTCTAAGGCTAGTCCGTTATCAGCACGAAAGTGCGGGACCGAGTCGGTCC	3.69	3.17	1.41	FALSE	FALSE
286	Replacement	2	TAGTGAGGTCTCGGTGCGGCCCAGACTGAGCACGTGAGGAATGGAGCTAGAAATAGCAAGTCATTCTAAGGCTAGTCCGTTATCAGCACGAAAGTGCGGGACCGAGTCGGTCCTCTGCCATCACCTTGCGTGCTCAGTCTGTTTTTGAGACCTCCCTA	GGAATGGAGCTAGAAATAGCAAGTCATTCTAAGGCTAGTCCGTTATCAGCACGAAAGTGCGGGACCGAGTCGGTCC	6.21	1.88	5.6	FALSE	FALSE
284	Replacement	1	TAGTGAGGTCTCGGTGCGGCCCAGACTGAGCACGTGAGCTTCGGAGCTAGAAATAGCAAGTCGAAGTAAGGCTAGTCCGTTATCATGACGAAAGTCAGGGACCGAGTCGGTCCTCTGCCATCACGCGACGTGCTCAGTCTGTTTTTGAGACCTCCCTA	GCTTCGGAGCTAGAAATAGCAAGTCGAAGTAAGGCTAGTCCGTTATCATGACGAAAGTCAGGGACCGAGTCGGTCC	2.17	3.52	2.17	FALSE	FALSE
284	Replacement	2	TAGTGAGGTCTCGGTGCGGCCCAGACTGAGCACGTGAGCTTCGGAGCTAGAAATAGCAAGTCGAAGTAAGGCTAGTCCGTTATCATGACGAAAGTCAGGGACCGAGTCGGTCCTCTGCCATCATCAGCCGTGCTCAGTCTGTTTTTGAGACCTCCCTA	GCTTCGGAGCTAGAAATAGCAAGTCGAAGTAAGGCTAGTCCGTTATCATGACGAAAGTCAGGGACCGAGTCGGTCC	3.74	5.18	9.17	FALSE	FALSE
283	Replacement	1	TAGTGAGGTCTCGGTGCGGCCCAGACTGAGCACGTGAGGTTCGGAGCTAGAAATAGCAAGTCGAACTAAGGCTAGTCCGTTATCACGACGAAAGTCGGGGACCGAGTCGGTCCTCTGCCATCACAATTCGTGCTCAGTCTGTTTTTGAGACCTCCCTA	GGTTCGGAGCTAGAAATAGCAAGTCGAACTAAGGCTAGTCCGTTATCACGACGAAAGTCGGGGACCGAGTCGGTCC	1.08	3.79	2.5	FALSE	FALSE
283	Replacement	2	TAGTGAGGTCTCGGTGCGGCCCAGACTGAGCACGTGAGGTTCGGAGCTAGAAATAGCAAGTCGAACTAAGGCTAGTCCGTTATCACGACGAAAGTCGGGGACCGAGTCGGTCCTCTGCCATCACGCTACGTGCTCAGTCTGTTTTTGAGACCTCCCTA	GGTTCGGAGCTAGAAATAGCAAGTCGAACTAAGGCTAGTCCGTTATCACGACGAAAGTCGGGGACCGAGTCGGTCC	13.29	14.93	7.77	FALSE	FALSE
280	Replacement	1	TAGTGAGGTCTCGGTGCGGCCCAGACTGAGCACGTGAGACTCGGAGCTAGAAATAGCAAGTCGAGTTAAGGCTAGTCCGTTATCATAACGAAAGTTAGGGACCGAGTCGGTCCTCTGCCATCAGTCATCGTGCTCAGTCTGTTTTTGAGACCTCCCTA	GACTCGGAGCTAGAAATAGCAAGTCGAGTTAAGGCTAGTCCGTTATCATAACGAAAGTTAGGGACCGAGTCGGTCC	1.41	1.04	0.82	FALSE	FALSE
280	Replacement	2	TAGTGAGGTCTCGGTGCGGCCCAGACTGAGCACGTGAGACTCGGAGCTAGAAATAGCAAGTCGAGTTAAGGCTAGTCCGTTATCATAACGAAAGTTAGGGACCGAGTCGGTCCTCTGCCATCATTCCCCGTGCTCAGTCTGTTTTTGAGACCTCCCTA	GACTCGGAGCTAGAAATAGCAAGTCGAGTTAAGGCTAGTCCGTTATCATAACGAAAGTTAGGGACCGAGTCGGTCC	0	1.71	1.85	FALSE	FALSE
279	Replacement	1	TAGTGAGGTCTCGGTGCGGCCCAGACTGAGCACGTGAGTGTCGGAGCTAGAAATAGCAAGTCGACATAAGGCTAGTCCGTTATCACAACGAAAGTTGGGGACCGAGTCGGTCCTCTGCCATCAGAAGACGTGCTCAGTCTGTTTTTGAGACCTCCCTA	GTGTCGGAGCTAGAAATAGCAAGTCGACATAAGGCTAGTCCGTTATCACAACGAAAGTTGGGGACCGAGTCGGTCC	5.83	4.01	6.59	FALSE	FALSE
279	Replacement	2	TAGTGAGGTCTCGGTGCGGCCCAGACTGAGCACGTGAGTGTCGGAGCTAGAAATAGCAAGTCGACATAAGGCTAGTCCGTTATCACAACGAAAGTTGGGGACCGAGTCGGTCCTCTGCCATCATTTGACGTGCTCAGTCTGTTTTTGAGACCTCCCTA	GTGTCGGAGCTAGAAATAGCAAGTCGACATAAGGCTAGTCCGTTATCACAACGAAAGTTGGGGACCGAGTCGGTCC	4.94	4.17	1.35	FALSE	FALSE
278	Replacement	1	TAGTGAGGTCTCGGTGCGGCCCAGACTGAGCACGTGAGAGTCGGAGCTAGAAATAGCAAGTCGACTTAAGGCTAGTCCGTTATCAGAACGAAAGTTCGGGACCGAGTCGGTCCTCTGCCATCAGCAACCGTGCTCAGTCTGTTTTTGAGACCTCCCTA	GAGTCGGAGCTAGAAATAGCAAGTCGACTTAAGGCTAGTCCGTTATCAGAACGAAAGTTCGGGACCGAGTCGGTCC	3.72	1.54	2.6	FALSE	FALSE
278	Replacement	2	TAGTGAGGTCTCGGTGCGGCCCAGACTGAGCACGTGAGAGTCGGAGCTAGAAATAGCAAGTCGACTTAAGGCTAGTCCGTTATCAGAACGAAAGTTCGGGACCGAGTCGGTCCTCTGCCATCAACCAGCGTGCTCAGTCTGTTTTTGAGACCTCCCTA	GAGTCGGAGCTAGAAATAGCAAGTCGACTTAAGGCTAGTCCGTTATCAGAACGAAAGTTCGGGACCGAGTCGGTCC	7.67	4.85	1.8	FALSE	FALSE
276	Replacement	1	TAGTGAGGTCTCGGTGCGGCCCAGACTGAGCACGTGAGCATCGGAGCTAGAAATAGCAAGTCGATGTAAGGCTAGTCCGTTATCATTTGGAAACAAAGGGACCGAGTCGGTCCTCTGCCATCACCTACCGTGCTCAGTCTGTTTTTGAGACCTCCCTA	GCATCGGAGCTAGAAATAGCAAGTCGATGTAAGGCTAGTCCGTTATCATTTGGAAACAAAGGGACCGAGTCGGTCC	0.05	0.15	0.25	FALSE	FALSE
276	Replacement	2	TAGTGAGGTCTCGGTGCGGCCCAGACTGAGCACGTGAGCATCGGAGCTAGAAATAGCAAGTCGATGTAAGGCTAGTCCGTTATCATTTGGAAACAAAGGGACCGAGTCGGTCCTCTGCCATCACCGCCCGTGCTCAGTCTGTTTTTGAGACCTCCCTA	GCATCGGAGCTAGAAATAGCAAGTCGATGTAAGGCTAGTCCGTTATCATTTGGAAACAAAGGGACCGAGTCGGTCC	2.16	1.72	2.81	FALSE	FALSE
275	Replacement	1	TAGTGAGGTCTCGGTGCGGCCCAGACTGAGCACGTGAGGATCGGAGCTAGAAATAGCAAGTCGATCTAAGGCTAGTCCGTTATCACTTGGAAACAAGGGGACCGAGTCGGTCCTCTGCCATCATTGAGCGTGCTCAGTCTGTTTTTGAGACCTCCCTA	GGATCGGAGCTAGAAATAGCAAGTCGATCTAAGGCTAGTCCGTTATCACTTGGAAACAAGGGGACCGAGTCGGTCC	2.72	1.51	2.58	FALSE	FALSE
275	Replacement	2	TAGTGAGGTCTCGGTGCGGCCCAGACTGAGCACGTGAGGATCGGAGCTAGAAATAGCAAGTCGATCTAAGGCTAGTCCGTTATCACTTGGAAACAAGGGGACCGAGTCGGTCCTCTGCCATCATTACCCGTGCTCAGTCTGTTTTTGAGACCTCCCTA	GGATCGGAGCTAGAAATAGCAAGTCGATCTAAGGCTAGTCCGTTATCACTTGGAAACAAGGGGACCGAGTCGGTCC	5.16	1.77	0.47	FALSE	FALSE
272	Replacement	1	TAGTGAGGTCTCGGTGCGGCCCAGACTGAGCACGTGAGATCCGGAGCTAGAAATAGCAAGTCGGATTAAGGCTAGTCCGTTATCATCTGGAAACAGAGGGACCGAGTCGGTCCTCTGCCATCATACGTCGTGCTCAGTCTGTTTTTGAGACCTCCCTA	GATCCGGAGCTAGAAATAGCAAGTCGGATTAAGGCTAGTCCGTTATCATCTGGAAACAGAGGGACCGAGTCGGTCC	1.32	1.27	1.01	FALSE	FALSE
272	Replacement	2	TAGTGAGGTCTCGGTGCGGCCCAGACTGAGCACGTGAGATCCGGAGCTAGAAATAGCAAGTCGGATTAAGGCTAGTCCGTTATCATCTGGAAACAGAGGGACCGAGTCGGTCCTCTGCCATCAGTGAACGTGCTCAGTCTGTTTTTGAGACCTCCCTA	GATCCGGAGCTAGAAATAGCAAGTCGGATTAAGGCTAGTCCGTTATCATCTGGAAACAGAGGGACCGAGTCGGTCC	4.22	2.58	12.32	FALSE	FALSE
268	Replacement	1	TAGTGAGGTCTCGGTGCGGCCCAGACTGAGCACGTGAGATGCGGAGCTAGAAATAGCAAGTCGCATTAAGGCTAGTCCGTTATCATGTGGAAACACAGGGACCGAGTCGGTCCTCTGCCATCATGGTACGTGCTCAGTCTGTTTTTGAGACCTCCCTA	GATGCGGAGCTAGAAATAGCAAGTCGCATTAAGGCTAGTCCGTTATCATGTGGAAACACAGGGACCGAGTCGGTCC	2.79	1.56	2.81	FALSE	FALSE
268	Replacement	2	TAGTGAGGTCTCGGTGCGGCCCAGACTGAGCACGTGAGATGCGGAGCTAGAAATAGCAAGTCGCATTAAGGCTAGTCCGTTATCATGTGGAAACACAGGGACCGAGTCGGTCCTCTGCCATCAATAAGCGTGCTCAGTCTGTTTTTGAGACCTCCCTA	GATGCGGAGCTAGAAATAGCAAGTCGCATTAAGGCTAGTCCGTTATCATGTGGAAACACAGGGACCGAGTCGGTCC	7	7.08	5.61	FALSE	FALSE
267	Replacement	1	TAGTGAGGTCTCGGTGCGGCCCAGACTGAGCACGTGAGTAGCGGAGCTAGAAATAGCAAGTCGCTATAAGGCTAGTCCGTTATCACGTGGAAACACGGGGACCGAGTCGGTCCTCTGCCATCACTAGTCGTGCTCAGTCTGTTTTTGAGACCTCCCTA	GTAGCGGAGCTAGAAATAGCAAGTCGCTATAAGGCTAGTCCGTTATCACGTGGAAACACGGGGACCGAGTCGGTCC	1.18	2.27	1.48	FALSE	FALSE
267	Replacement	2	TAGTGAGGTCTCGGTGCGGCCCAGACTGAGCACGTGAGTAGCGGAGCTAGAAATAGCAAGTCGCTATAAGGCTAGTCCGTTATCACGTGGAAACACGGGGACCGAGTCGGTCCTCTGCCATCAAACAGCGTGCTCAGTCTGTTTTTGAGACCTCCCTA	GTAGCGGAGCTAGAAATAGCAAGTCGCTATAAGGCTAGTCCGTTATCACGTGGAAACACGGGGACCGAGTCGGTCC	5.17	6.75	10.29	FALSE	FALSE
264	Replacement	1	TAGTGAGGTCTCGGTGCGGCCCAGACTGAGCACGTGAGCTACGGAGCTAGAAATAGCAAGTCGTAGTAAGGCTAGTCCGTTATCATATGGAAACATAGGGACCGAGTCGGTCCTCTGCCATCAGCACTCGTGCTCAGTCTGTTTTTGAGACCTCCCTA	GCTACGGAGCTAGAAATAGCAAGTCGTAGTAAGGCTAGTCCGTTATCATATGGAAACATAGGGACCGAGTCGGTCC	0.73	2.49	2.11	FALSE	FALSE
264	Replacement	2	TAGTGAGGTCTCGGTGCGGCCCAGACTGAGCACGTGAGCTACGGAGCTAGAAATAGCAAGTCGTAGTAAGGCTAGTCCGTTATCATATGGAAACATAGGGACCGAGTCGGTCCTCTGCCATCAAGACGCGTGCTCAGTCTGTTTTTGAGACCTCCCTA	GCTACGGAGCTAGAAATAGCAAGTCGTAGTAAGGCTAGTCCGTTATCATATGGAAACATAGGGACCGAGTCGGTCC	1.36	3.87	4.81	FALSE	FALSE
263	Replacement	1	TAGTGAGGTCTCGGTGCGGCCCAGACTGAGCACGTGAGGTACGGAGCTAGAAATAGCAAGTCGTACTAAGGCTAGTCCGTTATCAGATGGAAACATCGGGACCGAGTCGGTCCTCTGCCATCAGGCCCCGTGCTCAGTCTGTTTTTGAGACCTCCCTA	GGTACGGAGCTAGAAATAGCAAGTCGTACTAAGGCTAGTCCGTTATCAGATGGAAACATCGGGACCGAGTCGGTCC	1.25	0.25	4.93	FALSE	FALSE
263	Replacement	2	TAGTGAGGTCTCGGTGCGGCCCAGACTGAGCACGTGAGGTACGGAGCTAGAAATAGCAAGTCGTACTAAGGCTAGTCCGTTATCAGATGGAAACATCGGGACCGAGTCGGTCCTCTGCCATCATGAAGCGTGCTCAGTCTGTTTTTGAGACCTCCCTA	GGTACGGAGCTAGAAATAGCAAGTCGTACTAAGGCTAGTCCGTTATCAGATGGAAACATCGGGACCGAGTCGGTCC	4.79	0.89	3.24	FALSE	FALSE
262	Replacement	1	TAGTGAGGTCTCGGTGCGGCCCAGACTGAGCACGTGAGATACGGAGCTAGAAATAGCAAGTCGTATTAAGGCTAGTCCGTTATCAAATGGAAACATTGGGACCGAGTCGGTCCTCTGCCATCACGCATCGTGCTCAGTCTGTTTTTGAGACCTCCCTA	GATACGGAGCTAGAAATAGCAAGTCGTATTAAGGCTAGTCCGTTATCAAATGGAAACATTGGGACCGAGTCGGTCC	2.44	1.68	1.63	FALSE	FALSE
262	Replacement	2	TAGTGAGGTCTCGGTGCGGCCCAGACTGAGCACGTGAGATACGGAGCTAGAAATAGCAAGTCGTATTAAGGCTAGTCCGTTATCAAATGGAAACATTGGGACCGAGTCGGTCCTCTGCCATCATGCCTCGTGCTCAGTCTGTTTTTGAGACCTCCCTA	GATACGGAGCTAGAAATAGCAAGTCGTATTAAGGCTAGTCCGTTATCAAATGGAAACATTGGGACCGAGTCGGTCC	9.48	5.7	8.02	FALSE	FALSE
261	Replacement	1	TAGTGAGGTCTCGGTGCGGCCCAGACTGAGCACGTGAGTCACGGAGCTAGAAATAGCAAGTCGTGATAAGGCTAGTCCGTTATCATTCGGAAACGAAGGGACCGAGTCGGTCCTCTGCCATCAGTCTGCGTGCTCAGTCTGTTTTTGAGACCTCCCTA	GTCACGGAGCTAGAAATAGCAAGTCGTGATAAGGCTAGTCCGTTATCATTCGGAAACGAAGGGACCGAGTCGGTCC	3.24	2.16	2.31	FALSE	FALSE
261	Replacement	2	TAGTGAGGTCTCGGTGCGGCCCAGACTGAGCACGTGAGTCACGGAGCTAGAAATAGCAAGTCGTGATAAGGCTAGTCCGTTATCATTCGGAAACGAAGGGACCGAGTCGGTCCTCTGCCATCAGTACCCGTGCTCAGTCTGTTTTTGAGACCTCCCTA	GTCACGGAGCTAGAAATAGCAAGTCGTGATAAGGCTAGTCCGTTATCATTCGGAAACGAAGGGACCGAGTCGGTCC	3.03	1.59	4.69	FALSE	FALSE
260	Replacement	1	TAGTGAGGTCTCGGTGCGGCCCAGACTGAGCACGTGAGACACGGAGCTAGAAATAGCAAGTCGTGTTAAGGCTAGTCCGTTATCACTCGGAAACGAGGGGACCGAGTCGGTCCTCTGCCATCAGGGGTCGTGCTCAGTCTGTTTTTGAGACCTCCCTA	GACACGGAGCTAGAAATAGCAAGTCGTGTTAAGGCTAGTCCGTTATCACTCGGAAACGAGGGGACCGAGTCGGTCC	4.07	4.42	3.38	FALSE	FALSE
260	Replacement	2	TAGTGAGGTCTCGGTGCGGCCCAGACTGAGCACGTGAGACACGGAGCTAGAAATAGCAAGTCGTGTTAAGGCTAGTCCGTTATCACTCGGAAACGAGGGGACCGAGTCGGTCCTCTGCCATCAACGTCCGTGCTCAGTCTGTTTTTGAGACCTCCCTA	GACACGGAGCTAGAAATAGCAAGTCGTGTTAAGGCTAGTCCGTTATCACTCGGAAACGAGGGGACCGAGTCGGTCC	0.15	1.04	4.81	FALSE	FALSE
258	Replacement	1	TAGTGAGGTCTCGGTGCGGCCCAGACTGAGCACGTGAGAGACGGAGCTAGAAATAGCAAGTCGTCTTAAGGCTAGTCCGTTATCAATCGGAAACGATGGGACCGAGTCGGTCCTCTGCCATCACACGTCGTGCTCAGTCTGTTTTTGAGACCTCCCTA	GAGACGGAGCTAGAAATAGCAAGTCGTCTTAAGGCTAGTCCGTTATCAATCGGAAACGATGGGACCGAGTCGGTCC	0.72	0.99	0.46	FALSE	FALSE
258	Replacement	2	TAGTGAGGTCTCGGTGCGGCCCAGACTGAGCACGTGAGAGACGGAGCTAGAAATAGCAAGTCGTCTTAAGGCTAGTCCGTTATCAATCGGAAACGATGGGACCGAGTCGGTCCTCTGCCATCATTTGCCGTGCTCAGTCTGTTTTTGAGACCTCCCTA	GAGACGGAGCTAGAAATAGCAAGTCGTCTTAAGGCTAGTCCGTTATCAATCGGAAACGATGGGACCGAGTCGGTCC	4.14	1.44	0.45	FALSE	FALSE
257	Replacement	1	TAGTGAGGTCTCGGTGCGGCCCAGACTGAGCACGTGAGTAACGGAGCTAGAAATAGCAAGTCGTTATAAGGCTAGTCCGTTATCATCCGGAAACGGAGGGACCGAGTCGGTCCTCTGCCATCACACACCGTGCTCAGTCTGTTTTTGAGACCTCCCTA	GTAACGGAGCTAGAAATAGCAAGTCGTTATAAGGCTAGTCCGTTATCATCCGGAAACGGAGGGACCGAGTCGGTCC	3.48	0.71	2.61	FALSE	FALSE
257	Replacement	2	TAGTGAGGTCTCGGTGCGGCCCAGACTGAGCACGTGAGTAACGGAGCTAGAAATAGCAAGTCGTTATAAGGCTAGTCCGTTATCATCCGGAAACGGAGGGACCGAGTCGGTCCTCTGCCATCAACGTTCGTGCTCAGTCTGTTTTTGAGACCTCCCTA	GTAACGGAGCTAGAAATAGCAAGTCGTTATAAGGCTAGTCCGTTATCATCCGGAAACGGAGGGACCGAGTCGGTCC	6.17	7.31	3.73	FALSE	FALSE
256	Replacement	1	TAGTGAGGTCTCGGTGCGGCCCAGACTGAGCACGTGAGCAACGGAGCTAGAAATAGCAAGTCGTTGTAAGGCTAGTCCGTTATCACCCGGAAACGGGGGGACCGAGTCGGTCCTCTGCCATCACAAGTCGTGCTCAGTCTGTTTTTGAGACCTCCCTA	GCAACGGAGCTAGAAATAGCAAGTCGTTGTAAGGCTAGTCCGTTATCACCCGGAAACGGGGGGACCGAGTCGGTCC	1.08	0.59	0.69	FALSE	FALSE
256	Replacement	2	TAGTGAGGTCTCGGTGCGGCCCAGACTGAGCACGTGAGCAACGGAGCTAGAAATAGCAAGTCGTTGTAAGGCTAGTCCGTTATCACCCGGAAACGGGGGGACCGAGTCGGTCCTCTGCCATCATCCTGCGTGCTCAGTCTGTTTTTGAGACCTCCCTA	GCAACGGAGCTAGAAATAGCAAGTCGTTGTAAGGCTAGTCCGTTATCACCCGGAAACGGGGGGACCGAGTCGGTCC	3.7	5.11	1.67	FALSE	FALSE
255	Replacement	1	TAGTGAGGTCTCGGTGCGGCCCAGACTGAGCACGTGAGGAACGGAGCTAGAAATAGCAAGTCGTTCTAAGGCTAGTCCGTTATCAGCCGGAAACGGCGGGACCGAGTCGGTCCTCTGCCATCAAAAGCCGTGCTCAGTCTGTTTTTGAGACCTCCCTA	GGAACGGAGCTAGAAATAGCAAGTCGTTCTAAGGCTAGTCCGTTATCAGCCGGAAACGGCGGGACCGAGTCGGTCC	0.92	0.79	0.97	FALSE	FALSE
255	Replacement	2	TAGTGAGGTCTCGGTGCGGCCCAGACTGAGCACGTGAGGAACGGAGCTAGAAATAGCAAGTCGTTCTAAGGCTAGTCCGTTATCAGCCGGAAACGGCGGGACCGAGTCGGTCCTCTGCCATCACCGAACGTGCTCAGTCTGTTTTTGAGACCTCCCTA	GGAACGGAGCTAGAAATAGCAAGTCGTTCTAAGGCTAGTCCGTTATCAGCCGGAAACGGCGGGACCGAGTCGGTCC	3.22	1.54	2.06	FALSE	FALSE
254	Replacement	1	TAGTGAGGTCTCGGTGCGGCCCAGACTGAGCACGTGAGAAACGGAGCTAGAAATAGCAAGTCGTTTTAAGGCTAGTCCGTTATCAACCGGAAACGGTGGGACCGAGTCGGTCCTCTGCCATCACATATCGTGCTCAGTCTGTTTTTGAGACCTCCCTA	GAAACGGAGCTAGAAATAGCAAGTCGTTTTAAGGCTAGTCCGTTATCAACCGGAAACGGTGGGACCGAGTCGGTCC	0.91	1.53	1.49	FALSE	FALSE
254	Replacement	2	TAGTGAGGTCTCGGTGCGGCCCAGACTGAGCACGTGAGAAACGGAGCTAGAAATAGCAAGTCGTTTTAAGGCTAGTCCGTTATCAACCGGAAACGGTGGGACCGAGTCGGTCCTCTGCCATCACGACGCGTGCTCAGTCTGTTTTTGAGACCTCCCTA	GAAACGGAGCTAGAAATAGCAAGTCGTTTTAAGGCTAGTCCGTTATCAACCGGAAACGGTGGGACCGAGTCGGTCC	14.35	15.26	9.04	FALSE	FALSE
252	Replacement	1	TAGTGAGGTCTCGGTGCGGCCCAGACTGAGCACGTGAGCTTGGGAGCTAGAAATAGCAAGTCCAAGTAAGGCTAGTCCGTTATCAGGCGGAAACGCCGGGACCGAGTCGGTCCTCTGCCATCACTTGACGTGCTCAGTCTGTTTTTGAGACCTCCCTA	GCTTGGGAGCTAGAAATAGCAAGTCCAAGTAAGGCTAGTCCGTTATCAGGCGGAAACGCCGGGACCGAGTCGGTCC	3.01	2.1	3.87	FALSE	FALSE
252	Replacement	2	TAGTGAGGTCTCGGTGCGGCCCAGACTGAGCACGTGAGCTTGGGAGCTAGAAATAGCAAGTCCAAGTAAGGCTAGTCCGTTATCAGGCGGAAACGCCGGGACCGAGTCGGTCCTCTGCCATCAGTCACCGTGCTCAGTCTGTTTTTGAGACCTCCCTA	GCTTGGGAGCTAGAAATAGCAAGTCCAAGTAAGGCTAGTCCGTTATCAGGCGGAAACGCCGGGACCGAGTCGGTCC	7.99	1.97	4.13	FALSE	FALSE
249	Replacement	1	TAGTGAGGTCTCGGTGCGGCCCAGACTGAGCACGTGAGTCTGGGAGCTAGAAATAGCAAGTCCAGATAAGGCTAGTCCGTTATCACACGGAAACGTGGGGACCGAGTCGGTCCTCTGCCATCAGGCTGCGTGCTCAGTCTGTTTTTGAGACCTCCCTA	GTCTGGGAGCTAGAAATAGCAAGTCCAGATAAGGCTAGTCCGTTATCACACGGAAACGTGGGGACCGAGTCGGTCC	9.17	5.89	14.89	FALSE	FALSE
249	Replacement	2	TAGTGAGGTCTCGGTGCGGCCCAGACTGAGCACGTGAGTCTGGGAGCTAGAAATAGCAAGTCCAGATAAGGCTAGTCCGTTATCACACGGAAACGTGGGGACCGAGTCGGTCCTCTGCCATCATTACTCGTGCTCAGTCTGTTTTTGAGACCTCCCTA	GTCTGGGAGCTAGAAATAGCAAGTCCAGATAAGGCTAGTCCGTTATCACACGGAAACGTGGGGACCGAGTCGGTCC	3.19	4.51	5.16	FALSE	FALSE
248	Replacement	1	TAGTGAGGTCTCGGTGCGGCCCAGACTGAGCACGTGAGACTGGGAGCTAGAAATAGCAAGTCCAGTTAAGGCTAGTCCGTTATCAGACGGAAACGTCGGGACCGAGTCGGTCCTCTGCCATCAACGGGCGTGCTCAGTCTGTTTTTGAGACCTCCCTA	GACTGGGAGCTAGAAATAGCAAGTCCAGTTAAGGCTAGTCCGTTATCAGACGGAAACGTCGGGACCGAGTCGGTCC	2.13	4.23	3.23	FALSE	FALSE
248	Replacement	2	TAGTGAGGTCTCGGTGCGGCCCAGACTGAGCACGTGAGACTGGGAGCTAGAAATAGCAAGTCCAGTTAAGGCTAGTCCGTTATCAGACGGAAACGTCGGGACCGAGTCGGTCCTCTGCCATCATTTGTCGTGCTCAGTCTGTTTTTGAGACCTCCCTA	GACTGGGAGCTAGAAATAGCAAGTCCAGTTAAGGCTAGTCCGTTATCAGACGGAAACGTCGGGACCGAGTCGGTCC	0	1.42	2.06	FALSE	FALSE
247	Replacement	1	TAGTGAGGTCTCGGTGCGGCCCAGACTGAGCACGTGAGTGTGGGAGCTAGAAATAGCAAGTCCACATAAGGCTAGTCCGTTATCAAACGGAAACGTTGGGACCGAGTCGGTCCTCTGCCATCACGTGCCGTGCTCAGTCTGTTTTTGAGACCTCCCTA	GTGTGGGAGCTAGAAATAGCAAGTCCACATAAGGCTAGTCCGTTATCAAACGGAAACGTTGGGACCGAGTCGGTCC	2.08	1.18	0.19	FALSE	FALSE
247	Replacement	2	TAGTGAGGTCTCGGTGCGGCCCAGACTGAGCACGTGAGTGTGGGAGCTAGAAATAGCAAGTCCACATAAGGCTAGTCCGTTATCAAACGGAAACGTTGGGACCGAGTCGGTCCTCTGCCATCACCCTTCGTGCTCAGTCTGTTTTTGAGACCTCCCTA	GTGTGGGAGCTAGAAATAGCAAGTCCACATAAGGCTAGTCCGTTATCAAACGGAAACGTTGGGACCGAGTCGGTCC	0	1.43	1.49	FALSE	FALSE
246	Replacement	1	TAGTGAGGTCTCGGTGCGGCCCAGACTGAGCACGTGAGAGTGGGAGCTAGAAATAGCAAGTCCACTTAAGGCTAGTCCGTTATCATTGGGAAACCAAGGGACCGAGTCGGTCCTCTGCCATCACGTATCGTGCTCAGTCTGTTTTTGAGACCTCCCTA	GAGTGGGAGCTAGAAATAGCAAGTCCACTTAAGGCTAGTCCGTTATCATTGGGAAACCAAGGGACCGAGTCGGTCC	4.06	2.58	2.96	FALSE	FALSE
246	Replacement	2	TAGTGAGGTCTCGGTGCGGCCCAGACTGAGCACGTGAGAGTGGGAGCTAGAAATAGCAAGTCCACTTAAGGCTAGTCCGTTATCATTGGGAAACCAAGGGACCGAGTCGGTCCTCTGCCATCATTCATCGTGCTCAGTCTGTTTTTGAGACCTCCCTA	GAGTGGGAGCTAGAAATAGCAAGTCCACTTAAGGCTAGTCCGTTATCATTGGGAAACCAAGGGACCGAGTCGGTCC	0.12	3.82	1.73	FALSE	FALSE
244	Replacement	1	TAGTGAGGTCTCGGTGCGGCCCAGACTGAGCACGTGAGCATGGGAGCTAGAAATAGCAAGTCCATGTAAGGCTAGTCCGTTATCAGTGGGAAACCACGGGACCGAGTCGGTCCTCTGCCATCAAGGGTCGTGCTCAGTCTGTTTTTGAGACCTCCCTA	GCATGGGAGCTAGAAATAGCAAGTCCATGTAAGGCTAGTCCGTTATCAGTGGGAAACCACGGGACCGAGTCGGTCC	3.77	3.55	2	FALSE	FALSE
244	Replacement	2	TAGTGAGGTCTCGGTGCGGCCCAGACTGAGCACGTGAGCATGGGAGCTAGAAATAGCAAGTCCATGTAAGGCTAGTCCGTTATCAGTGGGAAACCACGGGACCGAGTCGGTCCTCTGCCATCAAGATTCGTGCTCAGTCTGTTTTTGAGACCTCCCTA	GCATGGGAGCTAGAAATAGCAAGTCCATGTAAGGCTAGTCCGTTATCAGTGGGAAACCACGGGACCGAGTCGGTCC	1	6.27	3.79	FALSE	FALSE
238	Replacement	1	TAGTGAGGTCTCGGTGCGGCCCAGACTGAGCACGTGAGAACGGGAGCTAGAAATAGCAAGTCCGTTTAAGGCTAGTCCGTTATCACGGGGAAACCCGGGGACCGAGTCGGTCCTCTGCCATCATCCGGCGTGCTCAGTCTGTTTTTGAGACCTCCCTA	GAACGGGAGCTAGAAATAGCAAGTCCGTTTAAGGCTAGTCCGTTATCACGGGGAAACCCGGGGACCGAGTCGGTCC	1.85	7.23	1.78	FALSE	FALSE
238	Replacement	2	TAGTGAGGTCTCGGTGCGGCCCAGACTGAGCACGTGAGAACGGGAGCTAGAAATAGCAAGTCCGTTTAAGGCTAGTCCGTTATCACGGGGAAACCCGGGGACCGAGTCGGTCCTCTGCCATCACATTGCGTGCTCAGTCTGTTTTTGAGACCTCCCTA	GAACGGGAGCTAGAAATAGCAAGTCCGTTTAAGGCTAGTCCGTTATCACGGGGAAACCCGGGGACCGAGTCGGTCC	4.07	7.67	2.79	FALSE	FALSE
235	Replacement	1	TAGTGAGGTCTCGGTGCGGCCCAGACTGAGCACGTGAGTAGGGGAGCTAGAAATAGCAAGTCCCTATAAGGCTAGTCCGTTATCATAGGGAAACCTAGGGACCGAGTCGGTCCTCTGCCATCAATTGTCGTGCTCAGTCTGTTTTTGAGACCTCCCTA	GTAGGGGAGCTAGAAATAGCAAGTCCCTATAAGGCTAGTCCGTTATCATAGGGAAACCTAGGGACCGAGTCGGTCC	1.99	2.1	1.05	FALSE	FALSE
235	Replacement	2	TAGTGAGGTCTCGGTGCGGCCCAGACTGAGCACGTGAGTAGGGGAGCTAGAAATAGCAAGTCCCTATAAGGCTAGTCCGTTATCATAGGGAAACCTAGGGACCGAGTCGGTCCTCTGCCATCAATCTTCGTGCTCAGTCTGTTTTTGAGACCTCCCTA	GTAGGGGAGCTAGAAATAGCAAGTCCCTATAAGGCTAGTCCGTTATCATAGGGAAACCTAGGGACCGAGTCGGTCC	4.48	2.25	4.37	FALSE	FALSE
232	Replacement	1	TAGTGAGGTCTCGGTGCGGCCCAGACTGAGCACGTGAGCTAGGGAGCTAGAAATAGCAAGTCCTAGTAAGGCTAGTCCGTTATCAAAGGGAAACCTTGGGACCGAGTCGGTCCTCTGCCATCAGACAACGTGCTCAGTCTGTTTTTGAGACCTCCCTA	GCTAGGGAGCTAGAAATAGCAAGTCCTAGTAAGGCTAGTCCGTTATCAAAGGGAAACCTTGGGACCGAGTCGGTCC	4.83	3.39	3.15	FALSE	FALSE
232	Replacement	2	TAGTGAGGTCTCGGTGCGGCCCAGACTGAGCACGTGAGCTAGGGAGCTAGAAATAGCAAGTCCTAGTAAGGCTAGTCCGTTATCAAAGGGAAACCTTGGGACCGAGTCGGTCCTCTGCCATCACAATACGTGCTCAGTCTGTTTTTGAGACCTCCCTA	GCTAGGGAGCTAGAAATAGCAAGTCCTAGTAAGGCTAGTCCGTTATCAAAGGGAAACCTTGGGACCGAGTCGGTCC	8.66	2.58	5.84	FALSE	FALSE
231	Replacement	1	TAGTGAGGTCTCGGTGCGGCCCAGACTGAGCACGTGAGGTAGGGAGCTAGAAATAGCAAGTCCTACTAAGGCTAGTCCGTTATCATTAGGAAACTAAGGGACCGAGTCGGTCCTCTGCCATCACCTGCCGTGCTCAGTCTGTTTTTGAGACCTCCCTA	GGTAGGGAGCTAGAAATAGCAAGTCCTACTAAGGCTAGTCCGTTATCATTAGGAAACTAAGGGACCGAGTCGGTCC	0.01	0.89	0.23	FALSE	FALSE
231	Replacement	2	TAGTGAGGTCTCGGTGCGGCCCAGACTGAGCACGTGAGGTAGGGAGCTAGAAATAGCAAGTCCTACTAAGGCTAGTCCGTTATCATTAGGAAACTAAGGGACCGAGTCGGTCCTCTGCCATCAAGGAACGTGCTCAGTCTGTTTTTGAGACCTCCCTA	GGTAGGGAGCTAGAAATAGCAAGTCCTACTAAGGCTAGTCCGTTATCATTAGGAAACTAAGGGACCGAGTCGGTCC	0.13	2.06	1.68	FALSE	FALSE
230	Replacement	1	TAGTGAGGTCTCGGTGCGGCCCAGACTGAGCACGTGAGATAGGGAGCTAGAAATAGCAAGTCCTATTAAGGCTAGTCCGTTATCAGTAGGAAACTACGGGACCGAGTCGGTCCTCTGCCATCACTGTGCGTGCTCAGTCTGTTTTTGAGACCTCCCTA	GATAGGGAGCTAGAAATAGCAAGTCCTATTAAGGCTAGTCCGTTATCAGTAGGAAACTACGGGACCGAGTCGGTCC	2.79	3.17	3.47	FALSE	FALSE
230	Replacement	2	TAGTGAGGTCTCGGTGCGGCCCAGACTGAGCACGTGAGATAGGGAGCTAGAAATAGCAAGTCCTATTAAGGCTAGTCCGTTATCAGTAGGAAACTACGGGACCGAGTCGGTCCTCTGCCATCAACAATCGTGCTCAGTCTGTTTTTGAGACCTCCCTA	GATAGGGAGCTAGAAATAGCAAGTCCTATTAAGGCTAGTCCGTTATCAGTAGGAAACTACGGGACCGAGTCGGTCC	8.95	2.42	5.87	FALSE	FALSE
229	Replacement	1	TAGTGAGGTCTCGGTGCGGCCCAGACTGAGCACGTGAGTCAGGGAGCTAGAAATAGCAAGTCCTGATAAGGCTAGTCCGTTATCAATAGGAAACTATGGGACCGAGTCGGTCCTCTGCCATCACTCGGCGTGCTCAGTCTGTTTTTGAGACCTCCCTA	GTCAGGGAGCTAGAAATAGCAAGTCCTGATAAGGCTAGTCCGTTATCAATAGGAAACTATGGGACCGAGTCGGTCC	0.67	1.59	3.15	FALSE	FALSE
229	Replacement	2	TAGTGAGGTCTCGGTGCGGCCCAGACTGAGCACGTGAGTCAGGGAGCTAGAAATAGCAAGTCCTGATAAGGCTAGTCCGTTATCAATAGGAAACTATGGGACCGAGTCGGTCCTCTGCCATCAGTACGCGTGCTCAGTCTGTTTTTGAGACCTCCCTA	GTCAGGGAGCTAGAAATAGCAAGTCCTGATAAGGCTAGTCCGTTATCAATAGGAAACTATGGGACCGAGTCGGTCC	7.51	2.29	3.25	FALSE	FALSE
228	Replacement	1	TAGTGAGGTCTCGGTGCGGCCCAGACTGAGCACGTGAGACAGGGAGCTAGAAATAGCAAGTCCTGTTAAGGCTAGTCCGTTATCATCAGGAAACTGAGGGACCGAGTCGGTCCTCTGCCATCAGCTATCGTGCTCAGTCTGTTTTTGAGACCTCCCTA	GACAGGGAGCTAGAAATAGCAAGTCCTGTTAAGGCTAGTCCGTTATCATCAGGAAACTGAGGGACCGAGTCGGTCC	1.16	1.49	2.65	FALSE	FALSE
228	Replacement	2	TAGTGAGGTCTCGGTGCGGCCCAGACTGAGCACGTGAGACAGGGAGCTAGAAATAGCAAGTCCTGTTAAGGCTAGTCCGTTATCATCAGGAAACTGAGGGACCGAGTCGGTCCTCTGCCATCATCATTCGTGCTCAGTCTGTTTTTGAGACCTCCCTA	GACAGGGAGCTAGAAATAGCAAGTCCTGTTAAGGCTAGTCCGTTATCATCAGGAAACTGAGGGACCGAGTCGGTCC	9.09	2.43	5.29	FALSE	FALSE
226	Replacement	1	TAGTGAGGTCTCGGTGCGGCCCAGACTGAGCACGTGAGAGAGGGAGCTAGAAATAGCAAGTCCTCTTAAGGCTAGTCCGTTATCAGCAGGAAACTGCGGGACCGAGTCGGTCCTCTGCCATCACGGCACGTGCTCAGTCTGTTTTTGAGACCTCCCTA	GAGAGGGAGCTAGAAATAGCAAGTCCTCTTAAGGCTAGTCCGTTATCAGCAGGAAACTGCGGGACCGAGTCGGTCC	0.97	0.78	2.59	FALSE	FALSE
226	Replacement	2	TAGTGAGGTCTCGGTGCGGCCCAGACTGAGCACGTGAGAGAGGGAGCTAGAAATAGCAAGTCCTCTTAAGGCTAGTCCGTTATCAGCAGGAAACTGCGGGACCGAGTCGGTCCTCTGCCATCAGTGTCCGTGCTCAGTCTGTTTTTGAGACCTCCCTA	GAGAGGGAGCTAGAAATAGCAAGTCCTCTTAAGGCTAGTCCGTTATCAGCAGGAAACTGCGGGACCGAGTCGGTCC	6.73	2.9	7.34	FALSE	FALSE
224	Replacement	1	TAGTGAGGTCTCGGTGCGGCCCAGACTGAGCACGTGAGCAAGGGAGCTAGAAATAGCAAGTCCTTGTAAGGCTAGTCCGTTATCATGAGGAAACTCAGGGACCGAGTCGGTCCTCTGCCATCACGATGCGTGCTCAGTCTGTTTTTGAGACCTCCCTA	GCAAGGGAGCTAGAAATAGCAAGTCCTTGTAAGGCTAGTCCGTTATCATGAGGAAACTCAGGGACCGAGTCGGTCC	1.8	1.32	2.1	FALSE	FALSE
224	Replacement	2	TAGTGAGGTCTCGGTGCGGCCCAGACTGAGCACGTGAGCAAGGGAGCTAGAAATAGCAAGTCCTTGTAAGGCTAGTCCGTTATCATGAGGAAACTCAGGGACCGAGTCGGTCCTCTGCCATCATTAACCGTGCTCAGTCTGTTTTTGAGACCTCCCTA	GCAAGGGAGCTAGAAATAGCAAGTCCTTGTAAGGCTAGTCCGTTATCATGAGGAAACTCAGGGACCGAGTCGGTCC	1.35	2.02	0.05	FALSE	FALSE
223	Replacement	1	TAGTGAGGTCTCGGTGCGGCCCAGACTGAGCACGTGAGGAAGGGAGCTAGAAATAGCAAGTCCTTCTAAGGCTAGTCCGTTATCACGAGGAAACTCGGGGACCGAGTCGGTCCTCTGCCATCAATCGTCGTGCTCAGTCTGTTTTTGAGACCTCCCTA	GGAAGGGAGCTAGAAATAGCAAGTCCTTCTAAGGCTAGTCCGTTATCACGAGGAAACTCGGGGACCGAGTCGGTCC	1.49	0.84	0.72	FALSE	FALSE
223	Replacement	2	TAGTGAGGTCTCGGTGCGGCCCAGACTGAGCACGTGAGGAAGGGAGCTAGAAATAGCAAGTCCTTCTAAGGCTAGTCCGTTATCACGAGGAAACTCGGGGACCGAGTCGGTCCTCTGCCATCAATCGACGTGCTCAGTCTGTTTTTGAGACCTCCCTA	GGAAGGGAGCTAGAAATAGCAAGTCCTTCTAAGGCTAGTCCGTTATCACGAGGAAACTCGGGGACCGAGTCGGTCC	4.16	6.03	3.41	FALSE	FALSE
222	Replacement	1	TAGTGAGGTCTCGGTGCGGCCCAGACTGAGCACGTGAGAAAGGGAGCTAGAAATAGCAAGTCCTTTTAAGGCTAGTCCGTTATCAGGAGGAAACTCCGGGACCGAGTCGGTCCTCTGCCATCAAAGGGCGTGCTCAGTCTGTTTTTGAGACCTCCCTA	GAAAGGGAGCTAGAAATAGCAAGTCCTTTTAAGGCTAGTCCGTTATCAGGAGGAAACTCCGGGACCGAGTCGGTCC	2.91	5.62	3.69	FALSE	FALSE
222	Replacement	2	TAGTGAGGTCTCGGTGCGGCCCAGACTGAGCACGTGAGAAAGGGAGCTAGAAATAGCAAGTCCTTTTAAGGCTAGTCCGTTATCAGGAGGAAACTCCGGGACCGAGTCGGTCCTCTGCCATCATTGTCCGTGCTCAGTCTGTTTTTGAGACCTCCCTA	GAAAGGGAGCTAGAAATAGCAAGTCCTTTTAAGGCTAGTCCGTTATCAGGAGGAAACTCCGGGACCGAGTCGGTCC	6.7	5.02	2.48	FALSE	FALSE
220	Replacement	1	TAGTGAGGTCTCGGTGCGGCCCAGACTGAGCACGTGAGGTTAGGAGCTAGAAATAGCAAGTCTAACTAAGGCTAGTCCGTTATCATAAGGAAACTTAGGGACCGAGTCGGTCCTCTGCCATCAATAGACGTGCTCAGTCTGTTTTTGAGACCTCCCTA	GGTTAGGAGCTAGAAATAGCAAGTCTAACTAAGGCTAGTCCGTTATCATAAGGAAACTTAGGGACCGAGTCGGTCC	1.36	2.77	2.73	FALSE	FALSE
220	Replacement	2	TAGTGAGGTCTCGGTGCGGCCCAGACTGAGCACGTGAGGTTAGGAGCTAGAAATAGCAAGTCTAACTAAGGCTAGTCCGTTATCATAAGGAAACTTAGGGACCGAGTCGGTCCTCTGCCATCAGTCGACGTGCTCAGTCTGTTTTTGAGACCTCCCTA	GGTTAGGAGCTAGAAATAGCAAGTCTAACTAAGGCTAGTCCGTTATCATAAGGAAACTTAGGGACCGAGTCGGTCC	7.27	1.85	4.44	FALSE	FALSE
219	Replacement	1	TAGTGAGGTCTCGGTGCGGCCCAGACTGAGCACGTGAGTCTAGGAGCTAGAAATAGCAAGTCTAGATAAGGCTAGTCCGTTATCACAAGGAAACTTGGGGACCGAGTCGGTCCTCTGCCATCACATAGCGTGCTCAGTCTGTTTTTGAGACCTCCCTA	GTCTAGGAGCTAGAAATAGCAAGTCTAGATAAGGCTAGTCCGTTATCACAAGGAAACTTGGGGACCGAGTCGGTCC	3.81	1.8	2.5	FALSE	FALSE
219	Replacement	2	TAGTGAGGTCTCGGTGCGGCCCAGACTGAGCACGTGAGTCTAGGAGCTAGAAATAGCAAGTCTAGATAAGGCTAGTCCGTTATCACAAGGAAACTTGGGGACCGAGTCGGTCCTCTGCCATCAAATTTCGTGCTCAGTCTGTTTTTGAGACCTCCCTA	GTCTAGGAGCTAGAAATAGCAAGTCTAGATAAGGCTAGTCCGTTATCACAAGGAAACTTGGGGACCGAGTCGGTCC	0	0	0	FALSE	FALSE
218	Replacement	2	TAGTGAGGTCTCGGTGCGGCCCAGACTGAGCACGTGAGCCTAGGAGCTAGAAATAGCAAGTCTAGGTAAGGCTAGTCCGTTATCAGAAGGAAACTTCGGGACCGAGTCGGTCCTCTGCCATCAAGTATCGTGCTCAGTCTGTTTTTGAGACCTCCCTA	GCCTAGGAGCTAGAAATAGCAAGTCTAGGTAAGGCTAGTCCGTTATCAGAAGGAAACTTCGGGACCGAGTCGGTCC	2.93	2.96	1.73	FALSE	FALSE
218	Replacement	1	TAGTGAGGTCTCGGTGCGGCCCAGACTGAGCACGTGAGCCTAGGAGCTAGAAATAGCAAGTCTAGGTAAGGCTAGTCCGTTATCAGAAGGAAACTTCGGGACCGAGTCGGTCCTCTGCCATCATCTGTCGTGCTCAGTCTGTTTTTGAGACCTCCCTA	GCCTAGGAGCTAGAAATAGCAAGTCTAGGTAAGGCTAGTCCGTTATCAGAAGGAAACTTCGGGACCGAGTCGGTCC	0	0.02	0.29	FALSE	FALSE
217	Replacement	1	TAGTGAGGTCTCGGTGCGGCCCAGACTGAGCACGTGAGGCTAGGAGCTAGAAATAGCAAGTCTAGCTAAGGCTAGTCCGTTATCAAAAGGAAACTTTGGGACCGAGTCGGTCCTCTGCCATCACATGACGTGCTCAGTCTGTTTTTGAGACCTCCCTA	GGCTAGGAGCTAGAAATAGCAAGTCTAGCTAAGGCTAGTCCGTTATCAAAAGGAAACTTTGGGACCGAGTCGGTCC	0.54	1.07	0.47	FALSE	FALSE
217	Replacement	2	TAGTGAGGTCTCGGTGCGGCCCAGACTGAGCACGTGAGGCTAGGAGCTAGAAATAGCAAGTCTAGCTAAGGCTAGTCCGTTATCAAAAGGAAACTTTGGGACCGAGTCGGTCCTCTGCCATCATGCACCGTGCTCAGTCTGTTTTTGAGACCTCCCTA	GGCTAGGAGCTAGAAATAGCAAGTCTAGCTAAGGCTAGTCCGTTATCAAAAGGAAACTTTGGGACCGAGTCGGTCC	4.43	1.05	1.78	FALSE	FALSE
216	Replacement	1	TAGTGAGGTCTCGGTGCGGCCCAGACTGAGCACGTGAGACTAGGAGCTAGAAATAGCAAGTCTAGTTAAGGCTAGTCCGTTATCATTTAGAAATAAAGGGACCGAGTCGGTCCTCTGCCATCAGCACCCGTGCTCAGTCTGTTTTTGAGACCTCCCTA	GACTAGGAGCTAGAAATAGCAAGTCTAGTTAAGGCTAGTCCGTTATCATTTAGAAATAAAGGGACCGAGTCGGTCC	1.48	1.55	1.05	FALSE	FALSE
216	Replacement	2	TAGTGAGGTCTCGGTGCGGCCCAGACTGAGCACGTGAGACTAGGAGCTAGAAATAGCAAGTCTAGTTAAGGCTAGTCCGTTATCATTTAGAAATAAAGGGACCGAGTCGGTCCTCTGCCATCATGATGCGTGCTCAGTCTGTTTTTGAGACCTCCCTA	GACTAGGAGCTAGAAATAGCAAGTCTAGTTAAGGCTAGTCCGTTATCATTTAGAAATAAAGGGACCGAGTCGGTCC	3.96	1.2	2.05	FALSE	FALSE
215	Replacement	1	TAGTGAGGTCTCGGTGCGGCCCAGACTGAGCACGTGAGTGTAGGAGCTAGAAATAGCAAGTCTACATAAGGCTAGTCCGTTATCACTTAGAAATAAGGGGACCGAGTCGGTCCTCTGCCATCATATGTCGTGCTCAGTCTGTTTTTGAGACCTCCCTA	GTGTAGGAGCTAGAAATAGCAAGTCTACATAAGGCTAGTCCGTTATCACTTAGAAATAAGGGGACCGAGTCGGTCC	0.68	0.6	0.57	FALSE	FALSE
215	Replacement	2	TAGTGAGGTCTCGGTGCGGCCCAGACTGAGCACGTGAGTGTAGGAGCTAGAAATAGCAAGTCTACATAAGGCTAGTCCGTTATCACTTAGAAATAAGGGGACCGAGTCGGTCCTCTGCCATCAAGCCCCGTGCTCAGTCTGTTTTTGAGACCTCCCTA	GTGTAGGAGCTAGAAATAGCAAGTCTACATAAGGCTAGTCCGTTATCACTTAGAAATAAGGGGACCGAGTCGGTCC	2.96	1.47	2.91	FALSE	FALSE
214	Replacement	1	TAGTGAGGTCTCGGTGCGGCCCAGACTGAGCACGTGAGCGTAGGAGCTAGAAATAGCAAGTCTACGTAAGGCTAGTCCGTTATCAGTTAGAAATAACGGGACCGAGTCGGTCCTCTGCCATCATGGTCCGTGCTCAGTCTGTTTTTGAGACCTCCCTA	GCGTAGGAGCTAGAAATAGCAAGTCTACGTAAGGCTAGTCCGTTATCAGTTAGAAATAACGGGACCGAGTCGGTCC	1.28	0.7	0.48	FALSE	FALSE
214	Replacement	2	TAGTGAGGTCTCGGTGCGGCCCAGACTGAGCACGTGAGCGTAGGAGCTAGAAATAGCAAGTCTACGTAAGGCTAGTCCGTTATCAGTTAGAAATAACGGGACCGAGTCGGTCCTCTGCCATCAATGTTCGTGCTCAGTCTGTTTTTGAGACCTCCCTA	GCGTAGGAGCTAGAAATAGCAAGTCTACGTAAGGCTAGTCCGTTATCAGTTAGAAATAACGGGACCGAGTCGGTCC	3.91	3.8	1.14	FALSE	FALSE
213	Replacement	1	TAGTGAGGTCTCGGTGCGGCCCAGACTGAGCACGTGAGGGTAGGAGCTAGAAATAGCAAGTCTACCTAAGGCTAGTCCGTTATCAATTAGAAATAATGGGACCGAGTCGGTCCTCTGCCATCACTTACCGTGCTCAGTCTGTTTTTGAGACCTCCCTA	GGGTAGGAGCTAGAAATAGCAAGTCTACCTAAGGCTAGTCCGTTATCAATTAGAAATAATGGGACCGAGTCGGTCC	0.05	0.46	0.42	FALSE	FALSE
213	Replacement	2	TAGTGAGGTCTCGGTGCGGCCCAGACTGAGCACGTGAGGGTAGGAGCTAGAAATAGCAAGTCTACCTAAGGCTAGTCCGTTATCAATTAGAAATAATGGGACCGAGTCGGTCCTCTGCCATCAGGAAACGTGCTCAGTCTGTTTTTGAGACCTCCCTA	GGGTAGGAGCTAGAAATAGCAAGTCTACCTAAGGCTAGTCCGTTATCAATTAGAAATAATGGGACCGAGTCGGTCC	5.08	0.04	0.85	FALSE	FALSE
212	Replacement	1	TAGTGAGGTCTCGGTGCGGCCCAGACTGAGCACGTGAGAGTAGGAGCTAGAAATAGCAAGTCTACTTAAGGCTAGTCCGTTATCATCTAGAAATAGAGGGACCGAGTCGGTCCTCTGCCATCAGGCAACGTGCTCAGTCTGTTTTTGAGACCTCCCTA	GAGTAGGAGCTAGAAATAGCAAGTCTACTTAAGGCTAGTCCGTTATCATCTAGAAATAGAGGGACCGAGTCGGTCC	5.12	1.75	8.41	FALSE	FALSE
212	Replacement	2	TAGTGAGGTCTCGGTGCGGCCCAGACTGAGCACGTGAGAGTAGGAGCTAGAAATAGCAAGTCTACTTAAGGCTAGTCCGTTATCATCTAGAAATAGAGGGACCGAGTCGGTCCTCTGCCATCACAGCTCGTGCTCAGTCTGTTTTTGAGACCTCCCTA	GAGTAGGAGCTAGAAATAGCAAGTCTACTTAAGGCTAGTCCGTTATCATCTAGAAATAGAGGGACCGAGTCGGTCC	3.66	2.76	3.41	FALSE	FALSE
211	Replacement	1	TAGTGAGGTCTCGGTGCGGCCCAGACTGAGCACGTGAGCATAGGAGCTAGAAATAGCAAGTCTATGTAAGGCTAGTCCGTTATCACCTAGAAATAGGGGGACCGAGTCGGTCCTCTGCCATCAACTGACGTGCTCAGTCTGTTTTTGAGACCTCCCTA	GCATAGGAGCTAGAAATAGCAAGTCTATGTAAGGCTAGTCCGTTATCACCTAGAAATAGGGGGACCGAGTCGGTCC	4.59	4.33	8.69	FALSE	FALSE
211	Replacement	2	TAGTGAGGTCTCGGTGCGGCCCAGACTGAGCACGTGAGCATAGGAGCTAGAAATAGCAAGTCTATGTAAGGCTAGTCCGTTATCACCTAGAAATAGGGGGACCGAGTCGGTCCTCTGCCATCAGAATTCGTGCTCAGTCTGTTTTTGAGACCTCCCTA	GCATAGGAGCTAGAAATAGCAAGTCTATGTAAGGCTAGTCCGTTATCACCTAGAAATAGGGGGACCGAGTCGGTCC	3.07	4.3	8.35	FALSE	FALSE
208	Replacement	1	TAGTGAGGTCTCGGTGCGGCCCAGACTGAGCACGTGAGCTCAGGAGCTAGAAATAGCAAGTCTGAGTAAGGCTAGTCCGTTATCATGTAGAAATACAGGGACCGAGTCGGTCCTCTGCCATCATCGGACGTGCTCAGTCTGTTTTTGAGACCTCCCTA	GCTCAGGAGCTAGAAATAGCAAGTCTGAGTAAGGCTAGTCCGTTATCATGTAGAAATACAGGGACCGAGTCGGTCC	0.72	1.48	1.76	FALSE	FALSE
208	Replacement	2	TAGTGAGGTCTCGGTGCGGCCCAGACTGAGCACGTGAGCTCAGGAGCTAGAAATAGCAAGTCTGAGTAAGGCTAGTCCGTTATCATGTAGAAATACAGGGACCGAGTCGGTCCTCTGCCATCAGAGCACGTGCTCAGTCTGTTTTTGAGACCTCCCTA	GCTCAGGAGCTAGAAATAGCAAGTCTGAGTAAGGCTAGTCCGTTATCATGTAGAAATACAGGGACCGAGTCGGTCC	15.72	7.74	34.55	FALSE	FALSE
207	Replacement	1	TAGTGAGGTCTCGGTGCGGCCCAGACTGAGCACGTGAGGTCAGGAGCTAGAAATAGCAAGTCTGACTAAGGCTAGTCCGTTATCACGTAGAAATACGGGGACCGAGTCGGTCCTCTGCCATCACCATTCGTGCTCAGTCTGTTTTTGAGACCTCCCTA	GGTCAGGAGCTAGAAATAGCAAGTCTGACTAAGGCTAGTCCGTTATCACGTAGAAATACGGGGACCGAGTCGGTCC	2.44	0.76	0.77	FALSE	FALSE
207	Replacement	2	TAGTGAGGTCTCGGTGCGGCCCAGACTGAGCACGTGAGGTCAGGAGCTAGAAATAGCAAGTCTGACTAAGGCTAGTCCGTTATCACGTAGAAATACGGGGACCGAGTCGGTCCTCTGCCATCAGGAACCGTGCTCAGTCTGTTTTTGAGACCTCCCTA	GGTCAGGAGCTAGAAATAGCAAGTCTGACTAAGGCTAGTCCGTTATCACGTAGAAATACGGGGACCGAGTCGGTCC	9.09	6.13	12.52	FALSE	FALSE
205	Replacement	1	TAGTGAGGTCTCGGTGCGGCCCAGACTGAGCACGTGAGTCCAGGAGCTAGAAATAGCAAGTCTGGATAAGGCTAGTCCGTTATCAAGTAGAAATACTGGGACCGAGTCGGTCCTCTGCCATCACGGACCGTGCTCAGTCTGTTTTTGAGACCTCCCTA	GTCCAGGAGCTAGAAATAGCAAGTCTGGATAAGGCTAGTCCGTTATCAAGTAGAAATACTGGGACCGAGTCGGTCC	1.89	1.33	3.73	FALSE	FALSE
205	Replacement	2	TAGTGAGGTCTCGGTGCGGCCCAGACTGAGCACGTGAGTCCAGGAGCTAGAAATAGCAAGTCTGGATAAGGCTAGTCCGTTATCAAGTAGAAATACTGGGACCGAGTCGGTCCTCTGCCATCATTAATCGTGCTCAGTCTGTTTTTGAGACCTCCCTA	GTCCAGGAGCTAGAAATAGCAAGTCTGGATAAGGCTAGTCCGTTATCAAGTAGAAATACTGGGACCGAGTCGGTCC	3.43	6.04	6.35	FALSE	FALSE
204	Replacement	1	TAGTGAGGTCTCGGTGCGGCCCAGACTGAGCACGTGAGTGCAGGAGCTAGAAATAGCAAGTCTGCATAAGGCTAGTCCGTTATCACATAGAAATATGGGGACCGAGTCGGTCCTCTGCCATCACAAACCGTGCTCAGTCTGTTTTTGAGACCTCCCTA	GTGCAGGAGCTAGAAATAGCAAGTCTGCATAAGGCTAGTCCGTTATCACATAGAAATATGGGGACCGAGTCGGTCC	0.44	0.1	0.44	FALSE	FALSE
204	Replacement	2	TAGTGAGGTCTCGGTGCGGCCCAGACTGAGCACGTGAGTGCAGGAGCTAGAAATAGCAAGTCTGCATAAGGCTAGTCCGTTATCACATAGAAATATGGGGACCGAGTCGGTCCTCTGCCATCACCCGACGTGCTCAGTCTGTTTTTGAGACCTCCCTA	GTGCAGGAGCTAGAAATAGCAAGTCTGCATAAGGCTAGTCCGTTATCACATAGAAATATGGGGACCGAGTCGGTCC	4.13	0.79	2.7	FALSE	FALSE
203	Replacement	1	TAGTGAGGTCTCGGTGCGGCCCAGACTGAGCACGTGAGAGCAGGAGCTAGAAATAGCAAGTCTGCTTAAGGCTAGTCCGTTATCAGATAGAAATATCGGGACCGAGTCGGTCCTCTGCCATCACCAACCGTGCTCAGTCTGTTTTTGAGACCTCCCTA	GAGCAGGAGCTAGAAATAGCAAGTCTGCTTAAGGCTAGTCCGTTATCAGATAGAAATATCGGGACCGAGTCGGTCC	1.54	0.06	1.04	FALSE	FALSE
203	Replacement	2	TAGTGAGGTCTCGGTGCGGCCCAGACTGAGCACGTGAGAGCAGGAGCTAGAAATAGCAAGTCTGCTTAAGGCTAGTCCGTTATCAGATAGAAATATCGGGACCGAGTCGGTCCTCTGCCATCAAGATGCGTGCTCAGTCTGTTTTTGAGACCTCCCTA	GAGCAGGAGCTAGAAATAGCAAGTCTGCTTAAGGCTAGTCCGTTATCAGATAGAAATATCGGGACCGAGTCGGTCC	0.16	1.86	2.09	FALSE	FALSE
202	Replacement	1	TAGTGAGGTCTCGGTGCGGCCCAGACTGAGCACGTGAGTACAGGAGCTAGAAATAGCAAGTCTGTATAAGGCTAGTCCGTTATCAAATAGAAATATTGGGACCGAGTCGGTCCTCTGCCATCACAATGCGTGCTCAGTCTGTTTTTGAGACCTCCCTA	GTACAGGAGCTAGAAATAGCAAGTCTGTATAAGGCTAGTCCGTTATCAAATAGAAATATTGGGACCGAGTCGGTCC	1.14	0.59	1.4	FALSE	FALSE
202	Replacement	2	TAGTGAGGTCTCGGTGCGGCCCAGACTGAGCACGTGAGTACAGGAGCTAGAAATAGCAAGTCTGTATAAGGCTAGTCCGTTATCAAATAGAAATATTGGGACCGAGTCGGTCCTCTGCCATCAGCGTCCGTGCTCAGTCTGTTTTTGAGACCTCCCTA	GTACAGGAGCTAGAAATAGCAAGTCTGTATAAGGCTAGTCCGTTATCAAATAGAAATATTGGGACCGAGTCGGTCC	4.16	3.59	7.31	FALSE	FALSE
201	Replacement	1	TAGTGAGGTCTCGGTGCGGCCCAGACTGAGCACGTGAGCACAGGAGCTAGAAATAGCAAGTCTGTGTAAGGCTAGTCCGTTATCATTCAGAAATGAAGGGACCGAGTCGGTCCTCTGCCATCACTAATCGTGCTCAGTCTGTTTTTGAGACCTCCCTA	GCACAGGAGCTAGAAATAGCAAGTCTGTGTAAGGCTAGTCCGTTATCATTCAGAAATGAAGGGACCGAGTCGGTCC	2.41	1.04	0.55	FALSE	FALSE
201	Replacement	2	TAGTGAGGTCTCGGTGCGGCCCAGACTGAGCACGTGAGCACAGGAGCTAGAAATAGCAAGTCTGTGTAAGGCTAGTCCGTTATCATTCAGAAATGAAGGGACCGAGTCGGTCCTCTGCCATCAAAATGCGTGCTCAGTCTGTTTTTGAGACCTCCCTA	GCACAGGAGCTAGAAATAGCAAGTCTGTGTAAGGCTAGTCCGTTATCATTCAGAAATGAAGGGACCGAGTCGGTCC	3.95	2.52	1.79	FALSE	FALSE
200	Replacement	1	TAGTGAGGTCTCGGTGCGGCCCAGACTGAGCACGTGAGGACAGGAGCTAGAAATAGCAAGTCTGTCTAAGGCTAGTCCGTTATCACTCAGAAATGAGGGGACCGAGTCGGTCCTCTGCCATCAGGACTCGTGCTCAGTCTGTTTTTGAGACCTCCCTA	GGACAGGAGCTAGAAATAGCAAGTCTGTCTAAGGCTAGTCCGTTATCACTCAGAAATGAGGGGACCGAGTCGGTCC	1.78	1.86	2.39	FALSE	FALSE
200	Replacement	2	TAGTGAGGTCTCGGTGCGGCCCAGACTGAGCACGTGAGGACAGGAGCTAGAAATAGCAAGTCTGTCTAAGGCTAGTCCGTTATCACTCAGAAATGAGGGGACCGAGTCGGTCCTCTGCCATCAACGACCGTGCTCAGTCTGTTTTTGAGACCTCCCTA	GGACAGGAGCTAGAAATAGCAAGTCTGTCTAAGGCTAGTCCGTTATCACTCAGAAATGAGGGGACCGAGTCGGTCC	4.66	4.61	4.67	FALSE	FALSE
197	Replacement	1	TAGTGAGGTCTCGGTGCGGCCCAGACTGAGCACGTGAGCTGAGGAGCTAGAAATAGCAAGTCTCAGTAAGGCTAGTCCGTTATCATCCAGAAATGGAGGGACCGAGTCGGTCCTCTGCCATCACGACTCGTGCTCAGTCTGTTTTTGAGACCTCCCTA	GCTGAGGAGCTAGAAATAGCAAGTCTCAGTAAGGCTAGTCCGTTATCATCCAGAAATGGAGGGACCGAGTCGGTCC	1.77	3.57	1.4	FALSE	FALSE
197	Replacement	2	TAGTGAGGTCTCGGTGCGGCCCAGACTGAGCACGTGAGCTGAGGAGCTAGAAATAGCAAGTCTCAGTAAGGCTAGTCCGTTATCATCCAGAAATGGAGGGACCGAGTCGGTCCTCTGCCATCACATTTCGTGCTCAGTCTGTTTTTGAGACCTCCCTA	GCTGAGGAGCTAGAAATAGCAAGTCTCAGTAAGGCTAGTCCGTTATCATCCAGAAATGGAGGGACCGAGTCGGTCC	3.38	2.18	1.35	FALSE	FALSE
196	Replacement	1	TAGTGAGGTCTCGGTGCGGCCCAGACTGAGCACGTGAGGTGAGGAGCTAGAAATAGCAAGTCTCACTAAGGCTAGTCCGTTATCACCCAGAAATGGGGGGACCGAGTCGGTCCTCTGCCATCATGCGTCGTGCTCAGTCTGTTTTTGAGACCTCCCTA	GGTGAGGAGCTAGAAATAGCAAGTCTCACTAAGGCTAGTCCGTTATCACCCAGAAATGGGGGGACCGAGTCGGTCC	1.49	2.84	1.27	FALSE	FALSE
196	Replacement	2	TAGTGAGGTCTCGGTGCGGCCCAGACTGAGCACGTGAGGTGAGGAGCTAGAAATAGCAAGTCTCACTAAGGCTAGTCCGTTATCACCCAGAAATGGGGGGACCGAGTCGGTCCTCTGCCATCACAGTACGTGCTCAGTCTGTTTTTGAGACCTCCCTA	GGTGAGGAGCTAGAAATAGCAAGTCTCACTAAGGCTAGTCCGTTATCACCCAGAAATGGGGGGACCGAGTCGGTCC	9.06	7.72	5.06	FALSE	FALSE
193	Replacement	1	TAGTGAGGTCTCGGTGCGGCCCAGACTGAGCACGTGAGACGAGGAGCTAGAAATAGCAAGTCTCGTTAAGGCTAGTCCGTTATCACGCAGAAATGCGGGGACCGAGTCGGTCCTCTGCCATCAATGACCGTGCTCAGTCTGTTTTTGAGACCTCCCTA	GACGAGGAGCTAGAAATAGCAAGTCTCGTTAAGGCTAGTCCGTTATCACGCAGAAATGCGGGGACCGAGTCGGTCC	1.42	0.9	1.13	FALSE	FALSE
193	Replacement	2	TAGTGAGGTCTCGGTGCGGCCCAGACTGAGCACGTGAGACGAGGAGCTAGAAATAGCAAGTCTCGTTAAGGCTAGTCCGTTATCACGCAGAAATGCGGGGACCGAGTCGGTCCTCTGCCATCAGATAACGTGCTCAGTCTGTTTTTGAGACCTCCCTA	GACGAGGAGCTAGAAATAGCAAGTCTCGTTAAGGCTAGTCCGTTATCACGCAGAAATGCGGGGACCGAGTCGGTCC	3.32	1.03	3.56	FALSE	FALSE
192	Replacement	1	TAGTGAGGTCTCGGTGCGGCCCAGACTGAGCACGTGAGTGGAGGAGCTAGAAATAGCAAGTCTCCATAAGGCTAGTCCGTTATCAGGCAGAAATGCCGGGACCGAGTCGGTCCTCTGCCATCATGGATCGTGCTCAGTCTGTTTTTGAGACCTCCCTA	GTGGAGGAGCTAGAAATAGCAAGTCTCCATAAGGCTAGTCCGTTATCAGGCAGAAATGCCGGGACCGAGTCGGTCC	0.79	0.25	1.32	FALSE	FALSE
192	Replacement	2	TAGTGAGGTCTCGGTGCGGCCCAGACTGAGCACGTGAGTGGAGGAGCTAGAAATAGCAAGTCTCCATAAGGCTAGTCCGTTATCAGGCAGAAATGCCGGGACCGAGTCGGTCCTCTGCCATCACAATCCGTGCTCAGTCTGTTTTTGAGACCTCCCTA	GTGGAGGAGCTAGAAATAGCAAGTCTCCATAAGGCTAGTCCGTTATCAGGCAGAAATGCCGGGACCGAGTCGGTCC	1.21	2.97	4.49	FALSE	FALSE
191	Replacement	1	TAGTGAGGTCTCGGTGCGGCCCAGACTGAGCACGTGAGAGGAGGAGCTAGAAATAGCAAGTCTCCTTAAGGCTAGTCCGTTATCAAGCAGAAATGCTGGGACCGAGTCGGTCCTCTGCCATCAGCATACGTGCTCAGTCTGTTTTTGAGACCTCCCTA	GAGGAGGAGCTAGAAATAGCAAGTCTCCTTAAGGCTAGTCCGTTATCAAGCAGAAATGCTGGGACCGAGTCGGTCC	2.49	1.4	4.36	FALSE	FALSE
191	Replacement	2	TAGTGAGGTCTCGGTGCGGCCCAGACTGAGCACGTGAGAGGAGGAGCTAGAAATAGCAAGTCTCCTTAAGGCTAGTCCGTTATCAAGCAGAAATGCTGGGACCGAGTCGGTCCTCTGCCATCAGTCAGCGTGCTCAGTCTGTTTTTGAGACCTCCCTA	GAGGAGGAGCTAGAAATAGCAAGTCTCCTTAAGGCTAGTCCGTTATCAAGCAGAAATGCTGGGACCGAGTCGGTCC	3.77	9.78	7.28	FALSE	FALSE
190	Replacement	1	TAGTGAGGTCTCGGTGCGGCCCAGACTGAGCACGTGAGTAGAGGAGCTAGAAATAGCAAGTCTCTATAAGGCTAGTCCGTTATCATACAGAAATGTAGGGACCGAGTCGGTCCTCTGCCATCAGGGCCCGTGCTCAGTCTGTTTTTGAGACCTCCCTA	GTAGAGGAGCTAGAAATAGCAAGTCTCTATAAGGCTAGTCCGTTATCATACAGAAATGTAGGGACCGAGTCGGTCC	2.15	3.93	6.96	FALSE	FALSE
190	Replacement	2	TAGTGAGGTCTCGGTGCGGCCCAGACTGAGCACGTGAGTAGAGGAGCTAGAAATAGCAAGTCTCTATAAGGCTAGTCCGTTATCATACAGAAATGTAGGGACCGAGTCGGTCCTCTGCCATCAACCTTCGTGCTCAGTCTGTTTTTGAGACCTCCCTA	GTAGAGGAGCTAGAAATAGCAAGTCTCTATAAGGCTAGTCCGTTATCATACAGAAATGTAGGGACCGAGTCGGTCC	2.41	6.11	4.32	FALSE	FALSE
189	Replacement	1	TAGTGAGGTCTCGGTGCGGCCCAGACTGAGCACGTGAGCAGAGGAGCTAGAAATAGCAAGTCTCTGTAAGGCTAGTCCGTTATCACACAGAAATGTGGGGACCGAGTCGGTCCTCTGCCATCAATAGGCGTGCTCAGTCTGTTTTTGAGACCTCCCTA	GCAGAGGAGCTAGAAATAGCAAGTCTCTGTAAGGCTAGTCCGTTATCACACAGAAATGTGGGGACCGAGTCGGTCC	2.31	0.66	2.32	FALSE	FALSE
189	Replacement	2	TAGTGAGGTCTCGGTGCGGCCCAGACTGAGCACGTGAGCAGAGGAGCTAGAAATAGCAAGTCTCTGTAAGGCTAGTCCGTTATCACACAGAAATGTGGGGACCGAGTCGGTCCTCTGCCATCACTAAACGTGCTCAGTCTGTTTTTGAGACCTCCCTA	GCAGAGGAGCTAGAAATAGCAAGTCTCTGTAAGGCTAGTCCGTTATCACACAGAAATGTGGGGACCGAGTCGGTCC	6.45	2.45	4.6	FALSE	FALSE
188	Replacement	1	TAGTGAGGTCTCGGTGCGGCCCAGACTGAGCACGTGAGGAGAGGAGCTAGAAATAGCAAGTCTCTCTAAGGCTAGTCCGTTATCAGACAGAAATGTCGGGACCGAGTCGGTCCTCTGCCATCACGAATCGTGCTCAGTCTGTTTTTGAGACCTCCCTA	GGAGAGGAGCTAGAAATAGCAAGTCTCTCTAAGGCTAGTCCGTTATCAGACAGAAATGTCGGGACCGAGTCGGTCC	0.3	1.26	0.83	FALSE	FALSE
188	Replacement	2	TAGTGAGGTCTCGGTGCGGCCCAGACTGAGCACGTGAGGAGAGGAGCTAGAAATAGCAAGTCTCTCTAAGGCTAGTCCGTTATCAGACAGAAATGTCGGGACCGAGTCGGTCCTCTGCCATCAAAGATCGTGCTCAGTCTGTTTTTGAGACCTCCCTA	GGAGAGGAGCTAGAAATAGCAAGTCTCTCTAAGGCTAGTCCGTTATCAGACAGAAATGTCGGGACCGAGTCGGTCC	0	0	0	FALSE	FALSE
186	Replacement	1	TAGTGAGGTCTCGGTGCGGCCCAGACTGAGCACGTGAGCTAAGGAGCTAGAAATAGCAAGTCTTAGTAAGGCTAGTCCGTTATCATTGAGAAATCAAGGGACCGAGTCGGTCCTCTGCCATCACAGTTCGTGCTCAGTCTGTTTTTGAGACCTCCCTA	GCTAAGGAGCTAGAAATAGCAAGTCTTAGTAAGGCTAGTCCGTTATCATTGAGAAATCAAGGGACCGAGTCGGTCC	1.82	0.24	1.86	FALSE	FALSE
186	Replacement	2	TAGTGAGGTCTCGGTGCGGCCCAGACTGAGCACGTGAGCTAAGGAGCTAGAAATAGCAAGTCTTAGTAAGGCTAGTCCGTTATCATTGAGAAATCAAGGGACCGAGTCGGTCCTCTGCCATCATAAACCGTGCTCAGTCTGTTTTTGAGACCTCCCTA	GCTAAGGAGCTAGAAATAGCAAGTCTTAGTAAGGCTAGTCCGTTATCATTGAGAAATCAAGGGACCGAGTCGGTCC	0.83	0.66	1.02	FALSE	FALSE
185	Replacement	1	TAGTGAGGTCTCGGTGCGGCCCAGACTGAGCACGTGAGGTAAGGAGCTAGAAATAGCAAGTCTTACTAAGGCTAGTCCGTTATCACTGAGAAATCAGGGGACCGAGTCGGTCCTCTGCCATCAAGAGTCGTGCTCAGTCTGTTTTTGAGACCTCCCTA	GGTAAGGAGCTAGAAATAGCAAGTCTTACTAAGGCTAGTCCGTTATCACTGAGAAATCAGGGGACCGAGTCGGTCC	1.9	0.14	1.98	FALSE	FALSE
185	Replacement	2	TAGTGAGGTCTCGGTGCGGCCCAGACTGAGCACGTGAGGTAAGGAGCTAGAAATAGCAAGTCTTACTAAGGCTAGTCCGTTATCACTGAGAAATCAGGGGACCGAGTCGGTCCTCTGCCATCAGTCTTCGTGCTCAGTCTGTTTTTGAGACCTCCCTA	GGTAAGGAGCTAGAAATAGCAAGTCTTACTAAGGCTAGTCCGTTATCACTGAGAAATCAGGGGACCGAGTCGGTCC	4.65	0.21	3.47	FALSE	FALSE
184	Replacement	1	TAGTGAGGTCTCGGTGCGGCCCAGACTGAGCACGTGAGTCAAGGAGCTAGAAATAGCAAGTCTTGATAAGGCTAGTCCGTTATCAGTGAGAAATCACGGGACCGAGTCGGTCCTCTGCCATCATAAGGCGTGCTCAGTCTGTTTTTGAGACCTCCCTA	GTCAAGGAGCTAGAAATAGCAAGTCTTGATAAGGCTAGTCCGTTATCAGTGAGAAATCACGGGACCGAGTCGGTCC	1.51	5.65	2.81	FALSE	FALSE
184	Replacement	2	TAGTGAGGTCTCGGTGCGGCCCAGACTGAGCACGTGAGTCAAGGAGCTAGAAATAGCAAGTCTTGATAAGGCTAGTCCGTTATCAGTGAGAAATCACGGGACCGAGTCGGTCCTCTGCCATCACTATACGTGCTCAGTCTGTTTTTGAGACCTCCCTA	GTCAAGGAGCTAGAAATAGCAAGTCTTGATAAGGCTAGTCCGTTATCAGTGAGAAATCACGGGACCGAGTCGGTCC	8.51	9.37	11.23	FALSE	FALSE
183	Replacement	1	TAGTGAGGTCTCGGTGCGGCCCAGACTGAGCACGTGAGCCAAGGAGCTAGAAATAGCAAGTCTTGGTAAGGCTAGTCCGTTATCAATGAGAAATCATGGGACCGAGTCGGTCCTCTGCCATCATAGACCGTGCTCAGTCTGTTTTTGAGACCTCCCTA	GCCAAGGAGCTAGAAATAGCAAGTCTTGGTAAGGCTAGTCCGTTATCAATGAGAAATCATGGGACCGAGTCGGTCC	0.97	0.09	0.38	FALSE	FALSE
183	Replacement	2	TAGTGAGGTCTCGGTGCGGCCCAGACTGAGCACGTGAGCCAAGGAGCTAGAAATAGCAAGTCTTGGTAAGGCTAGTCCGTTATCAATGAGAAATCATGGGACCGAGTCGGTCCTCTGCCATCAAAGCTCGTGCTCAGTCTGTTTTTGAGACCTCCCTA	GCCAAGGAGCTAGAAATAGCAAGTCTTGGTAAGGCTAGTCCGTTATCAATGAGAAATCATGGGACCGAGTCGGTCC	0.05	1.09	0.48	FALSE	FALSE
182	Replacement	1	TAGTGAGGTCTCGGTGCGGCCCAGACTGAGCACGTGAGGCAAGGAGCTAGAAATAGCAAGTCTTGCTAAGGCTAGTCCGTTATCACCGAGAAATCGGGGGACCGAGTCGGTCCTCTGCCATCAAGCAGCGTGCTCAGTCTGTTTTTGAGACCTCCCTA	GGCAAGGAGCTAGAAATAGCAAGTCTTGCTAAGGCTAGTCCGTTATCACCGAGAAATCGGGGGACCGAGTCGGTCC	2.22	1.46	1.28	FALSE	FALSE
182	Replacement	2	TAGTGAGGTCTCGGTGCGGCCCAGACTGAGCACGTGAGGCAAGGAGCTAGAAATAGCAAGTCTTGCTAAGGCTAGTCCGTTATCACCGAGAAATCGGGGGACCGAGTCGGTCCTCTGCCATCAGAGAGCGTGCTCAGTCTGTTTTTGAGACCTCCCTA	GGCAAGGAGCTAGAAATAGCAAGTCTTGCTAAGGCTAGTCCGTTATCACCGAGAAATCGGGGGACCGAGTCGGTCC	2.24	5.53	6.46	FALSE	FALSE
181	Replacement	1	TAGTGAGGTCTCGGTGCGGCCCAGACTGAGCACGTGAGACAAGGAGCTAGAAATAGCAAGTCTTGTTAAGGCTAGTCCGTTATCAGCGAGAAATCGCGGGACCGAGTCGGTCCTCTGCCATCAGAGTTCGTGCTCAGTCTGTTTTTGAGACCTCCCTA	GACAAGGAGCTAGAAATAGCAAGTCTTGTTAAGGCTAGTCCGTTATCAGCGAGAAATCGCGGGACCGAGTCGGTCC	1.78	4.54	2.32	FALSE	FALSE
181	Replacement	2	TAGTGAGGTCTCGGTGCGGCCCAGACTGAGCACGTGAGACAAGGAGCTAGAAATAGCAAGTCTTGTTAAGGCTAGTCCGTTATCAGCGAGAAATCGCGGGACCGAGTCGGTCCTCTGCCATCAAGCCTCGTGCTCAGTCTGTTTTTGAGACCTCCCTA	GACAAGGAGCTAGAAATAGCAAGTCTTGTTAAGGCTAGTCCGTTATCAGCGAGAAATCGCGGGACCGAGTCGGTCC	3.91	14.19	11.57	FALSE	FALSE
180	Replacement	1	TAGTGAGGTCTCGGTGCGGCCCAGACTGAGCACGTGAGTGAAGGAGCTAGAAATAGCAAGTCTTCATAAGGCTAGTCCGTTATCAACGAGAAATCGTGGGACCGAGTCGGTCCTCTGCCATCACGGATCGTGCTCAGTCTGTTTTTGAGACCTCCCTA	GTGAAGGAGCTAGAAATAGCAAGTCTTCATAAGGCTAGTCCGTTATCAACGAGAAATCGTGGGACCGAGTCGGTCC	2.23	3.37	2.56	FALSE	FALSE
180	Replacement	2	TAGTGAGGTCTCGGTGCGGCCCAGACTGAGCACGTGAGTGAAGGAGCTAGAAATAGCAAGTCTTCATAAGGCTAGTCCGTTATCAACGAGAAATCGTGGGACCGAGTCGGTCCTCTGCCATCACTACCCGTGCTCAGTCTGTTTTTGAGACCTCCCTA	GTGAAGGAGCTAGAAATAGCAAGTCTTCATAAGGCTAGTCCGTTATCAACGAGAAATCGTGGGACCGAGTCGGTCC	1.83	2.34	4.89	FALSE	FALSE
179	Replacement	1	TAGTGAGGTCTCGGTGCGGCCCAGACTGAGCACGTGAGCGAAGGAGCTAGAAATAGCAAGTCTTCGTAAGGCTAGTCCGTTATCATGGAGAAATCCAGGGACCGAGTCGGTCCTCTGCCATCATCAGGCGTGCTCAGTCTGTTTTTGAGACCTCCCTA	GCGAAGGAGCTAGAAATAGCAAGTCTTCGTAAGGCTAGTCCGTTATCATGGAGAAATCCAGGGACCGAGTCGGTCC	1.31	1.63	1.24	FALSE	FALSE
179	Replacement	2	TAGTGAGGTCTCGGTGCGGCCCAGACTGAGCACGTGAGCGAAGGAGCTAGAAATAGCAAGTCTTCGTAAGGCTAGTCCGTTATCATGGAGAAATCCAGGGACCGAGTCGGTCCTCTGCCATCAAGGACCGTGCTCAGTCTGTTTTTGAGACCTCCCTA	GCGAAGGAGCTAGAAATAGCAAGTCTTCGTAAGGCTAGTCCGTTATCATGGAGAAATCCAGGGACCGAGTCGGTCC	0.52	2.07	2.26	FALSE	FALSE
178	Replacement	1	TAGTGAGGTCTCGGTGCGGCCCAGACTGAGCACGTGAGGGAAGGAGCTAGAAATAGCAAGTCTTCCTAAGGCTAGTCCGTTATCACGGAGAAATCCGGGGACCGAGTCGGTCCTCTGCCATCATGTGACGTGCTCAGTCTGTTTTTGAGACCTCCCTA	GGGAAGGAGCTAGAAATAGCAAGTCTTCCTAAGGCTAGTCCGTTATCACGGAGAAATCCGGGGACCGAGTCGGTCC	0.29	0.07	0.23	FALSE	FALSE
178	Replacement	2	TAGTGAGGTCTCGGTGCGGCCCAGACTGAGCACGTGAGGGAAGGAGCTAGAAATAGCAAGTCTTCCTAAGGCTAGTCCGTTATCACGGAGAAATCCGGGGACCGAGTCGGTCCTCTGCCATCATCAATCGTGCTCAGTCTGTTTTTGAGACCTCCCTA	GGGAAGGAGCTAGAAATAGCAAGTCTTCCTAAGGCTAGTCCGTTATCACGGAGAAATCCGGGGACCGAGTCGGTCC	0	0.69	1.44	FALSE	FALSE
176	Replacement	1	TAGTGAGGTCTCGGTGCGGCCCAGACTGAGCACGTGAGCAAAGGAGCTAGAAATAGCAAGTCTTTGTAAGGCTAGTCCGTTATCAAGGAGAAATCCTGGGACCGAGTCGGTCCTCTGCCATCACAGAGCGTGCTCAGTCTGTTTTTGAGACCTCCCTA	GCAAAGGAGCTAGAAATAGCAAGTCTTTGTAAGGCTAGTCCGTTATCAAGGAGAAATCCTGGGACCGAGTCGGTCC	4.86	5.09	4.87	FALSE	FALSE
176	Replacement	2	TAGTGAGGTCTCGGTGCGGCCCAGACTGAGCACGTGAGCAAAGGAGCTAGAAATAGCAAGTCTTTGTAAGGCTAGTCCGTTATCAAGGAGAAATCCTGGGACCGAGTCGGTCCTCTGCCATCATCGTGCGTGCTCAGTCTGTTTTTGAGACCTCCCTA	GCAAAGGAGCTAGAAATAGCAAGTCTTTGTAAGGCTAGTCCGTTATCAAGGAGAAATCCTGGGACCGAGTCGGTCC	2.33	6.42	3.66	FALSE	FALSE
175	Replacement	1	TAGTGAGGTCTCGGTGCGGCCCAGACTGAGCACGTGAGGAAAGGAGCTAGAAATAGCAAGTCTTTCTAAGGCTAGTCCGTTATCATAGAGAAATCTAGGGACCGAGTCGGTCCTCTGCCATCATTCGGCGTGCTCAGTCTGTTTTTGAGACCTCCCTA	GGAAAGGAGCTAGAAATAGCAAGTCTTTCTAAGGCTAGTCCGTTATCATAGAGAAATCTAGGGACCGAGTCGGTCC	0.71	0.95	1.78	FALSE	FALSE
175	Replacement	2	TAGTGAGGTCTCGGTGCGGCCCAGACTGAGCACGTGAGGAAAGGAGCTAGAAATAGCAAGTCTTTCTAAGGCTAGTCCGTTATCATAGAGAAATCTAGGGACCGAGTCGGTCCTCTGCCATCAATGTCCGTGCTCAGTCTGTTTTTGAGACCTCCCTA	GGAAAGGAGCTAGAAATAGCAAGTCTTTCTAAGGCTAGTCCGTTATCATAGAGAAATCTAGGGACCGAGTCGGTCC	2.75	1.8	1.81	FALSE	FALSE
174	Replacement	1	TAGTGAGGTCTCGGTGCGGCCCAGACTGAGCACGTGAGCCTTAGAGCTAGAAATAGCAAGTTAAGGTAAGGCTAGTCCGTTATCACAGAGAAATCTGGGGACCGAGTCGGTCCTCTGCCATCAAATGACGTGCTCAGTCTGTTTTTGAGACCTCCCTA	GCCTTAGAGCTAGAAATAGCAAGTTAAGGTAAGGCTAGTCCGTTATCACAGAGAAATCTGGGGACCGAGTCGGTCC	1.25	0.61	0.43	FALSE	FALSE
174	Replacement	2	TAGTGAGGTCTCGGTGCGGCCCAGACTGAGCACGTGAGCCTTAGAGCTAGAAATAGCAAGTTAAGGTAAGGCTAGTCCGTTATCACAGAGAAATCTGGGGACCGAGTCGGTCCTCTGCCATCAACCATCGTGCTCAGTCTGTTTTTGAGACCTCCCTA	GCCTTAGAGCTAGAAATAGCAAGTTAAGGTAAGGCTAGTCCGTTATCACAGAGAAATCTGGGGACCGAGTCGGTCC	0	0.28	0.77	FALSE	FALSE
173	Replacement	1	TAGTGAGGTCTCGGTGCGGCCCAGACTGAGCACGTGAGGCTTAGAGCTAGAAATAGCAAGTTAAGCTAAGGCTAGTCCGTTATCAGAGAGAAATCTCGGGACCGAGTCGGTCCTCTGCCATCATGGTGCGTGCTCAGTCTGTTTTTGAGACCTCCCTA	GGCTTAGAGCTAGAAATAGCAAGTTAAGCTAAGGCTAGTCCGTTATCAGAGAGAAATCTCGGGACCGAGTCGGTCC	2.37	3.11	3.12	FALSE	FALSE
173	Replacement	2	TAGTGAGGTCTCGGTGCGGCCCAGACTGAGCACGTGAGGCTTAGAGCTAGAAATAGCAAGTTAAGCTAAGGCTAGTCCGTTATCAGAGAGAAATCTCGGGACCGAGTCGGTCCTCTGCCATCATCGCTCGTGCTCAGTCTGTTTTTGAGACCTCCCTA	GGCTTAGAGCTAGAAATAGCAAGTTAAGCTAAGGCTAGTCCGTTATCAGAGAGAAATCTCGGGACCGAGTCGGTCC	4.92	3.45	2.52	FALSE	FALSE
172	Replacement	1	TAGTGAGGTCTCGGTGCGGCCCAGACTGAGCACGTGAGCGTTAGAGCTAGAAATAGCAAGTTAACGTAAGGCTAGTCCGTTATCAAAGAGAAATCTTGGGACCGAGTCGGTCCTCTGCCATCAAACGTCGTGCTCAGTCTGTTTTTGAGACCTCCCTA	GCGTTAGAGCTAGAAATAGCAAGTTAACGTAAGGCTAGTCCGTTATCAAAGAGAAATCTTGGGACCGAGTCGGTCC	1.76	1.93	1.05	FALSE	FALSE
172	Replacement	2	TAGTGAGGTCTCGGTGCGGCCCAGACTGAGCACGTGAGCGTTAGAGCTAGAAATAGCAAGTTAACGTAAGGCTAGTCCGTTATCAAAGAGAAATCTTGGGACCGAGTCGGTCCTCTGCCATCACCACGCGTGCTCAGTCTGTTTTTGAGACCTCCCTA	GCGTTAGAGCTAGAAATAGCAAGTTAACGTAAGGCTAGTCCGTTATCAAAGAGAAATCTTGGGACCGAGTCGGTCC	3.29	3.16	5.85	FALSE	FALSE
171	Replacement	1	TAGTGAGGTCTCGGTGCGGCCCAGACTGAGCACGTGAGGGTTAGAGCTAGAAATAGCAAGTTAACCTAAGGCTAGTCCGTTATCACTAAGAAATTAGGGGACCGAGTCGGTCCTCTGCCATCAGAAGGCGTGCTCAGTCTGTTTTTGAGACCTCCCTA	GGGTTAGAGCTAGAAATAGCAAGTTAACCTAAGGCTAGTCCGTTATCACTAAGAAATTAGGGGACCGAGTCGGTCC	0.07	0.75	1.82	FALSE	FALSE
171	Replacement	2	TAGTGAGGTCTCGGTGCGGCCCAGACTGAGCACGTGAGGGTTAGAGCTAGAAATAGCAAGTTAACCTAAGGCTAGTCCGTTATCACTAAGAAATTAGGGGACCGAGTCGGTCCTCTGCCATCAATAGCCGTGCTCAGTCTGTTTTTGAGACCTCCCTA	GGGTTAGAGCTAGAAATAGCAAGTTAACCTAAGGCTAGTCCGTTATCACTAAGAAATTAGGGGACCGAGTCGGTCC	2.37	0.74	2.02	FALSE	FALSE
170	Replacement	1	TAGTGAGGTCTCGGTGCGGCCCAGACTGAGCACGTGAGCTCTAGAGCTAGAAATAGCAAGTTAGAGTAAGGCTAGTCCGTTATCAGTAAGAAATTACGGGACCGAGTCGGTCCTCTGCCATCACCAGCCGTGCTCAGTCTGTTTTTGAGACCTCCCTA	GCTCTAGAGCTAGAAATAGCAAGTTAGAGTAAGGCTAGTCCGTTATCAGTAAGAAATTACGGGACCGAGTCGGTCC	0.77	1.95	9.27	FALSE	FALSE
170	Replacement	2	TAGTGAGGTCTCGGTGCGGCCCAGACTGAGCACGTGAGCTCTAGAGCTAGAAATAGCAAGTTAGAGTAAGGCTAGTCCGTTATCAGTAAGAAATTACGGGACCGAGTCGGTCCTCTGCCATCAGTAAGCGTGCTCAGTCTGTTTTTGAGACCTCCCTA	GCTCTAGAGCTAGAAATAGCAAGTTAGAGTAAGGCTAGTCCGTTATCAGTAAGAAATTACGGGACCGAGTCGGTCC	1.07	1.88	3.72	FALSE	FALSE
169	Replacement	1	TAGTGAGGTCTCGGTGCGGCCCAGACTGAGCACGTGAGGTCTAGAGCTAGAAATAGCAAGTTAGACTAAGGCTAGTCCGTTATCAATAAGAAATTATGGGACCGAGTCGGTCCTCTGCCATCACGGAACGTGCTCAGTCTGTTTTTGAGACCTCCCTA	GGTCTAGAGCTAGAAATAGCAAGTTAGACTAAGGCTAGTCCGTTATCAATAAGAAATTATGGGACCGAGTCGGTCC	1.26	1.1	1.31	FALSE	FALSE
169	Replacement	2	TAGTGAGGTCTCGGTGCGGCCCAGACTGAGCACGTGAGGTCTAGAGCTAGAAATAGCAAGTTAGACTAAGGCTAGTCCGTTATCAATAAGAAATTATGGGACCGAGTCGGTCCTCTGCCATCATCGTCCGTGCTCAGTCTGTTTTTGAGACCTCCCTA	GGTCTAGAGCTAGAAATAGCAAGTTAGACTAAGGCTAGTCCGTTATCAATAAGAAATTATGGGACCGAGTCGGTCC	3.19	1.25	3.53	FALSE	FALSE
168	Replacement	1	TAGTGAGGTCTCGGTGCGGCCCAGACTGAGCACGTGAGTCCTAGAGCTAGAAATAGCAAGTTAGGATAAGGCTAGTCCGTTATCATCAAGAAATTGAGGGACCGAGTCGGTCCTCTGCCATCAGGTATCGTGCTCAGTCTGTTTTTGAGACCTCCCTA	GTCCTAGAGCTAGAAATAGCAAGTTAGGATAAGGCTAGTCCGTTATCATCAAGAAATTGAGGGACCGAGTCGGTCC	1.53	1.14	3.11	FALSE	FALSE
168	Replacement	2	TAGTGAGGTCTCGGTGCGGCCCAGACTGAGCACGTGAGTCCTAGAGCTAGAAATAGCAAGTTAGGATAAGGCTAGTCCGTTATCATCAAGAAATTGAGGGACCGAGTCGGTCCTCTGCCATCACGTTTCGTGCTCAGTCTGTTTTTGAGACCTCCCTA	GTCCTAGAGCTAGAAATAGCAAGTTAGGATAAGGCTAGTCCGTTATCATCAAGAAATTGAGGGACCGAGTCGGTCC	0.81	0.75	2.38	FALSE	FALSE
167	Replacement	1	TAGTGAGGTCTCGGTGCGGCCCAGACTGAGCACGTGAGCCCTAGAGCTAGAAATAGCAAGTTAGGGTAAGGCTAGTCCGTTATCACCAAGAAATTGGGGGACCGAGTCGGTCCTCTGCCATCAGCCTTCGTGCTCAGTCTGTTTTTGAGACCTCCCTA	GCCCTAGAGCTAGAAATAGCAAGTTAGGGTAAGGCTAGTCCGTTATCACCAAGAAATTGGGGGACCGAGTCGGTCC	0.58	0.46	1.24	FALSE	FALSE
167	Replacement	2	TAGTGAGGTCTCGGTGCGGCCCAGACTGAGCACGTGAGCCCTAGAGCTAGAAATAGCAAGTTAGGGTAAGGCTAGTCCGTTATCACCAAGAAATTGGGGGACCGAGTCGGTCCTCTGCCATCAAGGTACGTGCTCAGTCTGTTTTTGAGACCTCCCTA	GCCCTAGAGCTAGAAATAGCAAGTTAGGGTAAGGCTAGTCCGTTATCACCAAGAAATTGGGGGACCGAGTCGGTCC	3.77	1.93	3.19	FALSE	FALSE
166	Replacement	1	TAGTGAGGTCTCGGTGCGGCCCAGACTGAGCACGTGAGGCCTAGAGCTAGAAATAGCAAGTTAGGCTAAGGCTAGTCCGTTATCAGCAAGAAATTGCGGGACCGAGTCGGTCCTCTGCCATCAACTGTCGTGCTCAGTCTGTTTTTGAGACCTCCCTA	GGCCTAGAGCTAGAAATAGCAAGTTAGGCTAAGGCTAGTCCGTTATCAGCAAGAAATTGCGGGACCGAGTCGGTCC	1.04	2.74	1.25	FALSE	FALSE
166	Replacement	2	TAGTGAGGTCTCGGTGCGGCCCAGACTGAGCACGTGAGGCCTAGAGCTAGAAATAGCAAGTTAGGCTAAGGCTAGTCCGTTATCAGCAAGAAATTGCGGGACCGAGTCGGTCCTCTGCCATCAAGCACCGTGCTCAGTCTGTTTTTGAGACCTCCCTA	GGCCTAGAGCTAGAAATAGCAAGTTAGGCTAAGGCTAGTCCGTTATCAGCAAGAAATTGCGGGACCGAGTCGGTCC	2.58	0.5	3.22	FALSE	FALSE
164	Replacement	1	TAGTGAGGTCTCGGTGCGGCCCAGACTGAGCACGTGAGCGCTAGAGCTAGAAATAGCAAGTTAGCGTAAGGCTAGTCCGTTATCATGAAGAAATTCAGGGACCGAGTCGGTCCTCTGCCATCATGCGACGTGCTCAGTCTGTTTTTGAGACCTCCCTA	GCGCTAGAGCTAGAAATAGCAAGTTAGCGTAAGGCTAGTCCGTTATCATGAAGAAATTCAGGGACCGAGTCGGTCC	1.74	0.47	0.6	FALSE	FALSE
164	Replacement	2	TAGTGAGGTCTCGGTGCGGCCCAGACTGAGCACGTGAGCGCTAGAGCTAGAAATAGCAAGTTAGCGTAAGGCTAGTCCGTTATCATGAAGAAATTCAGGGACCGAGTCGGTCCTCTGCCATCAGATACCGTGCTCAGTCTGTTTTTGAGACCTCCCTA	GCGCTAGAGCTAGAAATAGCAAGTTAGCGTAAGGCTAGTCCGTTATCATGAAGAAATTCAGGGACCGAGTCGGTCC	0.03	0.35	0.68	FALSE	FALSE
163	Replacement	1	TAGTGAGGTCTCGGTGCGGCCCAGACTGAGCACGTGAGGGCTAGAGCTAGAAATAGCAAGTTAGCCTAAGGCTAGTCCGTTATCACGAAGAAATTCGGGGACCGAGTCGGTCCTCTGCCATCAGCAGTCGTGCTCAGTCTGTTTTTGAGACCTCCCTA	GGGCTAGAGCTAGAAATAGCAAGTTAGCCTAAGGCTAGTCCGTTATCACGAAGAAATTCGGGGACCGAGTCGGTCC	0.95	0.29	0.33	FALSE	FALSE
163	Replacement	2	TAGTGAGGTCTCGGTGCGGCCCAGACTGAGCACGTGAGGGCTAGAGCTAGAAATAGCAAGTTAGCCTAAGGCTAGTCCGTTATCACGAAGAAATTCGGGGACCGAGTCGGTCCTCTGCCATCAGCGCCCGTGCTCAGTCTGTTTTTGAGACCTCCCTA	GGGCTAGAGCTAGAAATAGCAAGTTAGCCTAAGGCTAGTCCGTTATCACGAAGAAATTCGGGGACCGAGTCGGTCC	4.28	1.72	2.16	FALSE	FALSE
162	Replacement	1	TAGTGAGGTCTCGGTGCGGCCCAGACTGAGCACGTGAGAGCTAGAGCTAGAAATAGCAAGTTAGCTTAAGGCTAGTCCGTTATCAGGAAGAAATTCCGGGACCGAGTCGGTCCTCTGCCATCAAGCGACGTGCTCAGTCTGTTTTTGAGACCTCCCTA	GAGCTAGAGCTAGAAATAGCAAGTTAGCTTAAGGCTAGTCCGTTATCAGGAAGAAATTCCGGGACCGAGTCGGTCC	4.94	1.75	2.23	FALSE	FALSE
162	Replacement	2	TAGTGAGGTCTCGGTGCGGCCCAGACTGAGCACGTGAGAGCTAGAGCTAGAAATAGCAAGTTAGCTTAAGGCTAGTCCGTTATCAGGAAGAAATTCCGGGACCGAGTCGGTCCTCTGCCATCAAAGAACGTGCTCAGTCTGTTTTTGAGACCTCCCTA	GAGCTAGAGCTAGAAATAGCAAGTTAGCTTAAGGCTAGTCCGTTATCAGGAAGAAATTCCGGGACCGAGTCGGTCC	4.15	0.79	7.35	FALSE	FALSE
161	Replacement	1	TAGTGAGGTCTCGGTGCGGCCCAGACTGAGCACGTGAGCACTAGAGCTAGAAATAGCAAGTTAGTGTAAGGCTAGTCCGTTATCAAGAAGAAATTCTGGGACCGAGTCGGTCCTCTGCCATCACATGCCGTGCTCAGTCTGTTTTTGAGACCTCCCTA	GCACTAGAGCTAGAAATAGCAAGTTAGTGTAAGGCTAGTCCGTTATCAAGAAGAAATTCTGGGACCGAGTCGGTCC	0.03	0.12	1	FALSE	FALSE
161	Replacement	2	TAGTGAGGTCTCGGTGCGGCCCAGACTGAGCACGTGAGCACTAGAGCTAGAAATAGCAAGTTAGTGTAAGGCTAGTCCGTTATCAAGAAGAAATTCTGGGACCGAGTCGGTCCTCTGCCATCACGATCCGTGCTCAGTCTGTTTTTGAGACCTCCCTA	GCACTAGAGCTAGAAATAGCAAGTTAGTGTAAGGCTAGTCCGTTATCAAGAAGAAATTCTGGGACCGAGTCGGTCC	3.09	3.7	1.28	FALSE	FALSE
160	Replacement	1	TAGTGAGGTCTCGGTGCGGCCCAGACTGAGCACGTGAGGACTAGAGCTAGAAATAGCAAGTTAGTCTAAGGCTAGTCCGTTATCATAAAGAAATTTAGGGACCGAGTCGGTCCTCTGCCATCACAGTGCGTGCTCAGTCTGTTTTTGAGACCTCCCTA	GGACTAGAGCTAGAAATAGCAAGTTAGTCTAAGGCTAGTCCGTTATCATAAAGAAATTTAGGGACCGAGTCGGTCC	2.8	0.1	0.43	FALSE	FALSE
160	Replacement	2	TAGTGAGGTCTCGGTGCGGCCCAGACTGAGCACGTGAGGACTAGAGCTAGAAATAGCAAGTTAGTCTAAGGCTAGTCCGTTATCATAAAGAAATTTAGGGACCGAGTCGGTCCTCTGCCATCAACTGCCGTGCTCAGTCTGTTTTTGAGACCTCCCTA	GGACTAGAGCTAGAAATAGCAAGTTAGTCTAAGGCTAGTCCGTTATCATAAAGAAATTTAGGGACCGAGTCGGTCC	9.83	1.19	4.76	FALSE	FALSE
159	Replacement	1	TAGTGAGGTCTCGGTGCGGCCCAGACTGAGCACGTGAGCTGTAGAGCTAGAAATAGCAAGTTACAGTAAGGCTAGTCCGTTATCACAAAGAAATTTGGGGACCGAGTCGGTCCTCTGCCATCATAAGACGTGCTCAGTCTGTTTTTGAGACCTCCCTA	GCTGTAGAGCTAGAAATAGCAAGTTACAGTAAGGCTAGTCCGTTATCACAAAGAAATTTGGGGACCGAGTCGGTCC	3.41	0.57	1.07	FALSE	FALSE
159	Replacement	2	TAGTGAGGTCTCGGTGCGGCCCAGACTGAGCACGTGAGCTGTAGAGCTAGAAATAGCAAGTTACAGTAAGGCTAGTCCGTTATCACAAAGAAATTTGGGGACCGAGTCGGTCCTCTGCCATCATGATCCGTGCTCAGTCTGTTTTTGAGACCTCCCTA	GCTGTAGAGCTAGAAATAGCAAGTTACAGTAAGGCTAGTCCGTTATCACAAAGAAATTTGGGGACCGAGTCGGTCC	2.16	0.54	0	FALSE	FALSE
158	Replacement	1	TAGTGAGGTCTCGGTGCGGCCCAGACTGAGCACGTGAGGTGTAGAGCTAGAAATAGCAAGTTACACTAAGGCTAGTCCGTTATCAGAAAGAAATTTCGGGACCGAGTCGGTCCTCTGCCATCACGGTCCGTGCTCAGTCTGTTTTTGAGACCTCCCTA	GGTGTAGAGCTAGAAATAGCAAGTTACACTAAGGCTAGTCCGTTATCAGAAAGAAATTTCGGGACCGAGTCGGTCC	1.65	0.66	1.14	FALSE	FALSE
158	Replacement	2	TAGTGAGGTCTCGGTGCGGCCCAGACTGAGCACGTGAGGTGTAGAGCTAGAAATAGCAAGTTACACTAAGGCTAGTCCGTTATCAGAAAGAAATTTCGGGACCGAGTCGGTCCTCTGCCATCATTCGACGTGCTCAGTCTGTTTTTGAGACCTCCCTA	GGTGTAGAGCTAGAAATAGCAAGTTACACTAAGGCTAGTCCGTTATCAGAAAGAAATTTCGGGACCGAGTCGGTCC	0.32	1.04	1.82	FALSE	FALSE
157	Replacement	1	TAGTGAGGTCTCGGTGCGGCCCAGACTGAGCACGTGAGTCGTAGAGCTAGAAATAGCAAGTTACGATAAGGCTAGTCCGTTATCAAAAAGAAATTTTGGGACCGAGTCGGTCCTCTGCCATCAAAAGTCGTGCTCAGTCTGTTTTTGAGACCTCCCTA	GTCGTAGAGCTAGAAATAGCAAGTTACGATAAGGCTAGTCCGTTATCAAAAAGAAATTTTGGGACCGAGTCGGTCC	0.02	0.73	0.1	FALSE	FALSE
157	Replacement	2	TAGTGAGGTCTCGGTGCGGCCCAGACTGAGCACGTGAGTCGTAGAGCTAGAAATAGCAAGTTACGATAAGGCTAGTCCGTTATCAAAAAGAAATTTTGGGACCGAGTCGGTCCTCTGCCATCATAGTGCGTGCTCAGTCTGTTTTTGAGACCTCCCTA	GTCGTAGAGCTAGAAATAGCAAGTTACGATAAGGCTAGTCCGTTATCAAAAAGAAATTTTGGGACCGAGTCGGTCC	4.48	0.67	0.84	FALSE	FALSE
156	Extension	1	TAGTGAGGTCTCGGTGCGGCCCAGACTGAGCACGTGAGCCGTAGAGCTAGAAATAGCAAGTTACGGTAAGGCTAGTCCGTTATCAACTTGAAAAAGTGGGAGTTCACCGAGTCGGTGAACTCCTCTGCCATCAACCGGCGTGCTCAGTCTGTTTTTGAGACCTCCCTA	GCCGTAGAGCTAGAAATAGCAAGTTACGGTAAGGCTAGTCCGTTATCAACTTGAAAAAGTGGGAGTTCACCGAGTCGGTGAACTCC	0.19	0.04	0.16	FALSE	FALSE
156	Extension	2	TAGTGAGGTCTCGGTGCGGCCCAGACTGAGCACGTGAGCCGTAGAGCTAGAAATAGCAAGTTACGGTAAGGCTAGTCCGTTATCAACTTGAAAAAGTGGGAGTTCACCGAGTCGGTGAACTCCTCTGCCATCAGAAACCGTGCTCAGTCTGTTTTTGAGACCTCCCTA	GCCGTAGAGCTAGAAATAGCAAGTTACGGTAAGGCTAGTCCGTTATCAACTTGAAAAAGTGGGAGTTCACCGAGTCGGTGAACTCC	0.31	0.22	0.28	FALSE	FALSE
155	Extension	1	TAGTGAGGTCTCGGTGCGGCCCAGACTGAGCACGTGAGGCGTAGAGCTAGAAATAGCAAGTTACGCTAAGGCTAGTCCGTTATCAACTTGAAAAAGTGGGCATTCACCGAGTCGGTGAATGCCTCTGCCATCAAGGGGCGTGCTCAGTCTGTTTTTGAGACCTCCCTA	GGCGTAGAGCTAGAAATAGCAAGTTACGCTAAGGCTAGTCCGTTATCAACTTGAAAAAGTGGGCATTCACCGAGTCGGTGAATGCC	0.05	0.05	0.14	FALSE	FALSE
155	Extension	2	TAGTGAGGTCTCGGTGCGGCCCAGACTGAGCACGTGAGGCGTAGAGCTAGAAATAGCAAGTTACGCTAAGGCTAGTCCGTTATCAACTTGAAAAAGTGGGCATTCACCGAGTCGGTGAATGCCTCTGCCATCATGCAACGTGCTCAGTCTGTTTTTGAGACCTCCCTA	GGCGTAGAGCTAGAAATAGCAAGTTACGCTAAGGCTAGTCCGTTATCAACTTGAAAAAGTGGGCATTCACCGAGTCGGTGAATGCC	2.83	0.33	1.11	FALSE	FALSE
154	Extension	1	TAGTGAGGTCTCGGTGCGGCCCAGACTGAGCACGTGAGACGTAGAGCTAGAAATAGCAAGTTACGTTAAGGCTAGTCCGTTATCAACTTGAAAAAGTGGGGATTCACCGAGTCGGTGAATCCCTCTGCCATCACACGCCGTGCTCAGTCTGTTTTTGAGACCTCCCTA	GACGTAGAGCTAGAAATAGCAAGTTACGTTAAGGCTAGTCCGTTATCAACTTGAAAAAGTGGGGATTCACCGAGTCGGTGAATCCC	0.07	0.73	0.06	FALSE	FALSE
154	Extension	2	TAGTGAGGTCTCGGTGCGGCCCAGACTGAGCACGTGAGACGTAGAGCTAGAAATAGCAAGTTACGTTAAGGCTAGTCCGTTATCAACTTGAAAAAGTGGGGATTCACCGAGTCGGTGAATCCCTCTGCCATCACCCTGCGTGCTCAGTCTGTTTTTGAGACCTCCCTA	GACGTAGAGCTAGAAATAGCAAGTTACGTTAAGGCTAGTCCGTTATCAACTTGAAAAAGTGGGGATTCACCGAGTCGGTGAATCCC	0.1	0.11	0.23	FALSE	FALSE
153	Extension	1	TAGTGAGGTCTCGGTGCGGCCCAGACTGAGCACGTGAGTGGTAGAGCTAGAAATAGCAAGTTACCATAAGGCTAGTCCGTTATCAACTTGAAAAAGTGGGTTCTCACCGAGTCGGTGAGAACCTCTGCCATCACGTGTCGTGCTCAGTCTGTTTTTGAGACCTCCCTA	GTGGTAGAGCTAGAAATAGCAAGTTACCATAAGGCTAGTCCGTTATCAACTTGAAAAAGTGGGTTCTCACCGAGTCGGTGAGAACC	0.09	0.13	0.13	FALSE	FALSE
153	Extension	2	TAGTGAGGTCTCGGTGCGGCCCAGACTGAGCACGTGAGTGGTAGAGCTAGAAATAGCAAGTTACCATAAGGCTAGTCCGTTATCAACTTGAAAAAGTGGGTTCTCACCGAGTCGGTGAGAACCTCTGCCATCAGCGTACGTGCTCAGTCTGTTTTTGAGACCTCCCTA	GTGGTAGAGCTAGAAATAGCAAGTTACCATAAGGCTAGTCCGTTATCAACTTGAAAAAGTGGGTTCTCACCGAGTCGGTGAGAACC	0.33	1.07	0.77	FALSE	FALSE
152	Extension	1	TAGTGAGGTCTCGGTGCGGCCCAGACTGAGCACGTGAGCGGTAGAGCTAGAAATAGCAAGTTACCGTAAGGCTAGTCCGTTATCAACTTGAAAAAGTGGGCTCTCACCGAGTCGGTGAGAGCCTCTGCCATCAGGCTACGTGCTCAGTCTGTTTTTGAGACCTCCCTA	GCGGTAGAGCTAGAAATAGCAAGTTACCGTAAGGCTAGTCCGTTATCAACTTGAAAAAGTGGGCTCTCACCGAGTCGGTGAGAGCC	0.66	0.08	0.19	FALSE	FALSE
152	Extension	2	TAGTGAGGTCTCGGTGCGGCCCAGACTGAGCACGTGAGCGGTAGAGCTAGAAATAGCAAGTTACCGTAAGGCTAGTCCGTTATCAACTTGAAAAAGTGGGCTCTCACCGAGTCGGTGAGAGCCTCTGCCATCACTACGCGTGCTCAGTCTGTTTTTGAGACCTCCCTA	GCGGTAGAGCTAGAAATAGCAAGTTACCGTAAGGCTAGTCCGTTATCAACTTGAAAAAGTGGGCTCTCACCGAGTCGGTGAGAGCC	1.33	0.12	0.13	FALSE	FALSE
151	Extension	1	TAGTGAGGTCTCGGTGCGGCCCAGACTGAGCACGTGAGAGGTAGAGCTAGAAATAGCAAGTTACCTTAAGGCTAGTCCGTTATCAACTTGAAAAAGTGGGATCTCACCGAGTCGGTGAGATCCTCTGCCATCAAGCGCCGTGCTCAGTCTGTTTTTGAGACCTCCCTA	GAGGTAGAGCTAGAAATAGCAAGTTACCTTAAGGCTAGTCCGTTATCAACTTGAAAAAGTGGGATCTCACCGAGTCGGTGAGATCC	0.01	0.19	1.54	FALSE	FALSE
151	Extension	2	TAGTGAGGTCTCGGTGCGGCCCAGACTGAGCACGTGAGAGGTAGAGCTAGAAATAGCAAGTTACCTTAAGGCTAGTCCGTTATCAACTTGAAAAAGTGGGATCTCACCGAGTCGGTGAGATCCTCTGCCATCAGTATTCGTGCTCAGTCTGTTTTTGAGACCTCCCTA	GAGGTAGAGCTAGAAATAGCAAGTTACCTTAAGGCTAGTCCGTTATCAACTTGAAAAAGTGGGATCTCACCGAGTCGGTGAGATCC	0.34	0.08	0.27	FALSE	FALSE
150	Extension	1	TAGTGAGGTCTCGGTGCGGCCCAGACTGAGCACGTGAGCAGTAGAGCTAGAAATAGCAAGTTACTGTAAGGCTAGTCCGTTATCAACTTGAAAAAGTGGGTCCTCACCGAGTCGGTGAGGACCTCTGCCATCACTGCCCGTGCTCAGTCTGTTTTTGAGACCTCCCTA	GCAGTAGAGCTAGAAATAGCAAGTTACTGTAAGGCTAGTCCGTTATCAACTTGAAAAAGTGGGTCCTCACCGAGTCGGTGAGGACC	0.37	0.08	0.3	FALSE	FALSE
150	Extension	2	TAGTGAGGTCTCGGTGCGGCCCAGACTGAGCACGTGAGCAGTAGAGCTAGAAATAGCAAGTTACTGTAAGGCTAGTCCGTTATCAACTTGAAAAAGTGGGTCCTCACCGAGTCGGTGAGGACCTCTGCCATCAACAGGCGTGCTCAGTCTGTTTTTGAGACCTCCCTA	GCAGTAGAGCTAGAAATAGCAAGTTACTGTAAGGCTAGTCCGTTATCAACTTGAAAAAGTGGGTCCTCACCGAGTCGGTGAGGACC	2.86	2.07	0.35	FALSE	FALSE
149	Extension	1	TAGTGAGGTCTCGGTGCGGCCCAGACTGAGCACGTGAGGAGTAGAGCTAGAAATAGCAAGTTACTCTAAGGCTAGTCCGTTATCAACTTGAAAAAGTGGGACCTCACCGAGTCGGTGAGGTCCTCTGCCATCACTTGCCGTGCTCAGTCTGTTTTTGAGACCTCCCTA	GGAGTAGAGCTAGAAATAGCAAGTTACTCTAAGGCTAGTCCGTTATCAACTTGAAAAAGTGGGACCTCACCGAGTCGGTGAGGTCC	0.07	0.06	0.11	FALSE	FALSE
149	Extension	2	TAGTGAGGTCTCGGTGCGGCCCAGACTGAGCACGTGAGGAGTAGAGCTAGAAATAGCAAGTTACTCTAAGGCTAGTCCGTTATCAACTTGAAAAAGTGGGACCTCACCGAGTCGGTGAGGTCCTCTGCCATCAGCGCGCGTGCTCAGTCTGTTTTTGAGACCTCCCTA	GGAGTAGAGCTAGAAATAGCAAGTTACTCTAAGGCTAGTCCGTTATCAACTTGAAAAAGTGGGACCTCACCGAGTCGGTGAGGTCC	3.43	0.53	1.72	FALSE	FALSE
148	Extension	1	TAGTGAGGTCTCGGTGCGGCCCAGACTGAGCACGTGAGCCATAGAGCTAGAAATAGCAAGTTATGGTAAGGCTAGTCCGTTATCAACTTGAAAAAGTGGGTGCTCACCGAGTCGGTGAGCACCTCTGCCATCACTGAGCGTGCTCAGTCTGTTTTTGAGACCTCCCTA	GCCATAGAGCTAGAAATAGCAAGTTATGGTAAGGCTAGTCCGTTATCAACTTGAAAAAGTGGGTGCTCACCGAGTCGGTGAGCACC	0.02	0.08	0.13	FALSE	FALSE
148	Extension	2	TAGTGAGGTCTCGGTGCGGCCCAGACTGAGCACGTGAGCCATAGAGCTAGAAATAGCAAGTTATGGTAAGGCTAGTCCGTTATCAACTTGAAAAAGTGGGTGCTCACCGAGTCGGTGAGCACCTCTGCCATCATCCAGCGTGCTCAGTCTGTTTTTGAGACCTCCCTA	GCCATAGAGCTAGAAATAGCAAGTTATGGTAAGGCTAGTCCGTTATCAACTTGAAAAAGTGGGTGCTCACCGAGTCGGTGAGCACC	1.7	0.14	0.23	FALSE	FALSE
147	Extension	1	TAGTGAGGTCTCGGTGCGGCCCAGACTGAGCACGTGAGGCATAGAGCTAGAAATAGCAAGTTATGCTAAGGCTAGTCCGTTATCAACTTGAAAAAGTGGGAGCTCACCGAGTCGGTGAGCTCCTCTGCCATCAGGCCTCGTGCTCAGTCTGTTTTTGAGACCTCCCTA	GGCATAGAGCTAGAAATAGCAAGTTATGCTAAGGCTAGTCCGTTATCAACTTGAAAAAGTGGGAGCTCACCGAGTCGGTGAGCTCC	1.34	1.01	0.66	FALSE	FALSE
147	Extension	2	TAGTGAGGTCTCGGTGCGGCCCAGACTGAGCACGTGAGGCATAGAGCTAGAAATAGCAAGTTATGCTAAGGCTAGTCCGTTATCAACTTGAAAAAGTGGGAGCTCACCGAGTCGGTGAGCTCCTCTGCCATCAACCGCCGTGCTCAGTCTGTTTTTGAGACCTCCCTA	GGCATAGAGCTAGAAATAGCAAGTTATGCTAAGGCTAGTCCGTTATCAACTTGAAAAAGTGGGAGCTCACCGAGTCGGTGAGCTCC	0.4	0.12	0.65	FALSE	FALSE
146	Extension	1	TAGTGAGGTCTCGGTGCGGCCCAGACTGAGCACGTGAGCGATAGAGCTAGAAATAGCAAGTTATCGTAAGGCTAGTCCGTTATCAACTTGAAAAAGTGGGTACTCACCGAGTCGGTGAGTACCTCTGCCATCACGCGTCGTGCTCAGTCTGTTTTTGAGACCTCCCTA	GCGATAGAGCTAGAAATAGCAAGTTATCGTAAGGCTAGTCCGTTATCAACTTGAAAAAGTGGGTACTCACCGAGTCGGTGAGTACC	0.04	1.09	0.18	FALSE	FALSE
146	Extension	2	TAGTGAGGTCTCGGTGCGGCCCAGACTGAGCACGTGAGCGATAGAGCTAGAAATAGCAAGTTATCGTAAGGCTAGTCCGTTATCAACTTGAAAAAGTGGGTACTCACCGAGTCGGTGAGTACCTCTGCCATCATTGACCGTGCTCAGTCTGTTTTTGAGACCTCCCTA	GCGATAGAGCTAGAAATAGCAAGTTATCGTAAGGCTAGTCCGTTATCAACTTGAAAAAGTGGGTACTCACCGAGTCGGTGAGTACC	0.22	0.68	0.12	FALSE	FALSE
145	Extension	1	TAGTGAGGTCTCGGTGCGGCCCAGACTGAGCACGTGAGGGATAGAGCTAGAAATAGCAAGTTATCCTAAGGCTAGTCCGTTATCAACTTGAAAAAGTGGGCACTCACCGAGTCGGTGAGTGCCTCTGCCATCAAGAGCCGTGCTCAGTCTGTTTTTGAGACCTCCCTA	GGGATAGAGCTAGAAATAGCAAGTTATCCTAAGGCTAGTCCGTTATCAACTTGAAAAAGTGGGCACTCACCGAGTCGGTGAGTGCC	0.01	0.13	0.1	FALSE	FALSE
145	Extension	2	TAGTGAGGTCTCGGTGCGGCCCAGACTGAGCACGTGAGGGATAGAGCTAGAAATAGCAAGTTATCCTAAGGCTAGTCCGTTATCAACTTGAAAAAGTGGGCACTCACCGAGTCGGTGAGTGCCTCTGCCATCAGCTAGCGTGCTCAGTCTGTTTTTGAGACCTCCCTA	GGGATAGAGCTAGAAATAGCAAGTTATCCTAAGGCTAGTCCGTTATCAACTTGAAAAAGTGGGCACTCACCGAGTCGGTGAGTGCC	0.17	0.19	0.52	FALSE	FALSE
144	Extension	1	TAGTGAGGTCTCGGTGCGGCCCAGACTGAGCACGTGAGCTTCAGAGCTAGAAATAGCAAGTTGAAGTAAGGCTAGTCCGTTATCAACTTGAAAAAGTGGGGACTCACCGAGTCGGTGAGTCCCTCTGCCATCACTTGTCGTGCTCAGTCTGTTTTTGAGACCTCCCTA	GCTTCAGAGCTAGAAATAGCAAGTTGAAGTAAGGCTAGTCCGTTATCAACTTGAAAAAGTGGGGACTCACCGAGTCGGTGAGTCCC	0.07	0.11	0.26	FALSE	FALSE
144	Extension	2	TAGTGAGGTCTCGGTGCGGCCCAGACTGAGCACGTGAGCTTCAGAGCTAGAAATAGCAAGTTGAAGTAAGGCTAGTCCGTTATCAACTTGAAAAAGTGGGGACTCACCGAGTCGGTGAGTCCCTCTGCCATCAACTGGCGTGCTCAGTCTGTTTTTGAGACCTCCCTA	GCTTCAGAGCTAGAAATAGCAAGTTGAAGTAAGGCTAGTCCGTTATCAACTTGAAAAAGTGGGGACTCACCGAGTCGGTGAGTCCC	1.58	0.29	4.33	FALSE	FALSE
143	Extension	1	TAGTGAGGTCTCGGTGCGGCCCAGACTGAGCACGTGAGGTTCAGAGCTAGAAATAGCAAGTTGAACTAAGGCTAGTCCGTTATCAACTTGAAAAAGTGGGAACTCACCGAGTCGGTGAGTTCCTCTGCCATCAGCCATCGTGCTCAGTCTGTTTTTGAGACCTCCCTA	GGTTCAGAGCTAGAAATAGCAAGTTGAACTAAGGCTAGTCCGTTATCAACTTGAAAAAGTGGGAACTCACCGAGTCGGTGAGTTCC	0.02	0.46	0.2	FALSE	FALSE
143	Extension	2	TAGTGAGGTCTCGGTGCGGCCCAGACTGAGCACGTGAGGTTCAGAGCTAGAAATAGCAAGTTGAACTAAGGCTAGTCCGTTATCAACTTGAAAAAGTGGGAACTCACCGAGTCGGTGAGTTCCTCTGCCATCACGTTGCGTGCTCAGTCTGTTTTTGAGACCTCCCTA	GGTTCAGAGCTAGAAATAGCAAGTTGAACTAAGGCTAGTCCGTTATCAACTTGAAAAAGTGGGAACTCACCGAGTCGGTGAGTTCC	0.07	0.07	0.16	FALSE	FALSE
142	Extension	1	TAGTGAGGTCTCGGTGCGGCCCAGACTGAGCACGTGAGTCTCAGAGCTAGAAATAGCAAGTTGAGATAAGGCTAGTCCGTTATCAACTTGAAAAAGTGGGTTGTCACCGAGTCGGTGACAACCTCTGCCATCACTGTTCGTGCTCAGTCTGTTTTTGAGACCTCCCTA	GTCTCAGAGCTAGAAATAGCAAGTTGAGATAAGGCTAGTCCGTTATCAACTTGAAAAAGTGGGTTGTCACCGAGTCGGTGACAACC	0.02	0.08	0.04	FALSE	FALSE
142	Extension	2	TAGTGAGGTCTCGGTGCGGCCCAGACTGAGCACGTGAGTCTCAGAGCTAGAAATAGCAAGTTGAGATAAGGCTAGTCCGTTATCAACTTGAAAAAGTGGGTTGTCACCGAGTCGGTGACAACCTCTGCCATCAAAGCGCGTGCTCAGTCTGTTTTTGAGACCTCCCTA	GTCTCAGAGCTAGAAATAGCAAGTTGAGATAAGGCTAGTCCGTTATCAACTTGAAAAAGTGGGTTGTCACCGAGTCGGTGACAACC	1.28	0.36	0.94	FALSE	FALSE
141	Extension	1	TAGTGAGGTCTCGGTGCGGCCCAGACTGAGCACGTGAGCCTCAGAGCTAGAAATAGCAAGTTGAGGTAAGGCTAGTCCGTTATCAACTTGAAAAAGTGGGCTGTCACCGAGTCGGTGACAGCCTCTGCCATCACCTGTCGTGCTCAGTCTGTTTTTGAGACCTCCCTA	GCCTCAGAGCTAGAAATAGCAAGTTGAGGTAAGGCTAGTCCGTTATCAACTTGAAAAAGTGGGCTGTCACCGAGTCGGTGACAGCC	0.01	0.05	0.05	FALSE	FALSE
141	Extension	2	TAGTGAGGTCTCGGTGCGGCCCAGACTGAGCACGTGAGCCTCAGAGCTAGAAATAGCAAGTTGAGGTAAGGCTAGTCCGTTATCAACTTGAAAAAGTGGGCTGTCACCGAGTCGGTGACAGCCTCTGCCATCAGCTAACGTGCTCAGTCTGTTTTTGAGACCTCCCTA	GCCTCAGAGCTAGAAATAGCAAGTTGAGGTAAGGCTAGTCCGTTATCAACTTGAAAAAGTGGGCTGTCACCGAGTCGGTGACAGCC	5.55	0.07	0.06	FALSE	FALSE
140	Extension	1	TAGTGAGGTCTCGGTGCGGCCCAGACTGAGCACGTGAGGCTCAGAGCTAGAAATAGCAAGTTGAGCTAAGGCTAGTCCGTTATCAACTTGAAAAAGTGGGGTGTCACCGAGTCGGTGACACCCTCTGCCATCAAAGACCGTGCTCAGTCTGTTTTTGAGACCTCCCTA	GGCTCAGAGCTAGAAATAGCAAGTTGAGCTAAGGCTAGTCCGTTATCAACTTGAAAAAGTGGGGTGTCACCGAGTCGGTGACACCC	0.02	0.07	0.08	FALSE	FALSE
140	Extension	2	TAGTGAGGTCTCGGTGCGGCCCAGACTGAGCACGTGAGGCTCAGAGCTAGAAATAGCAAGTTGAGCTAAGGCTAGTCCGTTATCAACTTGAAAAAGTGGGGTGTCACCGAGTCGGTGACACCCTCTGCCATCAAAGTGCGTGCTCAGTCTGTTTTTGAGACCTCCCTA	GGCTCAGAGCTAGAAATAGCAAGTTGAGCTAAGGCTAGTCCGTTATCAACTTGAAAAAGTGGGGTGTCACCGAGTCGGTGACACCC	0.1	0.4	1.54	FALSE	FALSE
139	Extension	1	TAGTGAGGTCTCGGTGCGGCCCAGACTGAGCACGTGAGACTCAGAGCTAGAAATAGCAAGTTGAGTTAAGGCTAGTCCGTTATCAACTTGAAAAAGTGGGATGTCACCGAGTCGGTGACATCCTCTGCCATCAGCCGCCGTGCTCAGTCTGTTTTTGAGACCTCCCTA	GACTCAGAGCTAGAAATAGCAAGTTGAGTTAAGGCTAGTCCGTTATCAACTTGAAAAAGTGGGATGTCACCGAGTCGGTGACATCC	0.04	0.1	0.4	FALSE	FALSE
139	Extension	2	TAGTGAGGTCTCGGTGCGGCCCAGACTGAGCACGTGAGACTCAGAGCTAGAAATAGCAAGTTGAGTTAAGGCTAGTCCGTTATCAACTTGAAAAAGTGGGATGTCACCGAGTCGGTGACATCCTCTGCCATCAGTGATCGTGCTCAGTCTGTTTTTGAGACCTCCCTA	GACTCAGAGCTAGAAATAGCAAGTTGAGTTAAGGCTAGTCCGTTATCAACTTGAAAAAGTGGGATGTCACCGAGTCGGTGACATCC	1.16	0.42	0.77	FALSE	FALSE
138	Extension	1	TAGTGAGGTCTCGGTGCGGCCCAGACTGAGCACGTGAGTGTCAGAGCTAGAAATAGCAAGTTGACATAAGGCTAGTCCGTTATCAACTTGAAAAAGTGGGTCGTCACCGAGTCGGTGACGACCTCTGCCATCAGATGGCGTGCTCAGTCTGTTTTTGAGACCTCCCTA	GTGTCAGAGCTAGAAATAGCAAGTTGACATAAGGCTAGTCCGTTATCAACTTGAAAAAGTGGGTCGTCACCGAGTCGGTGACGACC	0.48	0.48	0.21	FALSE	FALSE
138	Extension	2	TAGTGAGGTCTCGGTGCGGCCCAGACTGAGCACGTGAGTGTCAGAGCTAGAAATAGCAAGTTGACATAAGGCTAGTCCGTTATCAACTTGAAAAAGTGGGTCGTCACCGAGTCGGTGACGACCTCTGCCATCACACTTCGTGCTCAGTCTGTTTTTGAGACCTCCCTA	GTGTCAGAGCTAGAAATAGCAAGTTGACATAAGGCTAGTCCGTTATCAACTTGAAAAAGTGGGTCGTCACCGAGTCGGTGACGACC	0.29	0.05	0	FALSE	FALSE
137	Extension	1	TAGTGAGGTCTCGGTGCGGCCCAGACTGAGCACGTGAGCGTCAGAGCTAGAAATAGCAAGTTGACGTAAGGCTAGTCCGTTATCAACTTGAAAAAGTGGGACGTCACCGAGTCGGTGACGTCCTCTGCCATCACTAGACGTGCTCAGTCTGTTTTTGAGACCTCCCTA	GCGTCAGAGCTAGAAATAGCAAGTTGACGTAAGGCTAGTCCGTTATCAACTTGAAAAAGTGGGACGTCACCGAGTCGGTGACGTCC	0.03	0.03	0.13	FALSE	FALSE
137	Extension	2	TAGTGAGGTCTCGGTGCGGCCCAGACTGAGCACGTGAGCGTCAGAGCTAGAAATAGCAAGTTGACGTAAGGCTAGTCCGTTATCAACTTGAAAAAGTGGGACGTCACCGAGTCGGTGACGTCCTCTGCCATCACGCCTCGTGCTCAGTCTGTTTTTGAGACCTCCCTA	GCGTCAGAGCTAGAAATAGCAAGTTGACGTAAGGCTAGTCCGTTATCAACTTGAAAAAGTGGGACGTCACCGAGTCGGTGACGTCC	0.27	0.98	0.94	FALSE	FALSE
136	Extension	1	TAGTGAGGTCTCGGTGCGGCCCAGACTGAGCACGTGAGGGTCAGAGCTAGAAATAGCAAGTTGACCTAAGGCTAGTCCGTTATCAACTTGAAAAAGTGGGTGGTCACCGAGTCGGTGACCACCTCTGCCATCAGTCGTCGTGCTCAGTCTGTTTTTGAGACCTCCCTA	GGGTCAGAGCTAGAAATAGCAAGTTGACCTAAGGCTAGTCCGTTATCAACTTGAAAAAGTGGGTGGTCACCGAGTCGGTGACCACC	0.06	0.11	0.14	FALSE	FALSE
136	Extension	2	TAGTGAGGTCTCGGTGCGGCCCAGACTGAGCACGTGAGGGTCAGAGCTAGAAATAGCAAGTTGACCTAAGGCTAGTCCGTTATCAACTTGAAAAAGTGGGTGGTCACCGAGTCGGTGACCACCTCTGCCATCAGGGACCGTGCTCAGTCTGTTTTTGAGACCTCCCTA	GGGTCAGAGCTAGAAATAGCAAGTTGACCTAAGGCTAGTCCGTTATCAACTTGAAAAAGTGGGTGGTCACCGAGTCGGTGACCACC	3.4	0.43	0.9	FALSE	FALSE
135	Extension	2	TAGTGAGGTCTCGGTGCGGCCCAGACTGAGCACGTGAGAGTCAGAGCTAGAAATAGCAAGTTGACTTAAGGCTAGTCCGTTATCAACTTGAAAAAGTGGGAGGTCACCGAGTCGGTGACCTCCTCTGCCATCAAGGATCGTGCTCAGTCTGTTTTTGAGACCTCCCTA	GAGTCAGAGCTAGAAATAGCAAGTTGACTTAAGGCTAGTCCGTTATCAACTTGAAAAAGTGGGAGGTCACCGAGTCGGTGACCTCC	0.23	0.11	0.1	FALSE	FALSE
135	Extension	1	TAGTGAGGTCTCGGTGCGGCCCAGACTGAGCACGTGAGAGTCAGAGCTAGAAATAGCAAGTTGACTTAAGGCTAGTCCGTTATCAACTTGAAAAAGTGGGAGGTCACCGAGTCGGTGACCTCCTCTGCCATCATCGGCCGTGCTCAGTCTGTTTTTGAGACCTCCCTA	GAGTCAGAGCTAGAAATAGCAAGTTGACTTAAGGCTAGTCCGTTATCAACTTGAAAAAGTGGGAGGTCACCGAGTCGGTGACCTCC	0	0.31	0.05	FALSE	FALSE
134	Extension	1	TAGTGAGGTCTCGGTGCGGCCCAGACTGAGCACGTGAGCATCAGAGCTAGAAATAGCAAGTTGATGTAAGGCTAGTCCGTTATCAACTTGAAAAAGTGGGTAGTCACCGAGTCGGTGACTACCTCTGCCATCAGGATGCGTGCTCAGTCTGTTTTTGAGACCTCCCTA	GCATCAGAGCTAGAAATAGCAAGTTGATGTAAGGCTAGTCCGTTATCAACTTGAAAAAGTGGGTAGTCACCGAGTCGGTGACTACC	0.92	0.02	0.32	FALSE	FALSE
134	Extension	2	TAGTGAGGTCTCGGTGCGGCCCAGACTGAGCACGTGAGCATCAGAGCTAGAAATAGCAAGTTGATGTAAGGCTAGTCCGTTATCAACTTGAAAAAGTGGGTAGTCACCGAGTCGGTGACTACCTCTGCCATCAAATACCGTGCTCAGTCTGTTTTTGAGACCTCCCTA	GCATCAGAGCTAGAAATAGCAAGTTGATGTAAGGCTAGTCCGTTATCAACTTGAAAAAGTGGGTAGTCACCGAGTCGGTGACTACC	0.54	0.03	0.12	FALSE	FALSE
133	Extension	1	TAGTGAGGTCTCGGTGCGGCCCAGACTGAGCACGTGAGGATCAGAGCTAGAAATAGCAAGTTGATCTAAGGCTAGTCCGTTATCAACTTGAAAAAGTGGGCAGTCACCGAGTCGGTGACTGCCTCTGCCATCACCAGACGTGCTCAGTCTGTTTTTGAGACCTCCCTA	GGATCAGAGCTAGAAATAGCAAGTTGATCTAAGGCTAGTCCGTTATCAACTTGAAAAAGTGGGCAGTCACCGAGTCGGTGACTGCC	0.02	0.46	0.21	FALSE	FALSE
133	Extension	2	TAGTGAGGTCTCGGTGCGGCCCAGACTGAGCACGTGAGGATCAGAGCTAGAAATAGCAAGTTGATCTAAGGCTAGTCCGTTATCAACTTGAAAAAGTGGGCAGTCACCGAGTCGGTGACTGCCTCTGCCATCATAGATCGTGCTCAGTCTGTTTTTGAGACCTCCCTA	GGATCAGAGCTAGAAATAGCAAGTTGATCTAAGGCTAGTCCGTTATCAACTTGAAAAAGTGGGCAGTCACCGAGTCGGTGACTGCC	0.05	0.02	0.12	FALSE	FALSE
132	Extension	1	TAGTGAGGTCTCGGTGCGGCCCAGACTGAGCACGTGAGTTCCAGAGCTAGAAATAGCAAGTTGGAATAAGGCTAGTCCGTTATCAACTTGAAAAAGTGGGGAGTCACCGAGTCGGTGACTCCCTCTGCCATCATCGGTCGTGCTCAGTCTGTTTTTGAGACCTCCCTA	GTTCCAGAGCTAGAAATAGCAAGTTGGAATAAGGCTAGTCCGTTATCAACTTGAAAAAGTGGGGAGTCACCGAGTCGGTGACTCCC	0.03	0.31	0.14	FALSE	FALSE
132	Extension	2	TAGTGAGGTCTCGGTGCGGCCCAGACTGAGCACGTGAGTTCCAGAGCTAGAAATAGCAAGTTGGAATAAGGCTAGTCCGTTATCAACTTGAAAAAGTGGGGAGTCACCGAGTCGGTGACTCCCTCTGCCATCATAGGACGTGCTCAGTCTGTTTTTGAGACCTCCCTA	GTTCCAGAGCTAGAAATAGCAAGTTGGAATAAGGCTAGTCCGTTATCAACTTGAAAAAGTGGGGAGTCACCGAGTCGGTGACTCCC	1.77	0.4	0.47	FALSE	FALSE
131	Extension	1	TAGTGAGGTCTCGGTGCGGCCCAGACTGAGCACGTGAGCTCCAGAGCTAGAAATAGCAAGTTGGAGTAAGGCTAGTCCGTTATCAACTTGAAAAAGTGGGAAGTCACCGAGTCGGTGACTTCCTCTGCCATCATACGGCGTGCTCAGTCTGTTTTTGAGACCTCCCTA	GCTCCAGAGCTAGAAATAGCAAGTTGGAGTAAGGCTAGTCCGTTATCAACTTGAAAAAGTGGGAAGTCACCGAGTCGGTGACTTCC	0.13	0.11	0.31	FALSE	FALSE
131	Extension	2	TAGTGAGGTCTCGGTGCGGCCCAGACTGAGCACGTGAGCTCCAGAGCTAGAAATAGCAAGTTGGAGTAAGGCTAGTCCGTTATCAACTTGAAAAAGTGGGAAGTCACCGAGTCGGTGACTTCCTCTGCCATCAGCGCTCGTGCTCAGTCTGTTTTTGAGACCTCCCTA	GCTCCAGAGCTAGAAATAGCAAGTTGGAGTAAGGCTAGTCCGTTATCAACTTGAAAAAGTGGGAAGTCACCGAGTCGGTGACTTCC	2.3	0.5	0.87	FALSE	FALSE
130	Extension	1	TAGTGAGGTCTCGGTGCGGCCCAGACTGAGCACGTGAGGTCCAGAGCTAGAAATAGCAAGTTGGACTAAGGCTAGTCCGTTATCAACTTGAAAAAGTGGGCTATCACCGAGTCGGTGATAGCCTCTGCCATCAGCAGCCGTGCTCAGTCTGTTTTTGAGACCTCCCTA	GGTCCAGAGCTAGAAATAGCAAGTTGGACTAAGGCTAGTCCGTTATCAACTTGAAAAAGTGGGCTATCACCGAGTCGGTGATAGCC	0.03	0.32	1.91	FALSE	FALSE
130	Extension	2	TAGTGAGGTCTCGGTGCGGCCCAGACTGAGCACGTGAGGTCCAGAGCTAGAAATAGCAAGTTGGACTAAGGCTAGTCCGTTATCAACTTGAAAAAGTGGGCTATCACCGAGTCGGTGATAGCCTCTGCCATCAGGGAGCGTGCTCAGTCTGTTTTTGAGACCTCCCTA	GGTCCAGAGCTAGAAATAGCAAGTTGGACTAAGGCTAGTCCGTTATCAACTTGAAAAAGTGGGCTATCACCGAGTCGGTGATAGCC	0.23	1.27	1.7	FALSE	FALSE
129	Extension	1	TAGTGAGGTCTCGGTGCGGCCCAGACTGAGCACGTGAGATCCAGAGCTAGAAATAGCAAGTTGGATTAAGGCTAGTCCGTTATCAACTTGAAAAAGTGGGGTATCACCGAGTCGGTGATACCCTCTGCCATCAGTCGGCGTGCTCAGTCTGTTTTTGAGACCTCCCTA	GATCCAGAGCTAGAAATAGCAAGTTGGATTAAGGCTAGTCCGTTATCAACTTGAAAAAGTGGGGTATCACCGAGTCGGTGATACCC	0.09	0.14	0.38	FALSE	FALSE
129	Extension	2	TAGTGAGGTCTCGGTGCGGCCCAGACTGAGCACGTGAGATCCAGAGCTAGAAATAGCAAGTTGGATTAAGGCTAGTCCGTTATCAACTTGAAAAAGTGGGGTATCACCGAGTCGGTGATACCCTCTGCCATCACCCATCGTGCTCAGTCTGTTTTTGAGACCTCCCTA	GATCCAGAGCTAGAAATAGCAAGTTGGATTAAGGCTAGTCCGTTATCAACTTGAAAAAGTGGGGTATCACCGAGTCGGTGATACCC	2.33	0.16	0.05	FALSE	FALSE
128	Extension	1	TAGTGAGGTCTCGGTGCGGCCCAGACTGAGCACGTGAGTCCCAGAGCTAGAAATAGCAAGTTGGGATAAGGCTAGTCCGTTATCAACTTGAAAAAGTGGGTCATCACCGAGTCGGTGATGACCTCTGCCATCACGAGACGTGCTCAGTCTGTTTTTGAGACCTCCCTA	GTCCCAGAGCTAGAAATAGCAAGTTGGGATAAGGCTAGTCCGTTATCAACTTGAAAAAGTGGGTCATCACCGAGTCGGTGATGACC	0.1	0.04	0.44	FALSE	FALSE
128	Extension	2	TAGTGAGGTCTCGGTGCGGCCCAGACTGAGCACGTGAGTCCCAGAGCTAGAAATAGCAAGTTGGGATAAGGCTAGTCCGTTATCAACTTGAAAAAGTGGGTCATCACCGAGTCGGTGATGACCTCTGCCATCATCCTTCGTGCTCAGTCTGTTTTTGAGACCTCCCTA	GTCCCAGAGCTAGAAATAGCAAGTTGGGATAAGGCTAGTCCGTTATCAACTTGAAAAAGTGGGTCATCACCGAGTCGGTGATGACC	0	0.73	0.5	FALSE	FALSE
127	Extension	1	TAGTGAGGTCTCGGTGCGGCCCAGACTGAGCACGTGAGTGCCAGAGCTAGAAATAGCAAGTTGGCATAAGGCTAGTCCGTTATCAACTTGAAAAAGTGGGGCATCACCGAGTCGGTGATGCCCTCTGCCATCAAAGGACGTGCTCAGTCTGTTTTTGAGACCTCCCTA	GTGCCAGAGCTAGAAATAGCAAGTTGGCATAAGGCTAGTCCGTTATCAACTTGAAAAAGTGGGGCATCACCGAGTCGGTGATGCCC	0.25	0.01	0.26	FALSE	FALSE
127	Extension	2	TAGTGAGGTCTCGGTGCGGCCCAGACTGAGCACGTGAGTGCCAGAGCTAGAAATAGCAAGTTGGCATAAGGCTAGTCCGTTATCAACTTGAAAAAGTGGGGCATCACCGAGTCGGTGATGCCCTCTGCCATCAGCCAACGTGCTCAGTCTGTTTTTGAGACCTCCCTA	GTGCCAGAGCTAGAAATAGCAAGTTGGCATAAGGCTAGTCCGTTATCAACTTGAAAAAGTGGGGCATCACCGAGTCGGTGATGCCC	0.38	0.16	1.47	FALSE	FALSE
126	Extension	1	TAGTGAGGTCTCGGTGCGGCCCAGACTGAGCACGTGAGAGCCAGAGCTAGAAATAGCAAGTTGGCTTAAGGCTAGTCCGTTATCAACTTGAAAAAGTGGGACATCACCGAGTCGGTGATGTCCTCTGCCATCAGCGGCCGTGCTCAGTCTGTTTTTGAGACCTCCCTA	GAGCCAGAGCTAGAAATAGCAAGTTGGCTTAAGGCTAGTCCGTTATCAACTTGAAAAAGTGGGACATCACCGAGTCGGTGATGTCC	0.41	0.43	0.48	FALSE	FALSE
126	Extension	2	TAGTGAGGTCTCGGTGCGGCCCAGACTGAGCACGTGAGAGCCAGAGCTAGAAATAGCAAGTTGGCTTAAGGCTAGTCCGTTATCAACTTGAAAAAGTGGGACATCACCGAGTCGGTGATGTCCTCTGCCATCACGTAGCGTGCTCAGTCTGTTTTTGAGACCTCCCTA	GAGCCAGAGCTAGAAATAGCAAGTTGGCTTAAGGCTAGTCCGTTATCAACTTGAAAAAGTGGGACATCACCGAGTCGGTGATGTCC	0.1	0.64	0.1	FALSE	FALSE
125	Extension	1	TAGTGAGGTCTCGGTGCGGCCCAGACTGAGCACGTGAGTACCAGAGCTAGAAATAGCAAGTTGGTATAAGGCTAGTCCGTTATCAACTTGAAAAAGTGGGTGATCACCGAGTCGGTGATCACCTCTGCCATCACGATTCGTGCTCAGTCTGTTTTTGAGACCTCCCTA	GTACCAGAGCTAGAAATAGCAAGTTGGTATAAGGCTAGTCCGTTATCAACTTGAAAAAGTGGGTGATCACCGAGTCGGTGATCACC	1.75	0.07	0.05	FALSE	FALSE
125	Extension	2	TAGTGAGGTCTCGGTGCGGCCCAGACTGAGCACGTGAGTACCAGAGCTAGAAATAGCAAGTTGGTATAAGGCTAGTCCGTTATCAACTTGAAAAAGTGGGTGATCACCGAGTCGGTGATCACCTCTGCCATCATTAGTCGTGCTCAGTCTGTTTTTGAGACCTCCCTA	GTACCAGAGCTAGAAATAGCAAGTTGGTATAAGGCTAGTCCGTTATCAACTTGAAAAAGTGGGTGATCACCGAGTCGGTGATCACC	0.14	0.44	0.04	FALSE	FALSE
124	Extension	1	TAGTGAGGTCTCGGTGCGGCCCAGACTGAGCACGTGAGCACCAGAGCTAGAAATAGCAAGTTGGTGTAAGGCTAGTCCGTTATCAACTTGAAAAAGTGGGCGATCACCGAGTCGGTGATCGCCTCTGCCATCAGGCCGCGTGCTCAGTCTGTTTTTGAGACCTCCCTA	GCACCAGAGCTAGAAATAGCAAGTTGGTGTAAGGCTAGTCCGTTATCAACTTGAAAAAGTGGGCGATCACCGAGTCGGTGATCGCC	0.23	0.29	1.06	FALSE	FALSE
124	Extension	2	TAGTGAGGTCTCGGTGCGGCCCAGACTGAGCACGTGAGCACCAGAGCTAGAAATAGCAAGTTGGTGTAAGGCTAGTCCGTTATCAACTTGAAAAAGTGGGCGATCACCGAGTCGGTGATCGCCTCTGCCATCATTGCTCGTGCTCAGTCTGTTTTTGAGACCTCCCTA	GCACCAGAGCTAGAAATAGCAAGTTGGTGTAAGGCTAGTCCGTTATCAACTTGAAAAAGTGGGCGATCACCGAGTCGGTGATCGCC	0.27	0.97	0.78	FALSE	FALSE
123	Extension	1	TAGTGAGGTCTCGGTGCGGCCCAGACTGAGCACGTGAGGACCAGAGCTAGAAATAGCAAGTTGGTCTAAGGCTAGTCCGTTATCAACTTGAAAAAGTGGGGGATCACCGAGTCGGTGATCCCCTCTGCCATCACGTACCGTGCTCAGTCTGTTTTTGAGACCTCCCTA	GGACCAGAGCTAGAAATAGCAAGTTGGTCTAAGGCTAGTCCGTTATCAACTTGAAAAAGTGGGGGATCACCGAGTCGGTGATCCCC	0.05	0.11	0.14	FALSE	FALSE
123	Extension	2	TAGTGAGGTCTCGGTGCGGCCCAGACTGAGCACGTGAGGACCAGAGCTAGAAATAGCAAGTTGGTCTAAGGCTAGTCCGTTATCAACTTGAAAAAGTGGGGGATCACCGAGTCGGTGATCCCCTCTGCCATCAGGTAACGTGCTCAGTCTGTTTTTGAGACCTCCCTA	GGACCAGAGCTAGAAATAGCAAGTTGGTCTAAGGCTAGTCCGTTATCAACTTGAAAAAGTGGGGGATCACCGAGTCGGTGATCCCC	3.41	2.07	1.03	FALSE	FALSE
122	Extension	1	TAGTGAGGTCTCGGTGCGGCCCAGACTGAGCACGTGAGAACCAGAGCTAGAAATAGCAAGTTGGTTTAAGGCTAGTCCGTTATCAACTTGAAAAAGTGGGAGATCACCGAGTCGGTGATCTCCTCTGCCATCAACAGTCGTGCTCAGTCTGTTTTTGAGACCTCCCTA	GAACCAGAGCTAGAAATAGCAAGTTGGTTTAAGGCTAGTCCGTTATCAACTTGAAAAAGTGGGAGATCACCGAGTCGGTGATCTCC	0.85	0.11	0.11	FALSE	FALSE
122	Extension	2	TAGTGAGGTCTCGGTGCGGCCCAGACTGAGCACGTGAGAACCAGAGCTAGAAATAGCAAGTTGGTTTAAGGCTAGTCCGTTATCAACTTGAAAAAGTGGGAGATCACCGAGTCGGTGATCTCCTCTGCCATCATAAATCGTGCTCAGTCTGTTTTTGAGACCTCCCTA	GAACCAGAGCTAGAAATAGCAAGTTGGTTTAAGGCTAGTCCGTTATCAACTTGAAAAAGTGGGAGATCACCGAGTCGGTGATCTCC	0.08	0.09	0.22	FALSE	FALSE
121	Extension	1	TAGTGAGGTCTCGGTGCGGCCCAGACTGAGCACGTGAGTTGCAGAGCTAGAAATAGCAAGTTGCAATAAGGCTAGTCCGTTATCAACTTGAAAAAGTGGGCAATCACCGAGTCGGTGATTGCCTCTGCCATCAAAAGGCGTGCTCAGTCTGTTTTTGAGACCTCCCTA	GTTGCAGAGCTAGAAATAGCAAGTTGCAATAAGGCTAGTCCGTTATCAACTTGAAAAAGTGGGCAATCACCGAGTCGGTGATTGCC	0.01	0.44	0.1	FALSE	FALSE
121	Extension	2	TAGTGAGGTCTCGGTGCGGCCCAGACTGAGCACGTGAGTTGCAGAGCTAGAAATAGCAAGTTGCAATAAGGCTAGTCCGTTATCAACTTGAAAAAGTGGGCAATCACCGAGTCGGTGATTGCCTCTGCCATCAGCCAGCGTGCTCAGTCTGTTTTTGAGACCTCCCTA	GTTGCAGAGCTAGAAATAGCAAGTTGCAATAAGGCTAGTCCGTTATCAACTTGAAAAAGTGGGCAATCACCGAGTCGGTGATTGCC	0.07	0.05	0.37	FALSE	FALSE
120	Extension	1	TAGTGAGGTCTCGGTGCGGCCCAGACTGAGCACGTGAGCTGCAGAGCTAGAAATAGCAAGTTGCAGTAAGGCTAGTCCGTTATCAACTTGAAAAAGTGGGGAATCACCGAGTCGGTGATTCCCTCTGCCATCAGACACCGTGCTCAGTCTGTTTTTGAGACCTCCCTA	GCTGCAGAGCTAGAAATAGCAAGTTGCAGTAAGGCTAGTCCGTTATCAACTTGAAAAAGTGGGGAATCACCGAGTCGGTGATTCCC	0.14	0.12	0.24	FALSE	FALSE
120	Extension	2	TAGTGAGGTCTCGGTGCGGCCCAGACTGAGCACGTGAGCTGCAGAGCTAGAAATAGCAAGTTGCAGTAAGGCTAGTCCGTTATCAACTTGAAAAAGTGGGGAATCACCGAGTCGGTGATTCCCTCTGCCATCATAGAGCGTGCTCAGTCTGTTTTTGAGACCTCCCTA	GCTGCAGAGCTAGAAATAGCAAGTTGCAGTAAGGCTAGTCCGTTATCAACTTGAAAAAGTGGGGAATCACCGAGTCGGTGATTCCC	0.46	0.08	0.12	FALSE	FALSE
119	Extension	1	TAGTGAGGTCTCGGTGCGGCCCAGACTGAGCACGTGAGGTGCAGAGCTAGAAATAGCAAGTTGCACTAAGGCTAGTCCGTTATCAACTTGAAAAAGTGGGTTTCCACCGAGTCGGTGGAAACCTCTGCCATCAAGTGGCGTGCTCAGTCTGTTTTTGAGACCTCCCTA	GGTGCAGAGCTAGAAATAGCAAGTTGCACTAAGGCTAGTCCGTTATCAACTTGAAAAAGTGGGTTTCCACCGAGTCGGTGGAAACC	0.31	0.94	1.05	FALSE	FALSE
119	Extension	2	TAGTGAGGTCTCGGTGCGGCCCAGACTGAGCACGTGAGGTGCAGAGCTAGAAATAGCAAGTTGCACTAAGGCTAGTCCGTTATCAACTTGAAAAAGTGGGTTTCCACCGAGTCGGTGGAAACCTCTGCCATCACATAACGTGCTCAGTCTGTTTTTGAGACCTCCCTA	GGTGCAGAGCTAGAAATAGCAAGTTGCACTAAGGCTAGTCCGTTATCAACTTGAAAAAGTGGGTTTCCACCGAGTCGGTGGAAACC	0.49	0.18	1.04	FALSE	FALSE
118	Extension	1	TAGTGAGGTCTCGGTGCGGCCCAGACTGAGCACGTGAGATGCAGAGCTAGAAATAGCAAGTTGCATTAAGGCTAGTCCGTTATCAACTTGAAAAAGTGGGCTTCCACCGAGTCGGTGGAAGCCTCTGCCATCACGCGGCGTGCTCAGTCTGTTTTTGAGACCTCCCTA	GATGCAGAGCTAGAAATAGCAAGTTGCATTAAGGCTAGTCCGTTATCAACTTGAAAAAGTGGGCTTCCACCGAGTCGGTGGAAGCC	0.86	0.55	0.61	FALSE	FALSE
118	Extension	2	TAGTGAGGTCTCGGTGCGGCCCAGACTGAGCACGTGAGATGCAGAGCTAGAAATAGCAAGTTGCATTAAGGCTAGTCCGTTATCAACTTGAAAAAGTGGGCTTCCACCGAGTCGGTGGAAGCCTCTGCCATCACAGAACGTGCTCAGTCTGTTTTTGAGACCTCCCTA	GATGCAGAGCTAGAAATAGCAAGTTGCATTAAGGCTAGTCCGTTATCAACTTGAAAAAGTGGGCTTCCACCGAGTCGGTGGAAGCC	2.24	0.28	0.64	FALSE	FALSE
117	Extension	1	TAGTGAGGTCTCGGTGCGGCCCAGACTGAGCACGTGAGTCGCAGAGCTAGAAATAGCAAGTTGCGATAAGGCTAGTCCGTTATCAACTTGAAAAAGTGGGGTTCCACCGAGTCGGTGGAACCCTCTGCCATCACCGAGCGTGCTCAGTCTGTTTTTGAGACCTCCCTA	GTCGCAGAGCTAGAAATAGCAAGTTGCGATAAGGCTAGTCCGTTATCAACTTGAAAAAGTGGGGTTCCACCGAGTCGGTGGAACCC	0.04	0.04	0.05	FALSE	FALSE
117	Extension	2	TAGTGAGGTCTCGGTGCGGCCCAGACTGAGCACGTGAGTCGCAGAGCTAGAAATAGCAAGTTGCGATAAGGCTAGTCCGTTATCAACTTGAAAAAGTGGGGTTCCACCGAGTCGGTGGAACCCTCTGCCATCAGTATGCGTGCTCAGTCTGTTTTTGAGACCTCCCTA	GTCGCAGAGCTAGAAATAGCAAGTTGCGATAAGGCTAGTCCGTTATCAACTTGAAAAAGTGGGGTTCCACCGAGTCGGTGGAACCC	2.21	0.97	0.19	FALSE	FALSE
116	Extension	1	TAGTGAGGTCTCGGTGCGGCCCAGACTGAGCACGTGAGACGCAGAGCTAGAAATAGCAAGTTGCGTTAAGGCTAGTCCGTTATCAACTTGAAAAAGTGGGATTCCACCGAGTCGGTGGAATCCTCTGCCATCATCTGGCGTGCTCAGTCTGTTTTTGAGACCTCCCTA	GACGCAGAGCTAGAAATAGCAAGTTGCGTTAAGGCTAGTCCGTTATCAACTTGAAAAAGTGGGATTCCACCGAGTCGGTGGAATCC	0.01	0.43	0.04	FALSE	FALSE
116	Extension	2	TAGTGAGGTCTCGGTGCGGCCCAGACTGAGCACGTGAGACGCAGAGCTAGAAATAGCAAGTTGCGTTAAGGCTAGTCCGTTATCAACTTGAAAAAGTGGGATTCCACCGAGTCGGTGGAATCCTCTGCCATCACCCAGCGTGCTCAGTCTGTTTTTGAGACCTCCCTA	GACGCAGAGCTAGAAATAGCAAGTTGCGTTAAGGCTAGTCCGTTATCAACTTGAAAAAGTGGGATTCCACCGAGTCGGTGGAATCC	0.85	0.15	0	FALSE	FALSE
115	Extension	1	TAGTGAGGTCTCGGTGCGGCCCAGACTGAGCACGTGAGAGGCAGAGCTAGAAATAGCAAGTTGCCTTAAGGCTAGTCCGTTATCAACTTGAAAAAGTGGGACTCCACCGAGTCGGTGGAGTCCTCTGCCATCACGCAGCGTGCTCAGTCTGTTTTTGAGACCTCCCTA	GAGGCAGAGCTAGAAATAGCAAGTTGCCTTAAGGCTAGTCCGTTATCAACTTGAAAAAGTGGGACTCCACCGAGTCGGTGGAGTCC	0.06	0.12	0.14	FALSE	FALSE
115	Extension	2	TAGTGAGGTCTCGGTGCGGCCCAGACTGAGCACGTGAGAGGCAGAGCTAGAAATAGCAAGTTGCCTTAAGGCTAGTCCGTTATCAACTTGAAAAAGTGGGACTCCACCGAGTCGGTGGAGTCCTCTGCCATCAACTATCGTGCTCAGTCTGTTTTTGAGACCTCCCTA	GAGGCAGAGCTAGAAATAGCAAGTTGCCTTAAGGCTAGTCCGTTATCAACTTGAAAAAGTGGGACTCCACCGAGTCGGTGGAGTCC	0.4	0.03	1.85	FALSE	FALSE
114	Extension	1	TAGTGAGGTCTCGGTGCGGCCCAGACTGAGCACGTGAGTAGCAGAGCTAGAAATAGCAAGTTGCTATAAGGCTAGTCCGTTATCAACTTGAAAAAGTGGGTGTCCACCGAGTCGGTGGACACCTCTGCCATCACATGTCGTGCTCAGTCTGTTTTTGAGACCTCCCTA	GTAGCAGAGCTAGAAATAGCAAGTTGCTATAAGGCTAGTCCGTTATCAACTTGAAAAAGTGGGTGTCCACCGAGTCGGTGGACACC	0.04	0.05	0.1	FALSE	FALSE
114	Extension	2	TAGTGAGGTCTCGGTGCGGCCCAGACTGAGCACGTGAGTAGCAGAGCTAGAAATAGCAAGTTGCTATAAGGCTAGTCCGTTATCAACTTGAAAAAGTGGGTGTCCACCGAGTCGGTGGACACCTCTGCCATCAGAGCGCGTGCTCAGTCTGTTTTTGAGACCTCCCTA	GTAGCAGAGCTAGAAATAGCAAGTTGCTATAAGGCTAGTCCGTTATCAACTTGAAAAAGTGGGTGTCCACCGAGTCGGTGGACACC	0.91	0.24	1.22	FALSE	FALSE
113	Extension	1	TAGTGAGGTCTCGGTGCGGCCCAGACTGAGCACGTGAGCAGCAGAGCTAGAAATAGCAAGTTGCTGTAAGGCTAGTCCGTTATCAACTTGAAAAAGTGGGAGTCCACCGAGTCGGTGGACTCCTCTGCCATCAGAGCCCGTGCTCAGTCTGTTTTTGAGACCTCCCTA	GCAGCAGAGCTAGAAATAGCAAGTTGCTGTAAGGCTAGTCCGTTATCAACTTGAAAAAGTGGGAGTCCACCGAGTCGGTGGACTCC	0.15	1.31	0.96	FALSE	FALSE
113	Extension	2	TAGTGAGGTCTCGGTGCGGCCCAGACTGAGCACGTGAGCAGCAGAGCTAGAAATAGCAAGTTGCTGTAAGGCTAGTCCGTTATCAACTTGAAAAAGTGGGAGTCCACCGAGTCGGTGGACTCCTCTGCCATCACCGCTCGTGCTCAGTCTGTTTTTGAGACCTCCCTA	GCAGCAGAGCTAGAAATAGCAAGTTGCTGTAAGGCTAGTCCGTTATCAACTTGAAAAAGTGGGAGTCCACCGAGTCGGTGGACTCC	0.34	0.28	0.66	FALSE	FALSE
112	Extension	1	TAGTGAGGTCTCGGTGCGGCCCAGACTGAGCACGTGAGGAGCAGAGCTAGAAATAGCAAGTTGCTCTAAGGCTAGTCCGTTATCAACTTGAAAAAGTGGGTATCCACCGAGTCGGTGGATACCTCTGCCATCATGAGTCGTGCTCAGTCTGTTTTTGAGACCTCCCTA	GGAGCAGAGCTAGAAATAGCAAGTTGCTCTAAGGCTAGTCCGTTATCAACTTGAAAAAGTGGGTATCCACCGAGTCGGTGGATACC	0.01	0.14	0.08	FALSE	FALSE
112	Extension	2	TAGTGAGGTCTCGGTGCGGCCCAGACTGAGCACGTGAGGAGCAGAGCTAGAAATAGCAAGTTGCTCTAAGGCTAGTCCGTTATCAACTTGAAAAAGTGGGTATCCACCGAGTCGGTGGATACCTCTGCCATCAAAGCCCGTGCTCAGTCTGTTTTTGAGACCTCCCTA	GGAGCAGAGCTAGAAATAGCAAGTTGCTCTAAGGCTAGTCCGTTATCAACTTGAAAAAGTGGGTATCCACCGAGTCGGTGGATACC	1.85	0.04	0	FALSE	FALSE
111	Extension	1	TAGTGAGGTCTCGGTGCGGCCCAGACTGAGCACGTGAGAAGCAGAGCTAGAAATAGCAAGTTGCTTTAAGGCTAGTCCGTTATCAACTTGAAAAAGTGGGCATCCACCGAGTCGGTGGATGCCTCTGCCATCAAGGGACGTGCTCAGTCTGTTTTTGAGACCTCCCTA	GAAGCAGAGCTAGAAATAGCAAGTTGCTTTAAGGCTAGTCCGTTATCAACTTGAAAAAGTGGGCATCCACCGAGTCGGTGGATGCC	0.08	0.12	0.24	FALSE	FALSE
111	Extension	2	TAGTGAGGTCTCGGTGCGGCCCAGACTGAGCACGTGAGAAGCAGAGCTAGAAATAGCAAGTTGCTTTAAGGCTAGTCCGTTATCAACTTGAAAAAGTGGGCATCCACCGAGTCGGTGGATGCCTCTGCCATCATACGACGTGCTCAGTCTGTTTTTGAGACCTCCCTA	GAAGCAGAGCTAGAAATAGCAAGTTGCTTTAAGGCTAGTCCGTTATCAACTTGAAAAAGTGGGCATCCACCGAGTCGGTGGATGCC	0.08	0.14	0.08	FALSE	FALSE
110	Extension	1	TAGTGAGGTCTCGGTGCGGCCCAGACTGAGCACGTGAGCTACAGAGCTAGAAATAGCAAGTTGTAGTAAGGCTAGTCCGTTATCAACTTGAAAAAGTGGGGATCCACCGAGTCGGTGGATCCCTCTGCCATCAATGGGCGTGCTCAGTCTGTTTTTGAGACCTCCCTA	GCTACAGAGCTAGAAATAGCAAGTTGTAGTAAGGCTAGTCCGTTATCAACTTGAAAAAGTGGGGATCCACCGAGTCGGTGGATCCC	0.34	0.48	0.34	FALSE	FALSE
110	Extension	2	TAGTGAGGTCTCGGTGCGGCCCAGACTGAGCACGTGAGCTACAGAGCTAGAAATAGCAAGTTGTAGTAAGGCTAGTCCGTTATCAACTTGAAAAAGTGGGGATCCACCGAGTCGGTGGATCCCTCTGCCATCAAAAATCGTGCTCAGTCTGTTTTTGAGACCTCCCTA	GCTACAGAGCTAGAAATAGCAAGTTGTAGTAAGGCTAGTCCGTTATCAACTTGAAAAAGTGGGGATCCACCGAGTCGGTGGATCCC	0.15	0.22	0.22	FALSE	FALSE
109	Extension	1	TAGTGAGGTCTCGGTGCGGCCCAGACTGAGCACGTGAGGTACAGAGCTAGAAATAGCAAGTTGTACTAAGGCTAGTCCGTTATCAACTTGAAAAAGTGGGAATCCACCGAGTCGGTGGATTCCTCTGCCATCAAATGGCGTGCTCAGTCTGTTTTTGAGACCTCCCTA	GGTACAGAGCTAGAAATAGCAAGTTGTACTAAGGCTAGTCCGTTATCAACTTGAAAAAGTGGGAATCCACCGAGTCGGTGGATTCC	0.05	1.11	0.34	FALSE	FALSE
109	Extension	2	TAGTGAGGTCTCGGTGCGGCCCAGACTGAGCACGTGAGGTACAGAGCTAGAAATAGCAAGTTGTACTAAGGCTAGTCCGTTATCAACTTGAAAAAGTGGGAATCCACCGAGTCGGTGGATTCCTCTGCCATCATAATTCGTGCTCAGTCTGTTTTTGAGACCTCCCTA	GGTACAGAGCTAGAAATAGCAAGTTGTACTAAGGCTAGTCCGTTATCAACTTGAAAAAGTGGGAATCCACCGAGTCGGTGGATTCC	0.11	0.65	1.2	FALSE	FALSE
108	Extension	1	TAGTGAGGTCTCGGTGCGGCCCAGACTGAGCACGTGAGTCACAGAGCTAGAAATAGCAAGTTGTGATAAGGCTAGTCCGTTATCAACTTGAAAAAGTGGGTTCCCACCGAGTCGGTGGGAACCTCTGCCATCAGATGTCGTGCTCAGTCTGTTTTTGAGACCTCCCTA	GTCACAGAGCTAGAAATAGCAAGTTGTGATAAGGCTAGTCCGTTATCAACTTGAAAAAGTGGGTTCCCACCGAGTCGGTGGGAACC	0.19	0.17	0.27	FALSE	FALSE
108	Extension	2	TAGTGAGGTCTCGGTGCGGCCCAGACTGAGCACGTGAGTCACAGAGCTAGAAATAGCAAGTTGTGATAAGGCTAGTCCGTTATCAACTTGAAAAAGTGGGTTCCCACCGAGTCGGTGGGAACCTCTGCCATCATACATCGTGCTCAGTCTGTTTTTGAGACCTCCCTA	GTCACAGAGCTAGAAATAGCAAGTTGTGATAAGGCTAGTCCGTTATCAACTTGAAAAAGTGGGTTCCCACCGAGTCGGTGGGAACC	1.91	0.08	0.07	FALSE	FALSE
107	Extension	1	TAGTGAGGTCTCGGTGCGGCCCAGACTGAGCACGTGAGCCACAGAGCTAGAAATAGCAAGTTGTGGTAAGGCTAGTCCGTTATCAACTTGAAAAAGTGGGATCCCACCGAGTCGGTGGGATCCTCTGCCATCATGTGTCGTGCTCAGTCTGTTTTTGAGACCTCCCTA	GCCACAGAGCTAGAAATAGCAAGTTGTGGTAAGGCTAGTCCGTTATCAACTTGAAAAAGTGGGATCCCACCGAGTCGGTGGGATCC	0.1	0.04	0.32	FALSE	FALSE
107	Extension	2	TAGTGAGGTCTCGGTGCGGCCCAGACTGAGCACGTGAGCCACAGAGCTAGAAATAGCAAGTTGTGGTAAGGCTAGTCCGTTATCAACTTGAAAAAGTGGGATCCCACCGAGTCGGTGGGATCCTCTGCCATCACCGTACGTGCTCAGTCTGTTTTTGAGACCTCCCTA	GCCACAGAGCTAGAAATAGCAAGTTGTGGTAAGGCTAGTCCGTTATCAACTTGAAAAAGTGGGATCCCACCGAGTCGGTGGGATCC	0.25	0.2	0.11	FALSE	FALSE
106	Extension	1	TAGTGAGGTCTCGGTGCGGCCCAGACTGAGCACGTGAGGCACAGAGCTAGAAATAGCAAGTTGTGCTAAGGCTAGTCCGTTATCAACTTGAAAAAGTGGGTACCCACCGAGTCGGTGGGTACCTCTGCCATCACCAGGCGTGCTCAGTCTGTTTTTGAGACCTCCCTA	GGCACAGAGCTAGAAATAGCAAGTTGTGCTAAGGCTAGTCCGTTATCAACTTGAAAAAGTGGGTACCCACCGAGTCGGTGGGTACC	0.02	0.02	0.43	FALSE	FALSE
106	Extension	2	TAGTGAGGTCTCGGTGCGGCCCAGACTGAGCACGTGAGGCACAGAGCTAGAAATAGCAAGTTGTGCTAAGGCTAGTCCGTTATCAACTTGAAAAAGTGGGTACCCACCGAGTCGGTGGGTACCTCTGCCATCAACCGACGTGCTCAGTCTGTTTTTGAGACCTCCCTA	GGCACAGAGCTAGAAATAGCAAGTTGTGCTAAGGCTAGTCCGTTATCAACTTGAAAAAGTGGGTACCCACCGAGTCGGTGGGTACC	1.46	1.46	0.14	FALSE	FALSE
105	Extension	1	TAGTGAGGTCTCGGTGCGGCCCAGACTGAGCACGTGAGACACAGAGCTAGAAATAGCAAGTTGTGTTAAGGCTAGTCCGTTATCAACTTGAAAAAGTGGGAACCCACCGAGTCGGTGGGTTCCTCTGCCATCATGAGGCGTGCTCAGTCTGTTTTTGAGACCTCCCTA	GACACAGAGCTAGAAATAGCAAGTTGTGTTAAGGCTAGTCCGTTATCAACTTGAAAAAGTGGGAACCCACCGAGTCGGTGGGTTCC	0.04	0.26	0.19	FALSE	FALSE
105	Extension	2	TAGTGAGGTCTCGGTGCGGCCCAGACTGAGCACGTGAGACACAGAGCTAGAAATAGCAAGTTGTGTTAAGGCTAGTCCGTTATCAACTTGAAAAAGTGGGAACCCACCGAGTCGGTGGGTTCCTCTGCCATCAGAGAACGTGCTCAGTCTGTTTTTGAGACCTCCCTA	GACACAGAGCTAGAAATAGCAAGTTGTGTTAAGGCTAGTCCGTTATCAACTTGAAAAAGTGGGAACCCACCGAGTCGGTGGGTTCC	0.79	0.34	0.32	FALSE	FALSE
104	Extension	1	TAGTGAGGTCTCGGTGCGGCCCAGACTGAGCACGTGAGTGACAGAGCTAGAAATAGCAAGTTGTCATAAGGCTAGTCCGTTATCAACTTGAAAAAGTGGGTTGCCACCGAGTCGGTGGCAACCTCTGCCATCACGAGCCGTGCTCAGTCTGTTTTTGAGACCTCCCTA	GTGACAGAGCTAGAAATAGCAAGTTGTCATAAGGCTAGTCCGTTATCAACTTGAAAAAGTGGGTTGCCACCGAGTCGGTGGCAACC	0.09	0.14	0.25	FALSE	FALSE
104	Extension	2	TAGTGAGGTCTCGGTGCGGCCCAGACTGAGCACGTGAGTGACAGAGCTAGAAATAGCAAGTTGTCATAAGGCTAGTCCGTTATCAACTTGAAAAAGTGGGTTGCCACCGAGTCGGTGGCAACCTCTGCCATCACAACTCGTGCTCAGTCTGTTTTTGAGACCTCCCTA	GTGACAGAGCTAGAAATAGCAAGTTGTCATAAGGCTAGTCCGTTATCAACTTGAAAAAGTGGGTTGCCACCGAGTCGGTGGCAACC	0.07	0.41	0.86	FALSE	FALSE
103	Extension	1	TAGTGAGGTCTCGGTGCGGCCCAGACTGAGCACGTGAGCGACAGAGCTAGAAATAGCAAGTTGTCGTAAGGCTAGTCCGTTATCAACTTGAAAAAGTGGGATGCCACCGAGTCGGTGGCATCCTCTGCCATCAATGAGCGTGCTCAGTCTGTTTTTGAGACCTCCCTA	GCGACAGAGCTAGAAATAGCAAGTTGTCGTAAGGCTAGTCCGTTATCAACTTGAAAAAGTGGGATGCCACCGAGTCGGTGGCATCC	0.12	0.2	0.26	FALSE	FALSE
103	Extension	2	TAGTGAGGTCTCGGTGCGGCCCAGACTGAGCACGTGAGCGACAGAGCTAGAAATAGCAAGTTGTCGTAAGGCTAGTCCGTTATCAACTTGAAAAAGTGGGATGCCACCGAGTCGGTGGCATCCTCTGCCATCAGCGAGCGTGCTCAGTCTGTTTTTGAGACCTCCCTA	GCGACAGAGCTAGAAATAGCAAGTTGTCGTAAGGCTAGTCCGTTATCAACTTGAAAAAGTGGGATGCCACCGAGTCGGTGGCATCC	1.32	0.33	1.08	FALSE	FALSE
102	Extension	1	TAGTGAGGTCTCGGTGCGGCCCAGACTGAGCACGTGAGGGACAGAGCTAGAAATAGCAAGTTGTCCTAAGGCTAGTCCGTTATCAACTTGAAAAAGTGGGTAGCCACCGAGTCGGTGGCTACCTCTGCCATCAAAGGCCGTGCTCAGTCTGTTTTTGAGACCTCCCTA	GGGACAGAGCTAGAAATAGCAAGTTGTCCTAAGGCTAGTCCGTTATCAACTTGAAAAAGTGGGTAGCCACCGAGTCGGTGGCTACC	0.33	0.05	0.08	FALSE	FALSE
102	Extension	2	TAGTGAGGTCTCGGTGCGGCCCAGACTGAGCACGTGAGGGACAGAGCTAGAAATAGCAAGTTGTCCTAAGGCTAGTCCGTTATCAACTTGAAAAAGTGGGTAGCCACCGAGTCGGTGGCTACCTCTGCCATCATTTGGCGTGCTCAGTCTGTTTTTGAGACCTCCCTA	GGGACAGAGCTAGAAATAGCAAGTTGTCCTAAGGCTAGTCCGTTATCAACTTGAAAAAGTGGGTAGCCACCGAGTCGGTGGCTACC	0.07	0.22	0.11	FALSE	FALSE
101	Extension	1	TAGTGAGGTCTCGGTGCGGCCCAGACTGAGCACGTGAGAGACAGAGCTAGAAATAGCAAGTTGTCTTAAGGCTAGTCCGTTATCAACTTGAAAAAGTGGGAAGCCACCGAGTCGGTGGCTTCCTCTGCCATCAGACTTCGTGCTCAGTCTGTTTTTGAGACCTCCCTA	GAGACAGAGCTAGAAATAGCAAGTTGTCTTAAGGCTAGTCCGTTATCAACTTGAAAAAGTGGGAAGCCACCGAGTCGGTGGCTTCC	1.43	1.01	0.35	FALSE	FALSE
101	Extension	2	TAGTGAGGTCTCGGTGCGGCCCAGACTGAGCACGTGAGAGACAGAGCTAGAAATAGCAAGTTGTCTTAAGGCTAGTCCGTTATCAACTTGAAAAAGTGGGAAGCCACCGAGTCGGTGGCTTCCTCTGCCATCAGGACGCGTGCTCAGTCTGTTTTTGAGACCTCCCTA	GAGACAGAGCTAGAAATAGCAAGTTGTCTTAAGGCTAGTCCGTTATCAACTTGAAAAAGTGGGAAGCCACCGAGTCGGTGGCTTCC	0.13	0.04	1.67	FALSE	FALSE
100	Extension	1	TAGTGAGGTCTCGGTGCGGCCCAGACTGAGCACGTGAGCAACAGAGCTAGAAATAGCAAGTTGTTGTAAGGCTAGTCCGTTATCAACTTGAAAAAGTGGGTTACCACCGAGTCGGTGGTAACCTCTGCCATCACGGTTCGTGCTCAGTCTGTTTTTGAGACCTCCCTA	GCAACAGAGCTAGAAATAGCAAGTTGTTGTAAGGCTAGTCCGTTATCAACTTGAAAAAGTGGGTTACCACCGAGTCGGTGGTAACC	0.62	0.02	0.04	FALSE	FALSE
100	Extension	2	TAGTGAGGTCTCGGTGCGGCCCAGACTGAGCACGTGAGCAACAGAGCTAGAAATAGCAAGTTGTTGTAAGGCTAGTCCGTTATCAACTTGAAAAAGTGGGTTACCACCGAGTCGGTGGTAACCTCTGCCATCATCCGCCGTGCTCAGTCTGTTTTTGAGACCTCCCTA	GCAACAGAGCTAGAAATAGCAAGTTGTTGTAAGGCTAGTCCGTTATCAACTTGAAAAAGTGGGTTACCACCGAGTCGGTGGTAACC	0.15	0.43	0.06	FALSE	FALSE
99	Extension	1	TAGTGAGGTCTCGGTGCGGCCCAGACTGAGCACGTGAGGAACAGAGCTAGAAATAGCAAGTTGTTCTAAGGCTAGTCCGTTATCAACTTGAAAAAGTGGGCTACCACCGAGTCGGTGGTAGCCTCTGCCATCAGCGGACGTGCTCAGTCTGTTTTTGAGACCTCCCTA	GGAACAGAGCTAGAAATAGCAAGTTGTTCTAAGGCTAGTCCGTTATCAACTTGAAAAAGTGGGCTACCACCGAGTCGGTGGTAGCC	0.73	0.26	0.37	FALSE	FALSE
99	Extension	2	TAGTGAGGTCTCGGTGCGGCCCAGACTGAGCACGTGAGGAACAGAGCTAGAAATAGCAAGTTGTTCTAAGGCTAGTCCGTTATCAACTTGAAAAAGTGGGCTACCACCGAGTCGGTGGTAGCCTCTGCCATCAGCTGACGTGCTCAGTCTGTTTTTGAGACCTCCCTA	GGAACAGAGCTAGAAATAGCAAGTTGTTCTAAGGCTAGTCCGTTATCAACTTGAAAAAGTGGGCTACCACCGAGTCGGTGGTAGCC	0.11	0.36	4.7	FALSE	FALSE
98	Extension	1	TAGTGAGGTCTCGGTGCGGCCCAGACTGAGCACGTGAGCTTGAGAGCTAGAAATAGCAAGTTCAAGTAAGGCTAGTCCGTTATCAACTTGAAAAAGTGGGGTACCACCGAGTCGGTGGTACCCTCTGCCATCACGGTACGTGCTCAGTCTGTTTTTGAGACCTCCCTA	GCTTGAGAGCTAGAAATAGCAAGTTCAAGTAAGGCTAGTCCGTTATCAACTTGAAAAAGTGGGGTACCACCGAGTCGGTGGTACCC	0.04	0.03	0.06	FALSE	FALSE
98	Extension	2	TAGTGAGGTCTCGGTGCGGCCCAGACTGAGCACGTGAGCTTGAGAGCTAGAAATAGCAAGTTCAAGTAAGGCTAGTCCGTTATCAACTTGAAAAAGTGGGGTACCACCGAGTCGGTGGTACCCTCTGCCATCATGAACCGTGCTCAGTCTGTTTTTGAGACCTCCCTA	GCTTGAGAGCTAGAAATAGCAAGTTCAAGTAAGGCTAGTCCGTTATCAACTTGAAAAAGTGGGGTACCACCGAGTCGGTGGTACCC	0.08	0.15	0.34	FALSE	FALSE
97	Extension	1	TAGTGAGGTCTCGGTGCGGCCCAGACTGAGCACGTGAGGTTGAGAGCTAGAAATAGCAAGTTCAACTAAGGCTAGTCCGTTATCAACTTGAAAAAGTGGGATACCACCGAGTCGGTGGTATCCTCTGCCATCACAAGGCGTGCTCAGTCTGTTTTTGAGACCTCCCTA	GGTTGAGAGCTAGAAATAGCAAGTTCAACTAAGGCTAGTCCGTTATCAACTTGAAAAAGTGGGATACCACCGAGTCGGTGGTATCC	0.17	1.51	0.14	FALSE	FALSE
97	Extension	2	TAGTGAGGTCTCGGTGCGGCCCAGACTGAGCACGTGAGGTTGAGAGCTAGAAATAGCAAGTTCAACTAAGGCTAGTCCGTTATCAACTTGAAAAAGTGGGATACCACCGAGTCGGTGGTATCCTCTGCCATCAATTGACGTGCTCAGTCTGTTTTTGAGACCTCCCTA	GGTTGAGAGCTAGAAATAGCAAGTTCAACTAAGGCTAGTCCGTTATCAACTTGAAAAAGTGGGATACCACCGAGTCGGTGGTATCC	0	0	0	FALSE	FALSE
96	Extension	1	TAGTGAGGTCTCGGTGCGGCCCAGACTGAGCACGTGAGTCTGAGAGCTAGAAATAGCAAGTTCAGATAAGGCTAGTCCGTTATCAACTTGAAAAAGTGGGTCACCACCGAGTCGGTGGTGACCTCTGCCATCAGGGCGCGTGCTCAGTCTGTTTTTGAGACCTCCCTA	GTCTGAGAGCTAGAAATAGCAAGTTCAGATAAGGCTAGTCCGTTATCAACTTGAAAAAGTGGGTCACCACCGAGTCGGTGGTGACC	0.53	0.04	0.32	FALSE	FALSE
96	Extension	2	TAGTGAGGTCTCGGTGCGGCCCAGACTGAGCACGTGAGTCTGAGAGCTAGAAATAGCAAGTTCAGATAAGGCTAGTCCGTTATCAACTTGAAAAAGTGGGTCACCACCGAGTCGGTGGTGACCTCTGCCATCACCCGCCGTGCTCAGTCTGTTTTTGAGACCTCCCTA	GTCTGAGAGCTAGAAATAGCAAGTTCAGATAAGGCTAGTCCGTTATCAACTTGAAAAAGTGGGTCACCACCGAGTCGGTGGTGACC	0.04	0.24	2.03	FALSE	FALSE
95	Extension	1	TAGTGAGGTCTCGGTGCGGCCCAGACTGAGCACGTGAGCCTGAGAGCTAGAAATAGCAAGTTCAGGTAAGGCTAGTCCGTTATCAACTTGAAAAAGTGGGACACCACCGAGTCGGTGGTGTCCTCTGCCATCAGACGACGTGCTCAGTCTGTTTTTGAGACCTCCCTA	GCCTGAGAGCTAGAAATAGCAAGTTCAGGTAAGGCTAGTCCGTTATCAACTTGAAAAAGTGGGACACCACCGAGTCGGTGGTGTCC	1.03	0.58	0.95	FALSE	FALSE
95	Extension	2	TAGTGAGGTCTCGGTGCGGCCCAGACTGAGCACGTGAGCCTGAGAGCTAGAAATAGCAAGTTCAGGTAAGGCTAGTCCGTTATCAACTTGAAAAAGTGGGACACCACCGAGTCGGTGGTGTCCTCTGCCATCAACAGCCGTGCTCAGTCTGTTTTTGAGACCTCCCTA	GCCTGAGAGCTAGAAATAGCAAGTTCAGGTAAGGCTAGTCCGTTATCAACTTGAAAAAGTGGGACACCACCGAGTCGGTGGTGTCC	0.04	0.24	0.46	FALSE	FALSE
94	Extension	1	TAGTGAGGTCTCGGTGCGGCCCAGACTGAGCACGTGAGGCTGAGAGCTAGAAATAGCAAGTTCAGCTAAGGCTAGTCCGTTATCAACTTGAAAAAGTGGGTGACCACCGAGTCGGTGGTCACCTCTGCCATCACAAGACGTGCTCAGTCTGTTTTTGAGACCTCCCTA	GGCTGAGAGCTAGAAATAGCAAGTTCAGCTAAGGCTAGTCCGTTATCAACTTGAAAAAGTGGGTGACCACCGAGTCGGTGGTCACC	0.03	0.24	0.2	FALSE	FALSE
94	Extension	2	TAGTGAGGTCTCGGTGCGGCCCAGACTGAGCACGTGAGGCTGAGAGCTAGAAATAGCAAGTTCAGCTAAGGCTAGTCCGTTATCAACTTGAAAAAGTGGGTGACCACCGAGTCGGTGGTCACCTCTGCCATCACTATGCGTGCTCAGTCTGTTTTTGAGACCTCCCTA	GGCTGAGAGCTAGAAATAGCAAGTTCAGCTAAGGCTAGTCCGTTATCAACTTGAAAAAGTGGGTGACCACCGAGTCGGTGGTCACC	0	0.2	0.4	FALSE	FALSE
93	Extension	1	TAGTGAGGTCTCGGTGCGGCCCAGACTGAGCACGTGAGTGTGAGAGCTAGAAATAGCAAGTTCACATAAGGCTAGTCCGTTATCAACTTGAAAAAGTGGGTAACCACCGAGTCGGTGGTTACCTCTGCCATCAGCTGCCGTGCTCAGTCTGTTTTTGAGACCTCCCTA	GTGTGAGAGCTAGAAATAGCAAGTTCACATAAGGCTAGTCCGTTATCAACTTGAAAAAGTGGGTAACCACCGAGTCGGTGGTTACC	0.01	0.05	0.16	FALSE	FALSE
93	Extension	2	TAGTGAGGTCTCGGTGCGGCCCAGACTGAGCACGTGAGTGTGAGAGCTAGAAATAGCAAGTTCACATAAGGCTAGTCCGTTATCAACTTGAAAAAGTGGGTAACCACCGAGTCGGTGGTTACCTCTGCCATCATCTGACGTGCTCAGTCTGTTTTTGAGACCTCCCTA	GTGTGAGAGCTAGAAATAGCAAGTTCACATAAGGCTAGTCCGTTATCAACTTGAAAAAGTGGGTAACCACCGAGTCGGTGGTTACC	0.08	0.52	0.19	FALSE	FALSE
92	Extension	1	TAGTGAGGTCTCGGTGCGGCCCAGACTGAGCACGTGAGCGTGAGAGCTAGAAATAGCAAGTTCACGTAAGGCTAGTCCGTTATCAACTTGAAAAAGTGGGCAACCACCGAGTCGGTGGTTGCCTCTGCCATCATCGGGCGTGCTCAGTCTGTTTTTGAGACCTCCCTA	GCGTGAGAGCTAGAAATAGCAAGTTCACGTAAGGCTAGTCCGTTATCAACTTGAAAAAGTGGGCAACCACCGAGTCGGTGGTTGCC	0.01	0.04	0.11	FALSE	FALSE
92	Extension	2	TAGTGAGGTCTCGGTGCGGCCCAGACTGAGCACGTGAGCGTGAGAGCTAGAAATAGCAAGTTCACGTAAGGCTAGTCCGTTATCAACTTGAAAAAGTGGGCAACCACCGAGTCGGTGGTTGCCTCTGCCATCATCTATCGTGCTCAGTCTGTTTTTGAGACCTCCCTA	GCGTGAGAGCTAGAAATAGCAAGTTCACGTAAGGCTAGTCCGTTATCAACTTGAAAAAGTGGGCAACCACCGAGTCGGTGGTTGCC	0	0.12	0.18	FALSE	FALSE
91	Extension	1	TAGTGAGGTCTCGGTGCGGCCCAGACTGAGCACGTGAGGGTGAGAGCTAGAAATAGCAAGTTCACCTAAGGCTAGTCCGTTATCAACTTGAAAAAGTGGGGAACCACCGAGTCGGTGGTTCCCTCTGCCATCAGCGACCGTGCTCAGTCTGTTTTTGAGACCTCCCTA	GGGTGAGAGCTAGAAATAGCAAGTTCACCTAAGGCTAGTCCGTTATCAACTTGAAAAAGTGGGGAACCACCGAGTCGGTGGTTCCC	0.92	0.04	0.33	FALSE	FALSE
91	Extension	2	TAGTGAGGTCTCGGTGCGGCCCAGACTGAGCACGTGAGGGTGAGAGCTAGAAATAGCAAGTTCACCTAAGGCTAGTCCGTTATCAACTTGAAAAAGTGGGGAACCACCGAGTCGGTGGTTCCCTCTGCCATCAGAGGACGTGCTCAGTCTGTTTTTGAGACCTCCCTA	GGGTGAGAGCTAGAAATAGCAAGTTCACCTAAGGCTAGTCCGTTATCAACTTGAAAAAGTGGGGAACCACCGAGTCGGTGGTTCCC	0.04	0.24	0.9	FALSE	FALSE
90	Extension	1	TAGTGAGGTCTCGGTGCGGCCCAGACTGAGCACGTGAGAGTGAGAGCTAGAAATAGCAAGTTCACTTAAGGCTAGTCCGTTATCAACTTGAAAAAGTGGGAAACCACCGAGTCGGTGGTTTCCTCTGCCATCAGGCTTCGTGCTCAGTCTGTTTTTGAGACCTCCCTA	GAGTGAGAGCTAGAAATAGCAAGTTCACTTAAGGCTAGTCCGTTATCAACTTGAAAAAGTGGGAAACCACCGAGTCGGTGGTTTCC	0.2	0.38	0.33	FALSE	FALSE
90	Extension	2	TAGTGAGGTCTCGGTGCGGCCCAGACTGAGCACGTGAGAGTGAGAGCTAGAAATAGCAAGTTCACTTAAGGCTAGTCCGTTATCAACTTGAAAAAGTGGGAAACCACCGAGTCGGTGGTTTCCTCTGCCATCATCGACCGTGCTCAGTCTGTTTTTGAGACCTCCCTA	GAGTGAGAGCTAGAAATAGCAAGTTCACTTAAGGCTAGTCCGTTATCAACTTGAAAAAGTGGGAAACCACCGAGTCGGTGGTTTCC	0.04	1.42	0.04	FALSE	FALSE
89	Extension	1	TAGTGAGGTCTCGGTGCGGCCCAGACTGAGCACGTGAGCATGAGAGCTAGAAATAGCAAGTTCATGTAAGGCTAGTCCGTTATCAACTTGAAAAAGTGGGTTTGCACCGAGTCGGTGCAAACCTCTGCCATCAATGGCCGTGCTCAGTCTGTTTTTGAGACCTCCCTA	GCATGAGAGCTAGAAATAGCAAGTTCATGTAAGGCTAGTCCGTTATCAACTTGAAAAAGTGGGTTTGCACCGAGTCGGTGCAAACC	0.01	0.49	0.41	FALSE	FALSE
89	Extension	2	TAGTGAGGTCTCGGTGCGGCCCAGACTGAGCACGTGAGCATGAGAGCTAGAAATAGCAAGTTCATGTAAGGCTAGTCCGTTATCAACTTGAAAAAGTGGGTTTGCACCGAGTCGGTGCAAACCTCTGCCATCAGAAGCCGTGCTCAGTCTGTTTTTGAGACCTCCCTA	GCATGAGAGCTAGAAATAGCAAGTTCATGTAAGGCTAGTCCGTTATCAACTTGAAAAAGTGGGTTTGCACCGAGTCGGTGCAAACC	1.87	0.36	0.75	FALSE	FALSE
88	Extension	1	TAGTGAGGTCTCGGTGCGGCCCAGACTGAGCACGTGAGGATGAGAGCTAGAAATAGCAAGTTCATCTAAGGCTAGTCCGTTATCAACTTGAAAAAGTGGGCTTGCACCGAGTCGGTGCAAGCCTCTGCCATCAATTGGCGTGCTCAGTCTGTTTTTGAGACCTCCCTA	GGATGAGAGCTAGAAATAGCAAGTTCATCTAAGGCTAGTCCGTTATCAACTTGAAAAAGTGGGCTTGCACCGAGTCGGTGCAAGCC	0.37	0.01	0.08	FALSE	FALSE
88	Extension	2	TAGTGAGGTCTCGGTGCGGCCCAGACTGAGCACGTGAGGATGAGAGCTAGAAATAGCAAGTTCATCTAAGGCTAGTCCGTTATCAACTTGAAAAAGTGGGCTTGCACCGAGTCGGTGCAAGCCTCTGCCATCAACGGACGTGCTCAGTCTGTTTTTGAGACCTCCCTA	GGATGAGAGCTAGAAATAGCAAGTTCATCTAAGGCTAGTCCGTTATCAACTTGAAAAAGTGGGCTTGCACCGAGTCGGTGCAAGCC	0	0.78	0.48	FALSE	FALSE
87	Extension	1	TAGTGAGGTCTCGGTGCGGCCCAGACTGAGCACGTGAGTTCGAGAGCTAGAAATAGCAAGTTCGAATAAGGCTAGTCCGTTATCAACTTGAAAAAGTGGGGTTGCACCGAGTCGGTGCAACCCTCTGCCATCAACGGCCGTGCTCAGTCTGTTTTTGAGACCTCCCTA	GTTCGAGAGCTAGAAATAGCAAGTTCGAATAAGGCTAGTCCGTTATCAACTTGAAAAAGTGGGGTTGCACCGAGTCGGTGCAACCC	0.39	0.13	0.93	FALSE	FALSE
87	Extension	2	TAGTGAGGTCTCGGTGCGGCCCAGACTGAGCACGTGAGTTCGAGAGCTAGAAATAGCAAGTTCGAATAAGGCTAGTCCGTTATCAACTTGAAAAAGTGGGGTTGCACCGAGTCGGTGCAACCCTCTGCCATCAGTAATCGTGCTCAGTCTGTTTTTGAGACCTCCCTA	GTTCGAGAGCTAGAAATAGCAAGTTCGAATAAGGCTAGTCCGTTATCAACTTGAAAAAGTGGGGTTGCACCGAGTCGGTGCAACCC	0.08	0.27	0.2	FALSE	FALSE
86	Extension	1	TAGTGAGGTCTCGGTGCGGCCCAGACTGAGCACGTGAGCTCGAGAGCTAGAAATAGCAAGTTCGAGTAAGGCTAGTCCGTTATCAACTTGAAAAAGTGGGATTGCACCGAGTCGGTGCAATCCTCTGCCATCACGGCTCGTGCTCAGTCTGTTTTTGAGACCTCCCTA	GCTCGAGAGCTAGAAATAGCAAGTTCGAGTAAGGCTAGTCCGTTATCAACTTGAAAAAGTGGGATTGCACCGAGTCGGTGCAATCC	0.01	1.08	4.27	FALSE	FALSE
86	Extension	2	TAGTGAGGTCTCGGTGCGGCCCAGACTGAGCACGTGAGCTCGAGAGCTAGAAATAGCAAGTTCGAGTAAGGCTAGTCCGTTATCAACTTGAAAAAGTGGGATTGCACCGAGTCGGTGCAATCCTCTGCCATCAAGGGCCGTGCTCAGTCTGTTTTTGAGACCTCCCTA	GCTCGAGAGCTAGAAATAGCAAGTTCGAGTAAGGCTAGTCCGTTATCAACTTGAAAAAGTGGGATTGCACCGAGTCGGTGCAATCC	1.04	0.15	1.08	FALSE	FALSE
85	Extension	1	TAGTGAGGTCTCGGTGCGGCCCAGACTGAGCACGTGAGGTCGAGAGCTAGAAATAGCAAGTTCGACTAAGGCTAGTCCGTTATCAACTTGAAAAAGTGGGTCTGCACCGAGTCGGTGCAGACCTCTGCCATCAGCGTTCGTGCTCAGTCTGTTTTTGAGACCTCCCTA	GGTCGAGAGCTAGAAATAGCAAGTTCGACTAAGGCTAGTCCGTTATCAACTTGAAAAAGTGGGTCTGCACCGAGTCGGTGCAGACC	0.61	0.03	0.16	FALSE	FALSE
85	Extension	2	TAGTGAGGTCTCGGTGCGGCCCAGACTGAGCACGTGAGGTCGAGAGCTAGAAATAGCAAGTTCGACTAAGGCTAGTCCGTTATCAACTTGAAAAAGTGGGTCTGCACCGAGTCGGTGCAGACCTCTGCCATCAAGGCCCGTGCTCAGTCTGTTTTTGAGACCTCCCTA	GGTCGAGAGCTAGAAATAGCAAGTTCGACTAAGGCTAGTCCGTTATCAACTTGAAAAAGTGGGTCTGCACCGAGTCGGTGCAGACC	0.09	0.16	0.5	FALSE	FALSE
84	Extension	1	TAGTGAGGTCTCGGTGCGGCCCAGACTGAGCACGTGAGATCGAGAGCTAGAAATAGCAAGTTCGATTAAGGCTAGTCCGTTATCAACTTGAAAAAGTGGGACTGCACCGAGTCGGTGCAGTCCTCTGCCATCAGACAGCGTGCTCAGTCTGTTTTTGAGACCTCCCTA	GATCGAGAGCTAGAAATAGCAAGTTCGATTAAGGCTAGTCCGTTATCAACTTGAAAAAGTGGGACTGCACCGAGTCGGTGCAGTCC	0.03	0.14	0.31	FALSE	FALSE
84	Extension	2	TAGTGAGGTCTCGGTGCGGCCCAGACTGAGCACGTGAGATCGAGAGCTAGAAATAGCAAGTTCGATTAAGGCTAGTCCGTTATCAACTTGAAAAAGTGGGACTGCACCGAGTCGGTGCAGTCCTCTGCCATCAGAGGCCGTGCTCAGTCTGTTTTTGAGACCTCCCTA	GATCGAGAGCTAGAAATAGCAAGTTCGATTAAGGCTAGTCCGTTATCAACTTGAAAAAGTGGGACTGCACCGAGTCGGTGCAGTCC	0.04	0.56	3.75	FALSE	FALSE
[truncated: 140 more rows]

## Sheet: Table_S5
Variant_ID	BC_Pool	Variant_Position	Variant_Type	Full_U6p_Scaffold_iBC_Variant_Sequence_No_Restriction_Sites	Full_U6p_Scaffold_iBC_Sequence_With_Restriction_Sites	K562_iBC_Normalized_Edit_Score	HEK293T_iBC_Normalized_Edit_Score	iPSC_iBC_Normalized_Edit_Score	Within_5x_Standard_Across_iBCs_And_Contexts	Within_50x_Standard_Across_iBCs_And_Contexts	Above_Standard_Across_iBCs_And_Contexts
[truncated: 1,856 more rows]

[truncated: 7 more sheets: Table_S6, Table_S7, Table_S8, Table_S9, Table_S10, Table_S11, Table_S12]
